# Supplementary material for: A graph-based genome and pan-genome variation of the model plant Setaria
Source: Nat Genet. 2023 Jun 8;55(7):1232–42. doi: 10.1038/s41588-023-01423-w (PMC10335933; doi:10.1038/s41588-023-01423-w)
Supplement: Supplementary file 4 — Supplementary Tables 1–18. [file 41588_2023_1423_MOESM4_ESM.xlsx]

## Sheet: Contents
Supplementary Table 1. The 1844 accessions used in this study.
Supplementary Table 2. Statistics of small genomic variations of 1844 accessions.
Supplementary Table 3. F4 statistics violating assumption of no gene flow between populations in the admixture graph analyses described in Supplementary Fig. 3.
Supplementary Table 4. Selected genomic regions leading to the three foxtail millet cultivated subpopulations.
Supplementary Table 5. Sequencing information of 110 accessions used for de novo assembly.
Supplementary Table 6. Genome assembly and quality evaluation of 110 Setaria accessions.
Supplementary Table 7. GO functional enrichment analysis of reference absent genes.
Supplementary Table 8. Statistics of variation numbers between 112 assembled genomes and Yugu1 genome.
Supplementary Table 9a. Statistics of SNPs between assebled genomes and Yugu1 genome.
Supplementary Table 9b. Statistics of small indels (<50bp) between assebled genomes and Yugu1 genome.
Supplementary Table 9c. Statistics of structure variations between assebled genomes and Yugu1 genome.
Supplementary Table 10. Selected PAVs during domestication of foxtail millet.
Supplementary Table 11. Selected PAVs during improvement of foxtail millet.
Supplementary Table 12. Summary of phenotype data set used for genome-wide association studies and genomic selection studies.
Supplementary Table 13. Statistics of phenotype variations among different geographic locations.
Supplementary Table 14. Information of 1084 siginificant genome-wide association signals for 128 phenotype dataset.
Supplementary Table 15. Comparation of the genomic prediction prescision using different subset of markers.
Supplementary Table 16. Breeding potential prediction of yield and grain quality related traits.
Supplementary Table 17. Primers used in this study.
Supplementary Table 18. Reagent used in this studies.

## Sheet: Supplementary Table 1
Supplementary Table 1. The 1844 accessions used in this study.
Sample ID*	Sample name	Original producing area	Type	Longitude	Latitude	Population information (K=7)
WGS0001	Paoziyanguzi-1	China	landrace	127.501	50.2523	C3
WGS0002	Laolaibian	China	landrace	127.139	49.3296	C3
WGS0003	Dacaopi	China	landrace	125.214	49.166	C3
WGS0004	Caopi-daobaqi	China	landrace	125.214	49.166	C3
WGS0005	Yazizui	China	landrace	125.865	48.0325	C3
WGS0006	Fodingzhu	China	landrace	126.085	47.6067	C3
WGS0007	Hongniangu	China	landrace	126.186	48.5109	Admixture
WGS0008	Daobaqi	China	landrace	125.214	49.166	Admixture
WGS0009	Xiaojinzhuo	China	landrace	125.328	46.401	Admixture
WGS0010	Huangshatuchugu	China	landrace	125.328	46.401	C3
WGS0011	Cuihuashuilizhan	China	landrace	126.983	46.637	C3
WGS0012	Hongniangu	China	landrace	129.897	46.7252	C3
WGS0013	Longzhao	China	landrace	129.897	46.7252	Admixture
WGS0014	Ribengu	China	landrace	129.386	44.5658	C3
WGS0015	Daobaqi	China	landrace	126.965	45.5452	C3
WGS0016	Chechuanchuan	China	landrace	126.315	45.3649	C1
WGS0017	Baiyazuiniangu	China	landrace	127.475	45.7535	C2
WGS0018	Beihuangsihao	Russia	landrace	37.617	55.746	C1
WGS0019	Xiaomiaojin	China	landrace	122.84	45.6164	Admixture
WGS0020	Huangniangu	China	landrace	125.754	41.6793	Admixture
WGS0021	Heiniangu	China	landrace	123.341	42.7452	Admixture
WGS0022	Damaomaogu	China	landrace	118.95	42.268	C1
WGS0023	Dahandanniangu	China	landrace	119.335	41.5934	C1
WGS0024	Jindaobaqi	China	landrace	121.649	42.008	C1
WGS0025	Wanmaozhuanian	China	landrace	121.649	42.008	C1
WGS0026	Jingu5	China	cultivar	121.133	41.1111	C2
WGS0027	Longgu	China	landrace	122.423	41.3842	C2
WGS0028	Qisimizi	China	landrace	122.75	40.8496	Admixture
WGS0029	Jiangu	China	landrace	113.888	40.8767	C2
WGS0030	Erheisheyao	China	landrace	113.888	40.8767	C1
WGS0031	Baiyousha	China	landrace	112.496	40.5247	C1
WGS0032	Jiangu	China	landrace	109.852	40.6664	C1
WGS0033	Gaolianghong	China	landrace	113.154	40.4366	C1
WGS0034	Esiniugu	China	landrace	113.154	40.4366	C1
WGS0035	Bocaitui	China	landrace	116.546	44	C1
WGS0036	Daqinggu	China	landrace	113.154	40.4366	C1
WGS0037	Xiaoqinggu	China	landrace	105.056	35.6942	C1
WGS0038	Daqingmiaoyuci	China	landrace	105.056	35.6942	Admixture
WGS0039	Jingyuansanhaozhuyeqing	China	landrace	104.684	36.5653	C1
WGS0040	Yatache	China	landrace	113.594	40.039	C1
WGS0041	Qingmiaoniannian	China	landrace	113.752	40.3537	C1
WGS0042	Qingruangu	China	landrace	112.837	39.5142	C1
WGS0043	Yatache	China	landrace	112.944	38.4927	C1
WGS0044	Liulenggu	China	landrace	113.272	39.1901	C1
WGS0045	Xiangyanggu	China	landrace	111.188	37.3396	C1
WGS0046	Maotigu	China	landrace	113.2	36.1135	Admixture
WGS0047	Huangdali	China	landrace	115.152	40.267	C1
WGS0048	Maomaoliang	China	landrace	118.157	40.7584	C1
WGS0049	Qianchuanjingu	China	landrace	116.381	39.9236	C2
WGS0050	Huangmiaoguzi	China	landrace	116.381	39.9236	C2
WGS0051	Loulixiu	China	landrace	114.69	38.6215	C2
WGS0052	Loumiguzi	China	landrace	113.67	36.5641	C2
WGS0053	Xiaojinjun	China	landrace	116.533	37.8846	C1
WGS0054	Xiaozigen	China	landrace	116.384	37.6267	C2
WGS0055	Shengtouhuanggu	China	landrace	114.544	35.6684	C2
WGS0056	Qiumaoyu	China	landrace	114.346	36.0983	C2
WGS0057	Qiangbiansui	China	landrace	112.783	34.9032	C2
WGS0058	Xiaojigou	China	landrace	113.599	34.1047	C2
WGS0059	Xinnonggu2	China	landrace	113.868	35.3099	C2
WGS0060	Qinggu	China	landrace	115.481	33.8608	C2
WGS0061	Liushabai	China	landrace	112.436	34.8283	C2
WGS0062	missing	missing	-	-	-	C2
WGS0063	Bocaigenmaogu	China	landrace	117.504	37.4827	C2
WGS0064	60tianhuangtang	China	landrace	115.702	36.8462	C2
WGS0065	Qingmiaoniangu	China	landrace	118.4	37.0498	C2
WGS0066	Zaogu	China	landrace	119.977	35.876	C2
WGS0067	Xiaozaogu	China	landrace	116.381	39.9236	Admixture
WGS0068	Foshou	China	landrace	117.402	40.0439	C2
WGS0069	Xiaoqinggu	China	landrace	115.974	39.4854	C2
WGS0070	Shiliuzi	China	landrace	115.315	38.4123	C2
WGS0071	Zigenhong	China	landrace	114.5	37.4398	C2
WGS0072	Honggoutiniangu	China	landrace	114.53	36.588	Admixture
WGS0073	Qianchuanzi	China	landrace	116.861	37.1913	C2
WGS0074	Yintianhan	China	landrace	117.211	36.9729	C2
WGS0075	Jinpingguzi	China	landrace	120.74	37.8045	C2
WGS0076	170	China	cultivar	117.006	36.6671	C2
WGS0077	missing	missing	-	-	-	Admixture
WGS0078	Eminguzi	China	landrace	85.0838	40.8704	Admixture
WGS0079	Shawanguzi	China	landrace	85.0838	40.8704	C1
WGS0080	Huangbangtou	China	landrace	110.397	28.4582	C2
WGS0081	Gouweisu	China	landrace	109.576	19.5185	C2
WGS0082	Zhaohenuo	Japan	landrace	139.068	36.491	C1
WGS0083	Liushiri	Japan	landrace	139.068	36.491	Admixture
WGS0084	Ise-455	USA	landrace	-98.606	39.622	Admixture
WGS0085	Kraftborn	Netherlands	landrace	5.389	52.077	Admixture
WGS0086	Set64/82	Germany	landrace	9.851	51.11	Admixture
WGS0087	Tutou	USA	landrace	-98.606	39.622	C2
WGS0088	Jinde	USA	landrace	-98.606	39.622	C1
WGS0089	Depu	USA	landrace	-98.606	39.622	Admixture
WGS0090	S1359	missing	landrace	-	-	Admixture
WGS0091	Qitouhuang	China	landrace	117.188	34.2696	C2
WGS0092	Zhushanuo	China	landrace	111.267	31.888	C2
WGS0093	Chuiluo	China	landrace	98.8797	26.9007	C3
WGS0094	Heigu2	China	cultivar	127.487	50.2445	C2
WGS0095	Longzhaonian	China	landrace	125.083	45.5118	C3
WGS0096	Jinxiangyu	China	landrace	125.083	45.5118	C1
WGS0097	Gougen	China	landrace	127.5	46.8791	C3
WGS0098	Anfeng	China	landrace	126.315	45.3649	C2
WGS0099	Baomihunzi	China	landrace	126.598	45.9806	C3
WGS0100	Hongniangu	China	landrace	127.396	46.074	C3
WGS0101	Jiajinmiao	China	landrace	116.546	44	Admixture
WGS0102	Hongniangu	China	landrace	126.037	42.6801	Admixture
WGS0103	missing	missing	-	-	-	Admixture
WGS0104	Hongmiaoqitouhong	China	landrace	118.051	43.6008	C1
WGS0105	Hongniangu	China	landrace	118.051	43.6008	C1
WGS0106	Jinxiangyu	China	landrace	119.019	42.9344	C1
WGS0107	Jinxiangyu	China	landrace	118.95	42.268	C1
WGS0108	Oulihong	China	landrace	119.335	41.5934	C1
WGS0109	Baimaolianggu	China	landrace	114.082	40.4158	C1
WGS0110	Yeshenggu	China	landrace	114.082	40.4158	C1
WGS0111	Yeshengguzi	China	landrace	113.296	40.0971	C1
WGS0112	Xiaoshengbaigu	China	landrace	111.842	35.9674	C1
WGS0113	Xiaohonggu	China	landrace	110.675	36.0956	C1
WGS0114	Yugenze	Japan	landrace	139.068	36.491	C2
WGS0115	Longzhaogu	China	landrace	107.197	35.6839	C1
WGS0116	Qiegu	China	landrace	104.061	37.1552	C1
WGS0117	Gahonggu	China	landrace	102.981	35.4967	C1
WGS0118	Xiaohonggu	China	landrace	102.881	37.464	Admixture
WGS0119	Hongmaogu	China	landrace	102.881	37.464	C1
WGS0120	Jinbangzi	China	landrace	102.881	37.464	C1
WGS0121	00018751	China	landrace	-	-	C1
WGS0122	Xiaohonggu	China	landrace	102.269	36.094	C1
WGS0123	Baimaogu	China	landrace	102.806	36.3303	Admixture
WGS0124	Daqingjie	missing	-	-	-	C2
WGS0125	Guzi	China	landrace	102.806	36.3303	C2
WGS0126	Guzi	China	landrace	89.1815	42.942	Admixture
WGS0127	Guzi	China	landrace	87.649	43.9591	C1
WGS0128	Huanggu	China	landrace	81.1492	43.836	Admixture
WGS0129	Guzi	China	landrace	75.8577	39.3756	Admixture
WGS0130	Babainian	China	landrace	118.68	41.0065	C1
WGS0131	Xiaowuguzi	China	landrace	118.157	40.7584	C2
WGS0132	Zigangu	China	landrace	128.696	46.5871	C2
WGS0133	Mulengbaishagu	China	landrace	129.599	44.5839	C3
WGS0134	Guzi	China	landrace	128.696	46.5871	C3
WGS0135	78-0625	China	cultivar	126.643	45.7415	C1
WGS0136	Longfu60533	China	cultivar	126.643	45.7415	C3
WGS0137	40977	China	cultivar	125.315	43.8926	Admixture
WGS0138	Tie8396	China	cultivar	123.844	42.2956	Admixture
WGS0139	Yeguzi-1	China	landrace	105.056	35.6942	C1
WGS0140	Maomaogu	China	landrace	126.503	48.2422	C1
WGS0141	Xiaojinsu	China	landrace	126.966	47.4611	C3
WGS0142	Baishagu	China	landrace	125.328	46.401	C3
WGS0143	Hongniangu	China	landrace	123.2	45.842	C1
WGS0144	Liushitianhuanjia	China	landrace	122.84	45.6164	C1
WGS0145	Xiaohuangguzi	China	landrace	124.287	45.5005	C1
WGS0146	Laotoujue	China	landrace	124.822	45.1726	Admixture
WGS0147	Yazizui	China	landrace	123.975	44.2726	C1
WGS0148	Yeguzi	China	landrace	125.315	43.8926	Admixture
WGS0149	Lamahuang	China	landrace	121.649	42.008	Admixture
WGS0150	Hongmiaoniutougou	China	landrace	118.95	42.268	C1
WGS0151	Hongnuogu	China	landrace	106.543	38.9064	C1
WGS0152	Honggu	China	landrace	105.724	35.9712	C1
WGS0153	Hongrangu	China	landrace	106.278	36.0141	C1
WGS0154	Xiaomingguzi	China	landrace	103.259	36.737	C1
WGS0155	Daliangzhougu	China	landrace	103.75	36.068	C1
WGS0156	Xiaosanbian	China	landrace	105.673	34.8632	C1
WGS0157	Niumaobai	China	landrace	113.103	39.8201	C1
WGS0158	Jiangu	China	landrace	112.837	39.5142	C1
WGS0159	Louliyougu	China	landrace	114.69	38.6215	C2
WGS0160	Yazizui	China	landrace	115.5	38.8571	C1
WGS0161	Guyoutianranzajiao	China	landrace	116.84	40.3715	C1
WGS0162	Leshanbainuo	China	landrace	103.751	29.5682	Admixture
WGS0163	Huanggu	China	landrace	95.333	29.3256	C3
WGS0164	Heigu	China	landrace	94.4843	29.5803	Admixture
WGS0165	Red-man-	South Africa	landrace	23.121	-30.558	C2
WGS0166	Chaqinggu	China	landrace	117.832	39.3319	Admixture
WGS0167	Dongshangu	China	landrace	114.544	38.4361	Admixture
WGS0168	Jiugu	China	landrace	114.772	37.7529	C1
WGS0169	Qitoubai	China	landrace	115.708	37.7278	C2
WGS0170	Maomaogu	China	landrace	114.915	37.6211	C2
WGS0171	Hebeigu	China	landrace	115.146	37.0681	C2
WGS0172	Bachagu	China	landrace	115.854	35.9969	C2
WGS0173	Zimeiqi	China	landrace	120.827	37.3024	C2
WGS0174	Luoziwei	China	landrace	115.446	35.2485	C2
WGS0175	Guang37	China	cultivar	109.119	21.4798	Admixture
WGS0176	Jiaigan6	China	cultivar	117.006	36.6671	C2
WGS0177	Jiyechong1	China	cultivar	117.006	36.6671	C2
WGS0178	Jiyechong26	China	cultivar	117.006	36.6671	C3
WGS0179	Huangdanzigu	China	landrace	113.296	40.0971	C1
WGS0180	Datonghuang	China	landrace	113.169	37.8868	C1
WGS0181	Youzhi18	China	landrace	111.779	37.2634	C1
WGS0182	Heguzi	China	landrace	110.832	35.4156	Admixture
WGS0183	Baijiugu	China	landrace	110.501	38.822	C1
WGS0184	Huangjiugenqi	China	landrace	109.757	38.2973	C1
WGS0185	Xiaohuanggu	China	landrace	107.592	37.5927	Admixture
WGS0186	Rangu	China	landrace	110.089	34.5683	Admixture
WGS0187	Zhouliwei	China	landrace	108.945	34.1614	Admixture
WGS0188	Bailiaojiang	China	landrace	108.926	34.6198	Admixture
WGS0189	Liushizao	China	landrace	108.926	34.6198	Admixture
WGS0190	Hongjiugu	China	landrace	107.813	34.684	Admixture
WGS0191	Daobaqi	China	landrace	110.329	33.6942	Admixture
WGS0192	Sugu	China	landrace	108.323	33.3219	Admixture
WGS0193	Nuosuguzi	China	landrace	109.372	32.8311	Admixture
WGS0194	Zhuyeqing	China	landrace	105.056	35.6942	C3
WGS0195	Dahongmaogu	China	landrace	103.858	35.3792	C1
WGS0196	Zhuyeqing	China	landrace	100.45	38.9351	Admixture
WGS0197	Huangguzi	China	landrace	102.394	36.4872	C1
WGS0198	Xiaohuanggu	China	landrace	102.394	36.4872	Admixture
WGS0199	missing	missing	-	-	-	C1
WGS0200	Lamahuang	China	landrace	102.269	36.094	C1
WGS0201	Lamahuang	China	landrace	101.564	36.4996	C1
WGS0202	Jinshu	China	landrace	106.291	32.2227	Admixture
WGS0203	Xiaolibaibuyuxi	China	cultivar	114.879	40.8174	Admixture
WGS0204	DA3buyu	China	cultivar	114.879	40.8174	C1
WGS0205	Xian256B	China	cultivar	114.879	40.8174	C1
WGS0206	Bianquyihao4n	China	cultivar	108.71	34.3372	Admixture
WGS0207	Xuansan4n	China	cultivar	108.71	34.3372	Admixture
WGS0208	338A	China	cultivar	118.95	42.268	C1
WGS0209	Xi1-2-4	China	cultivar	108.604	34.0693	Admixture
WGS0210	Nianxiaomi	China	landrace	107.156	25.0087	C2
WGS0211	Huangsu	China	landrace	110.551	22.8636	Admixture
WGS0212	K-3606	Russia	landrace	96.689	61.988	Admixture
WGS0213	Ise1474	missing	landrace	-	-	C3
WGS0214	Zheng204(1)	China	cultivar	113.599	34.1047	C2
WGS0215	Zheng448	China	cultivar	113.599	34.1047	C2
WGS0216	Zheng256	China	cultivar	113.599	34.1047	C2
WGS0217	Zheng737	China	cultivar	113.599	34.1047	C2
WGS0218	Tie9037	China	cultivar	123.844	42.2956	C2
WGS0219	2651662	China	cultivar	116.381	39.9236	Admixture
WGS0220	Xiaomi	China	landrace	107.105	29.1684	C3
WGS0221	Xiaomi	China	landrace	105.284	27.3081	Admixture
WGS0222	Gouweisu(nuoxiaomi)	China	landrace	109.576	19.5185	C2
WGS0223	Gouweisu(jinxiaomi)	China	landrace	109.576	19.5185	C2
WGS0224	Gouweisu(xiaosu)	China	landrace	109.576	19.5185	Admixture
WGS0225	Baigu	China	landrace	95.333	29.3256	C2
WGS0226	Zidigen	China	landrace	117.186	34.2675	C2
WGS0227	Shengtouzi	China	landrace	117.188	34.2696	C2
WGS0228	Baishaliu	China	landrace	117.188	34.2696	C2
WGS0229	Hongniangu	China	landrace	117.188	34.2696	C2
WGS0230	Honggu	China	landrace	95.333	29.3256	C2
WGS0231	Guang8	China	cultivar	109.119	21.4798	Admixture
WGS0232	Guang37	China	cultivar	109.119	21.4798	Admixture
WGS0233	Geqing1	China	landrace	85.0838	40.8704	Admixture
WGS0234	Miquanguzi	China	landrace	85.0838	40.8704	C1
WGS0235	Yangmaonuo	China	landrace	109.726	30.6107	Admixture
WGS0236	Hongpanuo1	China	landrace	112.893	30.421	Admixture
WGS0237	Dabaitiao	China	landrace	106.687	39.1118	C1
WGS0238	Dahuanggu	China	landrace	106.543	38.9064	C1
WGS0239	Dabaigu	China	landrace	105.674	37.49	C1
WGS0240	Baishagu	China	landrace	106.278	36.0141	C1
WGS0241	Damaosui	China	landrace	114.346	34.7852	C2
WGS0242	Zhongmou-baogu	China	landrace	114.026	34.7321	C2
WGS0243	Daluochuigu	China	landrace	113.587	33.4326	C2
WGS0244	Jizhaohuanggu	China	landrace	114.346	33.0075	Admixture
WGS0245	Hongergu	China	landrace	102.269	36.094	C1
WGS0246	Zhejiang692	China	cultivar	120.027	29.1829	C2
WGS0247	Gouweisu	China	landrace	114.463	22.7993	C2
WGS0248	longzhaonuo	China	landrace	109.889	31.0813	C2
WGS0249	Wuzhaonuoxiaogu	China	landrace	109.889	31.0813	C2
WGS0250	Maozhuanuo	China	landrace	109.889	31.0813	C3
WGS0251	Huangjindou	China	landrace	109.889	31.0813	Admixture
WGS0252	Nianzinuo	China	landrace	109.889	31.0813	Admixture
WGS0253	Xiannuo	China	landrace	117.963	28.4533	C2
WGS0254	Nuosu	China	landrace	117.963	28.4533	C2
WGS0255	Huangsu	China	landrace	118.191	28.4385	C2
WGS0256	Maosu	China	landrace	116.664	28.9942	C2
WGS0257	Zhimasu	China	landrace	116.664	28.9942	C2
WGS0258	Erbaigu	China	landrace	85.6159	44.3241	C1
WGS0259	Datounuo	China	landrace	109.74	28.316	C2
WGS0260	Huang-nuo	China	landrace	109.648	28.7086	C2
WGS0261	Qinggu	China	landrace	95.333	29.3256	C3
WGS0262	Huagu	China	landrace	117.629	35.5059	C2
WGS0263	Chihegu	China	landrace	112.203	32.09	C2
WGS0264	Mengjingu1	China	cultivar	111.663	40.8209	Admixture
WGS0265	Chigu4	China	cultivar	111.663	40.8209	C1
WGS0266	Chigu5	China	cultivar	111.663	40.8209	C1
WGS0267	Chigu6	China	cultivar	111.663	40.8209	C1
WGS0268	Chigu8	China	cultivar	111.663	40.8209	Admixture
WGS0269	Chigu9	China	cultivar	111.663	40.8209	Admixture
WGS0270	Chigu10	China	cultivar	111.663	40.8209	Admixture
WGS0271	Fenggu12	China	cultivar	111.663	40.8209	C1
WGS0272	Huangjinmiao	China	cultivar	111.663	40.8209	Admixture
WGS0273	Shanxihonggu	China	cultivar	111.663	40.8209	C1
WGS0274	Jigu18	China	cultivar	114.49	38.0451	C2
WGS0275	Jigu19	China	cultivar	114.49	38.0451	C2
WGS0276	Jigu20	China	cultivar	114.49	38.0451	C2
WGS0277	Jigu21	China	cultivar	114.49	38.0451	C2
WGS0278	Jigu22	China	cultivar	114.49	38.0451	C2
WGS0279	Jigu24	China	cultivar	114.49	38.0451	C2
WGS0280	Jigu26	China	cultivar	114.49	38.0451	C2
WGS0281	Jigu29	China	cultivar	114.49	38.0451	C2
WGS0282	Xiaoxiangmi	China	cultivar	114.49	38.0451	C2
WGS0283	K325	China	cultivar	114.49	38.0451	C2
WGS0284	Jigu15	China	cultivar	115.708	37.7278	C2
WGS0285	Jigu17	China	cultivar	115.708	37.7278	C2
WGS0286	Henggu9	China	cultivar	115.708	37.7278	C2
WGS0287	2015	China	cultivar	115.708	37.7278	C1
WGS0288	8322-14	China	cultivar	115.511	40.3977	C2
WGS0289	Shuxiang1	China	cultivar	115.511	40.3977	C2
WGS0290	Cang409	China	cultivar	116.861	38.3088	Admixture
WGS0291	Cang344	China	cultivar	116.861	38.3088	C2
WGS0292	Baixiangyu	China	landrace	111.663	40.8209	C1
WGS0293	Nei701	China	cultivar	116.546	44	Admixture
WGS0294	Liaogu1	China	cultivar	123	41.5	C2
WGS0295	09dong-chuang140	China	cultivar	114.49	38.0451	C2
WGS0296	Huangjingu	China	cultivar	117.922	40.9676	C1
WGS0297	Kuanjiu	China	cultivar	117.922	40.9676	C2
WGS0298	03-992	China	cultivar	117.922	40.9676	C2
WGS0299	Heiguzi	China	cultivar	117.922	40.9676	C1
WGS0300	Hongguzi	China	cultivar	117.922	40.9676	C1
WGS0301	Baogu18	China	cultivar	115.5	38.8571	C2
WGS0302	An04-4705	China	cultivar	114.35	36.0969	C2
WGS0303	An04-5014	China	cultivar	114.35	36.0969	C2
WGS0304	An06-4113	China	cultivar	114.35	36.0969	C2
WGS0305	An07-hai4065	China	cultivar	114.35	36.0969	C2
WGS0306	An06h-8023	China	cultivar	114.35	36.0969	C2
WGS0307	Yugu11	China	cultivar	114.35	36.0969	C2
WGS0308	Yugu9	China	cultivar	114.35	36.0969	C2
WGS0309	Yugu1	China	cultivar	114.35	36.0969	C2
WGS0310	Yugu2	China	cultivar	114.35	36.0969	C2
WGS0311	Gsyugu5	China	cultivar	114.35	36.0969	C2
WGS0312	Yugu7	China	cultivar	114.35	36.0969	C2
WGS0313	An93-15	China	cultivar	114.35	36.0969	C2
WGS0314	Yugu14	China	cultivar	114.35	36.0969	C2
WGS0315	Zheng05-2	China	cultivar	113.65	34.757	C2
WGS0316	missing	missing	-	-	-	C2
WGS0317	Ji07610	China	cultivar	117.006	36.6671	C2
WGS0318	Lugu5	China	cultivar	117.006	36.6671	C2
WGS0319	Lugu6	China	cultivar	117.006	36.6671	C2
WGS0320	Lugu7	China	cultivar	117.006	36.6671	C2
WGS0321	Lugu8	China	cultivar	117.006	36.6671	C2
WGS0322	Lugu9	China	cultivar	117.006	36.6671	C2
WGS0323	Lugu10	China	cultivar	117.006	36.6671	C2
WGS0324	Jigu11	China	cultivar	117.006	36.6671	C2
WGS0325	Jigu12	China	cultivar	117.006	36.6671	C2
WGS0326	Jigu13	China	cultivar	117.006	36.6671	C2
WGS0327	Jigu14	China	cultivar	117.006	36.6671	C2
WGS0328	Honggaigu	China	cultivar	116.381	39.9236	C1
WGS0329	Pin141	China	cultivar	116.381	39.9236	C2
WGS0330	Jinsuigu1	China	cultivar	106.683	35.5355	C2
WGS0331	Longu10	China	cultivar	104.535	35.0035	C1
WGS0332	Longgu11	China	cultivar	104.535	35.0035	C1
WGS0333	Longgu3	China	cultivar	104.535	35.0035	C1
WGS0334	Longgu4	China	cultivar	104.535	35.0035	C1
WGS0335	Longgu5	China	cultivar	104.535	35.0035	C1
WGS0336	Longgu6	China	cultivar	104.535	35.0035	C1
WGS0337	Longgu7	China	cultivar	104.535	35.0035	C1
WGS0338	Longgu8	China	cultivar	104.535	35.0035	C1
WGS0339	Longgu9	China	cultivar	104.535	35.0035	C1
WGS0340	Longsu2	China	cultivar	104.535	35.0035	C1
WGS0341	Gonggu65	China	cultivar	125.315	43.8926	Admixture
WGS0342	Gonggu68	China	cultivar	125.315	43.8926	Admixture
WGS0343	Gongai2	China	cultivar	125.315	43.8926	C2
WGS0344	Chaogu12	China	cultivar	123	41.5	C2
WGS0345	Chaogu13	China	cultivar	123	41.5	C2
WGS0346	Jixiang1	China	cultivar	114.49	38.0451	C2
WGS0347	Jigu25	China	cultivar	114.49	38.0451	C2
WGS0348	Baimi1	China	cultivar	114.49	38.0451	C2
WGS0349	missing	missing	-	-	-	C2
WGS0350	Gufeng2	China	cultivar	114.49	38.0451	C2
WGS0351	95307	China	cultivar	114.49	38.0451	C2
WGS0352	Jingu1	China	cultivar	114.49	38.0451	C2
WGS0353	Jigu27	China	cultivar	115.5	38.5	Admixture
WGS0354	Jigu28	China	cultivar	114.49	38.0451	C2
WGS0355	Jigu30	China	cultivar	114.49	38.0451	C2
WGS0356	206058	China	cultivar	114.49	38.0451	C2
WGS0357	Canggu3	China	cultivar	116.861	38.3088	C2
WGS0358	Canggu4	China	cultivar	116.861	38.3088	Admixture
WGS0359	Cang555	China	cultivar	116.861	38.3088	C2
WGS0360	Jigu12	China	cultivar	116.861	38.3088	C2
WGS0361	Cang156	China	cultivar	116.861	38.3088	C2
WGS0362	Chenggu11	China	cultivar	117.922	40.9676	Admixture
WGS0363	Chenggu12	China	cultivar	117.922	40.9676	C2
WGS0364	Gonggu5	China	cultivar	125.315	43.8926	Admixture
WGS0365	Gonggu5-1	China	cultivar	125.315	43.8926	Admixture
WGS0366	Gongguxin7	China	cultivar	125.315	43.8926	Admixture
WGS0367	Gonggu31	China	cultivar	125.315	43.8926	Admixture
WGS0368	Gonggu60	China	cultivar	125.315	43.8926	Admixture
WGS0369	Gonggu61	China	cultivar	125.315	43.8926	Admixture
WGS0370	Gonggu62	China	cultivar	125.315	43.8926	Admixture
WGS0371	Gonggu63	China	cultivar	125.315	43.8926	Admixture
WGS0372	Gonggu66	China	cultivar	125.315	43.8926	Admixture
WGS0373	Gonggu67	China	cultivar	125.315	43.8926	C2
WGS0374	Gonggu69	China	cultivar	125.315	43.8926	Admixture
WGS0375	Gonggu70	China	cultivar	125.315	43.8926	Admixture
WGS0376	Gonggu71	China	cultivar	125.315	43.8926	Admixture
WGS0377	Gonggu72	China	cultivar	125.315	43.8926	Admixture
WGS0378	Gonggu73	China	cultivar	125.315	43.8926	Admixture
WGS0379	Gonggu74	China	cultivar	125.315	43.8926	Admixture
WGS0380	Gonggu75	China	cultivar	125.315	43.8926	C2
WGS0381	Gongai3	China	cultivar	125.315	43.8926	C2
WGS0382	Gongai4	China	cultivar	125.315	43.8926	C2
WGS0383	Baigu6	China	cultivar	122.84	45.6164	Admixture
WGS0384	Baigu7	China	cultivar	122.84	45.6164	Admixture
WGS0385	Baigu9	China	cultivar	122.84	45.6164	Admixture
WGS0386	Chaogu14	China	cultivar	123	41.5	C2
WGS0387	Chaogu15	China	cultivar	123	41.5	C2
WGS0388	Longgu30	China	cultivar	128.696	46.5871	Admixture
WGS0389	Longgu31	China	cultivar	128.696	46.5871	Admixture
WGS0390	Longgu32	China	cultivar	128.696	46.5871	Admixture
WGS0391	216	China	cultivar	128.696	46.5871	C1
WGS0392	07-7002	China	cultivar	128.696	46.5871	Admixture
WGS0393	Longgu25	China	cultivar	128.696	46.5871	Admixture
WGS0394	Longgu26	China	cultivar	128.696	46.5871	Admixture
WGS0395	Longgu27	China	cultivar	128.696	46.5871	C3
WGS0396	Longgu28	China	cultivar	128.696	46.5871	Admixture
WGS0397	Nenxuan10	China	cultivar	125.214	49.166	C1
WGS0398	Nenxuan11	China	cultivar	125.214	49.166	C1
WGS0399	Nenxuan12	China	cultivar	128.696	46.5871	C3
WGS0400	Nenxuan13	China	cultivar	128.696	46.5871	Admixture
WGS0401	Nenxuan14	China	cultivar	128.696	46.5871	C3
WGS0402	Nenxuan15	China	cultivar	128.696	46.5871	Admixture
WGS0403	Nenxuan16	China	cultivar	128.696	46.5871	Admixture
WGS0404	40914	China	cultivar	125.315	43.8926	Admixture
WGS0405	200108-2	China	cultivar	125.315	43.8926	Admixture
WGS0406	Jiugu8	China	cultivar	126.567	43.8867	Admixture
WGS0407	missing	missing	-	-	-	C3
WGS0408	Jiugu11	China	cultivar	126.567	43.8867	Admixture
WGS0409	Jiugu13	China	cultivar	126.567	43.8867	C2
WGS0410	Jiugu14	China	cultivar	126.567	43.8867	Admixture
WGS0411	Jiugu15	China	cultivar	126.567	43.8867	Admixture
WGS0412	Jingu33	China	cultivar	112	37.0936	Admixture
WGS0413	Jingu23	China	cultivar	112	37.0936	C1
WGS0414	Jingu25	China	cultivar	112	37.0936	C2
WGS0415	Jingu31	China	cultivar	112	37.0936	C1
WGS0416	Jingu27	China	cultivar	112	37.0936	C1
WGS0417	Jingu39	China	cultivar	112	37.0936	C1
WGS0418	Chang0301	China	cultivar	113.106	36.1819	Admixture
WGS0419	Changnong35	China	cultivar	113.106	36.1819	C1
WGS0420	Changnong36	China	cultivar	113.106	36.1819	C1
WGS0421	Changnong38	China	cultivar	113.106	36.1819	C1
WGS0422	Changnong39	China	cultivar	113.106	36.1819	Admixture
WGS0423	missing	missing	-	-	-	C1
WGS0424	Changsheng07	China	cultivar	113.106	36.1819	C1
WGS0425	Jingu13	China	cultivar	113.106	36.1819	Admixture
WGS0426	Jingu14	China	cultivar	113.106	36.1819	Admixture
WGS0427	Jingu16	China	cultivar	113.106	36.1819	Admixture
WGS0428	Jingu20	China	cultivar	113.106	36.1819	C1
WGS0429	Jingu21	China	cultivar	111.779	37.2634	C1
WGS0430	Jingu22	China	cultivar	113.106	36.1819	Admixture
WGS0431	Jingu27	China	cultivar	113.106	36.1819	C1
WGS0432	Chang0302	China	cultivar	113.106	36.1819	Admixture
WGS0433	Changza2	China	cultivar	113.106	36.1819	Admixture
WGS0434	missing	missing	-	-	-	C1
WGS0435	Changsheng04	China	cultivar	113.106	36.1819	Admixture
WGS0436	Changsheng08	China	cultivar	113.106	36.1819	Admixture
WGS0437	Changsheng18	China	cultivar	113.106	36.1819	Admixture
WGS0438	Changgu2	China	cultivar	113.106	36.1819	Admixture
WGS0439	Changgu4	China	cultivar	113.106	36.1819	Admixture
WGS0440	Jingu30	China	cultivar	113.106	36.1819	Admixture
WGS0441	missing	missing	-	-	-	Admixture
WGS0442	Jingu35	China	cultivar	113.106	36.1819	C1
WGS0443	77-322	China	cultivar	113.106	36.1819	Admixture
WGS0444	Fenxuan8	China	cultivar	111.779	37.2634	C2
WGS0445	Jingu6	China	cultivar	111.779	37.2634	C2
WGS0446	Jingu10	China	cultivar	111.779	37.2634	C1
WGS0447	Jingu11	China	cultivar	111.779	37.2634	C1
WGS0448	Jingu18	China	cultivar	111.779	37.2634	C1
WGS0449	Jingu20	China	cultivar	111.779	37.2634	C1
WGS0450	Jingu21	China	cultivar	111.779	37.2634	C1
WGS0451	Jingu24	China	cultivar	111.779	37.2634	C1
WGS0452	Jingu26	China	cultivar	111.779	37.2634	C1
WGS0453	Jingu40	China	cultivar	111.779	37.2634	C1
WGS0454	Yusan	China	cultivar	111.779	37.2634	C1
WGS0455	missing	missing	-	-	-	Admixture
WGS0456	missing	missing	-	-	-	C2
WGS0457	Badi1	China	cultivar	114.879	40.8174	C2
WGS0458	Yangu11	China	cultivar	109.471	36.5939	C1
WGS0459	Yangu12	China	cultivar	109.471	36.5939	Admixture
WGS0460	Qingzhenzhu	China	cultivar	109.471	36.5939	C2
WGS0461	Yangu13	China	cultivar	109.471	36.5939	C1
WGS0462	Dali-15	China	cultivar	111.779	37.2634	Admixture
WGS0463	87-151	China	cultivar	111.779	37.2634	C2
WGS0464	missing	missing	-	-	-	Admixture
WGS0465	Mengfenggu7	China	cultivar	111.663	40.8209	C2
WGS0466	missing	missing	-	-	-	C2
WGS0467	Menghangu9	China	cultivar	111.663	40.8209	C1
WGS0468	Menggu12	China	cultivar	111.663	40.8209	C1
WGS0469	Neigu4	China	cultivar	111.663	40.8209	C1
WGS0470	Mengfenggu11	China	cultivar	111.663	40.8209	C2
WGS0471	Jindungu1	missing	-	-	-	C2
WGS0472	missing	missing	-	-	-	Admixture
WGS0473	Lvgu2	China	cultivar	111.144	37.519	C2
WGS0474	Baogu18	China	cultivar	115.5	38.8571	C2
WGS0475	Chenggu9	China	cultivar	117.922	40.9676	C2
WGS0476	Chneggu8	China	cultivar	117.922	40.9676	Admixture
WGS0477	Chengnong2	China	cultivar	117.922	40.9676	Admixture
WGS0478	Jihugu1	missing	cultivar	-	-	C1
WGS0479	27383	missing	-	-	-	C2
WGS0480	200152	missing	-	-	-	C2
WGS0481	Jingu17	China	cultivar	111.779	37.2634	C1
WGS0482	Taixuan10	China	cultivar	112.569	37.8711	C1
WGS0483	Taixuan1	China	cultivar	112.569	37.8711	Admixture
WGS0484	Taixuan8	China	cultivar	112.569	37.8711	Admixture
WGS0485	4072	missing	-	-	-	C1
WGS0486	Yugu13	China	cultivar	114.35	36.0969	C2
WGS0487	Ygu12	China	cultivar	114.35	36.0969	C2
WGS0488	An04-4783	China	cultivar	114.35	36.0969	C2
WGS0489	Xiagu2	China	cultivar	114.879	40.8174	C1
WGS0490	Zhenggu2	China	cultivar	113.65	34.757	C2
WGS0491	Zheng10	China	cultivar	113.65	34.757	C2
WGS0492	Yugu6	China	cultivar	114.35	36.0969	C2
WGS0493	Zheng05-1	China	cultivar	113.65	34.757	C2
WGS0494	Yugu3	China	cultivar	114.35	36.0969	C2
WGS0495	Zhenggu4	China	cultivar	113.65	34.757	C2
WGS0496	Zheng188	China	cultivar	113.65	34.757	C2
WGS0497	Chao637	China	cultivar	123	41.5	Admixture
WGS0498	Chao438	China	cultivar	123	41.5	Admixture
WGS0499	Gongai5	China	cultivar	125.315	43.8926	C2
WGS0500	Gongai6	China	cultivar	125.315	43.8926	C2
WGS0501	Gongai23	China	cultivar	125.315	43.8926	Admixture
WGS0502	Kogane	Japan	landrace	139.068	36.491	C2
WGS0503	Futaba	Japan	landrace	139.068	36.491	C2
WGS0504	Ukrajinskaja	Netherlands	landrace	5.389	52.077	C2
WGS0505	Liluosu	North Korea	landrace	126.451	39.778	Admixture
WGS0506	Set3/80	Germany	landrace	9.851	51.11	C2
WGS0507	Ziligen	China	landrace	117.056	31.5337	C2
WGS0508	Mingu	China	landrace	117.483	27.3377	Admixture
WGS0509	Qintangxiaomi	China	landrace	106.612	23.9016	Admixture
WGS0510	Gouweisu	China	landrace	106.612	23.9016	Admixture
WGS0511	Xinchengxiaomi	China	landrace	106.612	23.9016	Admixture
WGS0512	Guizhuerguozhai	China	landrace	107.099	27.0782	C2
WGS0513	Lushanniuchang	China	landrace	107.099	27.0782	C2
WGS0514	Qian-nnongjiahzhong	China	landrace	107.099	27.0782	C2
WGS0515	Huangkegouweisu	China	landrace	110.463	19.2469	Admixture
WGS0516	Huangkegouweisu(nuosu)	China	landrace	110.358	20.0082	C1
WGS0517	Huangkegouweisu(xiansu)	China	landrace	110.358	20.0082	Admixture
WGS0518	Zaoxianxiaomi	China	landrace	109.648	28.7086	C2
WGS0519	Kaoshanmen	China	landrace	117.958	34.314	C2
WGS0520	Xiaohuagu	China	landrace	117.958	34.314	C2
WGS0521	Bocaigen-	China	landrace	117.958	34.314	C2
WGS0522	Xiaomaguzi	China	landrace	118.34	34.3731	C2
WGS0523	Huangsu(Jinyinbao)	China	landrace	116.189	29.2726	C2
WGS0524	Jichangnuo	China	landrace	109.622	31.4061	C2
WGS0525	Nuoxiaogu	China	landrace	109.525	31.0547	Admixture
WGS0526	Honggu	China	landrace	95.333	29.3256	C2
WGS0527	Baigu	China	landrace	95.333	29.3256	C3
WGS0528	missing	missing	-	-	-	Admixture
WGS0529	Baigu	China	landrace	94.4843	29.5803	C2
WGS0530	Baigu	China	landrace	94.4843	29.5803	C3
WGS0531	Qinggu	China	landrace	94.4843	29.5803	C2
WGS0532	Qinggu	China	landrace	94.4843	29.5803	C3
WGS0533	Baigu	China	landrace	88.8792	29.2744	C3
WGS0534	Qimengkelake	China	landrace	85.0838	40.8704	C1
WGS0535	Tulufanguzi	China	landrace	85.0838	40.8704	C1
WGS0536	Huangnong1	China	landrace	85.6159	44.3241	C2
WGS0537	Guzi	China	landrace	85.6159	44.3241	C2
WGS0538	Baigu	China	landrace	75.8577	39.3756	Admixture
WGS0539	Changjiguzi	China	landrace	85.0838	40.8704	C2
WGS0540	Wuzhaohuangniangu	China	landrace	116.381	39.9236	C2
WGS0541	Huangmiaoerbaigu	China	landrace	116.333	39.7261	C2
WGS0542	Lugucun3	China	landrace	116.381	39.9236	C2
WGS0543	Kuangjingzaoai3-1-1	China	landrace	116.381	39.9236	C2
WGS0544	Kuanjingzao3-1-2	China	landrace	116.381	39.9236	C2
WGS0545	Shengtoujin	China	landrace	116.659	39.9059	C2
WGS0546	Shanxibaigu	China	landrace	116.333	39.7261	C2
WGS0547	Damaoguzi	China	landrace	116.381	39.9236	C2
WGS0548	Xiaobaigu	China	landrace	116.381	39.9236	C2
WGS0549	Maomaohuangguzi	China	landrace	116.381	39.9236	C2
WGS0550	Maomaohuang	China	landrace	116.381	39.9236	C2
WGS0551	Shanbaigu	China	landrace	115.968	40.4597	C2
WGS0552	Jiugenqi	China	landrace	115.968	40.4597	C2
WGS0553	Dahuanggu	China	landrace	116.626	40.3121	C2
WGS0554	Xiaohuanggu	China	landrace	116.626	40.3121	C2
WGS0555	Weizi-gu	China	landrace	116.626	40.3121	C2
WGS0556	Bohaisuo	China	landrace	116.626	40.3121	C2
WGS0557	Sizhihong	China	landrace	116.84	40.3715	C2
WGS0558	Beijiao12	China	landrace	116.381	39.9236	C2
WGS0559	Qisishui	China	landrace	116.84	40.3715	C1
WGS0560	Guojiang1	China	landrace	116.84	40.3715	C2
WGS0561	Tiebiangan	China	landrace	117.113	40.1363	C2
WGS0562	70gu	China	landrace	105.056	35.6942	C1
WGS0563	Gannuibian	China	landrace	105.056	35.6942	C1
WGS0564	Dalianggu	China	landrace	107.93	35.5014	C2
WGS0565	Baidinggu	China	landrace	105.729	35.5241	C3
WGS0566	Dingxidabaigu	China	landrace	104.62	35.5751	Admixture
WGS0567	Heimaogu	China	landrace	104.62	35.5751	C2
WGS0568	Zhiyinggu	China	landrace	105.056	35.6942	C2
WGS0569	Gaolanbaimaomaogu	China	landrace	103.947	36.325	C2
WGS0570	Damaolianggu	China	landrace	105.329	34.7394	C2
WGS0571	Hongjiugu	China	landrace	107.616	35.0719	C1
WGS0572	Laohuanggu	China	landrace	106.683	35.5355	C1
WGS0573	Sanbiangu	China	landrace	106.137	34.7463	C1
WGS0574	Xiaojinhuang	China	landrace	105.056	35.6942	C1
WGS0575	Xiaohonggu	China	landrace	104.108	35.8468	C1
WGS0576	Kunchanggu	China	landrace	102.981	35.4967	C1
WGS0577	Hongniangu	China	landrace	98.9011	39.9864	C1
WGS0578	Baicaohonggu	China	landrace	104.535	35.0035	C1
WGS0579	Yongchangxiaobaigu	China	landrace	101.969	38.2467	Admixture
WGS0580	Hongguzi	China	landrace	104.62	35.5751	C1
WGS0581	Shijianzi	China	landrace	105.056	35.6942	C1
WGS0582	Huachixiaomaogu	China	landrace	107.99	36.4556	C1
WGS0583	Tongweihuanglatou	China	landrace	105.249	35.2139	C1
WGS0584	hongjinzhuan	China	landrace	104.535	35.0035	Admixture
WGS0585	221-2-6-1	China	cultivar	103.75	36.068	C1
WGS0586	74H34-6-1	China	cultivar	105.056	35.6942	C1
WGS0587	Daguzi	China	landrace	107.99	36.4556	C1
WGS0588	Lishitianhuangguzi	China	landrace	98.9011	39.9864	C1
WGS0589	Huangmaogu	China	landrace	107.99	36.4556	C1
WGS0590	Gaogangu	China	landrace	105.729	35.5241	C1
WGS0591	73-153-1-7-2	China	cultivar	104.535	35.0035	C1
WGS0592	8603-124-2	China	cultivar	104.535	35.0035	C1
WGS0593	Longzhaogu	China	landrace	118.311	40.1419	Admixture
WGS0594	Caogu	China	landrace	116.862	38.309	C2
WGS0595	Daheigu	China	landrace	115.974	39.4854	C1
WGS0596	Tangxiankanghangu	China	landrace	115.5	38.8571	C2
WGS0597	Xiaohonggu	China	landrace	114.834	38.0367	C1
WGS0598	Meiguohuang	China	landrace	114.49	38.0451	C2
WGS0599	Zhuxi2	China	cultivar	114.879	40.8174	C1
WGS0600	Dongfangliang	China	landrace	114.419	40.6688	C1
WGS0601	Kaoshanshui	China	landrace	115.968	40.4597	C1
WGS0602	Huangruangu	China	landrace	115.968	40.4597	C1
WGS0603	Zhangnong15	China	cultivar	114.879	40.8174	Admixture
WGS0604	Hongmiaoxiaolibai	China	landrace	118.157	40.7584	C2
WGS0605	Xiaohongniangu	China	landrace	116.64	41.203	C1
WGS0606	Daniangu	China	landrace	114.879	40.8174	C1
WGS0607	Heigu	China	landrace	114.69	38.6215	C2
WGS0608	Laotougu	China	landrace	114.969	38.7415	Admixture
WGS0609	Laotougu	China	landrace	114.969	38.7415	Admixture
WGS0610	Dayehuanggu	China	landrace	114.69	38.6215	Admixture
WGS0611	Dahuangmaoniangu	China	landrace	115.874	39.3271	Admixture
WGS0612	Hongmaomao	China	landrace	114.834	38.0367	C2
WGS0613	Sanhongmiao	China	landrace	115.564	37.566	C2
WGS0614	Baimaogu	China	landrace	116.258	37.688	C2
WGS0615	Maotigu	China	landrace	113.67	36.5641	Admixture
WGS0616	Qingmiaoxiaobaimi	China	landrace	117.74	41.9425	C1
WGS0617	Baiminiangu	China	landrace	117.74	41.9425	C1
WGS0618	Zamiaoguzi	China	landrace	117.332	40.9289	C1
WGS0619	Qingmiaoxiaobaimi	China	landrace	118.68	41.0065	C1
WGS0620	Qitouzhan	China	landrace	118.68	41.0065	C1
WGS0621	Shaligu	China	landrace	117.922	40.9676	C1
WGS0622	Ganfandan	China	landrace	117.922	40.9676	Admixture
WGS0623	Erhuangmi	China	landrace	117.922	40.9676	C1
WGS0624	Fangtouqinggu	China	landrace	117.922	40.9676	C1
WGS0625	Wugu	China	landrace	117.922	40.9676	C2
WGS0626	Zhang8445-721-	China	cultivar	114.879	40.8174	C2
WGS0627	Xiaojinsui	China	landrace	114.569	39.8405	C1
WGS0628	Honggenhuang	China	landrace	117.113	40.1363	Admixture
WGS0629	Tuzierduo	China	landrace	117.113	40.1363	C1
WGS0630	Daobaqiniangu	China	landrace	117.113	40.1363	C2
WGS0631	Zhushigu	China	landrace	117.113	40.1363	Admixture
WGS0632	Zhuweibagu	China	landrace	117.113	40.1363	Admixture
WGS0633	Dajinmiao	China	landrace	117.113	40.1363	Admixture
WGS0634	Jinchongzihuang	China	landrace	117.113	40.1363	C2
WGS0635	Jinbadou	China	landrace	117.113	40.1363	C1
WGS0636	N12	China	cultivar	114.879	40.8174	C2
WGS0637	Beishuangliu	China	landrace	114.879	40.8174	C2
WGS0638	Baimujizui	China	landrace	114.689	39.354	C2
WGS0639	jinpinggu	China	landrace	114.689	39.354	C2
WGS0640	Baonong1	China	landrace	114.689	39.354	C2
WGS0641	missing	missing	-	-	-	C2
WGS0642	Dayehuang	China	landrace	114.69	38.6215	C2
WGS0643	Shinong4	China	landrace	115.5	38.8571	C2
WGS0644	Hongmiao	China	landrace	114.564	38.1401	C2
WGS0645	Qitoubai	China	landrace	114.834	38.0367	C2
WGS0646	Bagu233	China	cultivar	114.879	40.8174	C1
WGS0647	Ba91-0130	China	cultivar	114.879	40.8174	C1
WGS0648	Ba91-0628	China	cultivar	114.879	40.8174	C2
WGS0649	Ba91-0932	China	cultivar	114.879	40.8174	C1
WGS0650	Xiaohanchenggu	China	landrace	115.5	38.5	C1
WGS0651	Tiexiaokui	China	landrace	115.5	38.5	C2
WGS0652	Xiamiyao	China	landrace	115.5	38.5	C2
WGS0653	Badouzi	China	landrace	115.5	38.5	C2
WGS0654	Xinghuangnian	China	landrace	118.311	40.1419	Admixture
WGS0655	Xiaoyanggu	China	landrace	118.752	39.7396	C2
WGS0656	Qitouwannianshou	China	landrace	118.752	39.7396	C2
WGS0657	Heimi	China	landrace	118.135	39.8276	C2
WGS0658	Hongmiaojiansuigu	China	landrace	117.755	39.8837	C2
WGS0659	Maodali	China	landrace	117.402	40.0439	C2
WGS0660	Zigenmaogu	China	landrace	117.402	40.0439	C2
WGS0661	Xiaohonggen	China	landrace	117.402	40.0439	C2
WGS0662	Dalihuang	China	landrace	117.402	40.0439	C2
WGS0663	Zhushagu	China	landrace	117.402	40.0439	C2
WGS0664	Liushabai	China	landrace	114.346	36.0983	C2
WGS0665	Changmaogu	China	landrace	114.353	35.9255	C2
WGS0666	Qinggu	China	landrace	113.813	36.0688	C2
WGS0667	Jinmiaohuang	China	landrace	114.897	35.9539	C2
WGS0668	Zimiaobai	China	landrace	115.198	36.0775	C2
WGS0669	Liutiaoqing	China	landrace	114.511	35.5815	C2
WGS0670	Shilixiang	China	landrace	114.353	35.9255	C2
WGS0671	Honggu	China	landrace	114.683	35.1984	C2
WGS0672	Niangu	China	landrace	114.683	35.1984	C2
WGS0673	Qisilv	China	landrace	114.511	35.5815	C2
WGS0674	Xiaojigou	China	landrace	113.599	34.1047	C2
WGS0675	Tietoupeng	China	landrace	115.4	33.728	C2
WGS0676	Guzi	China	landrace	113.868	35.3099	C2
WGS0677	Jixian1	China	landrace	115.4	33.728	C2
WGS0678	Honghuanggu	China	landrace	114.409	35.0397	C2
WGS0679	Dayanggu	China	landrace	112.6	35.0673	C2
WGS0680	Sanbianchou	China	landrace	114.195	35.1428	C2
WGS0681	Qinggu	China	landrace	112.937	35.0893	C2
WGS0682	Xinnong691	China	cultivar	113.868	35.3099	C1
WGS0683	Longzhaoniangu	China	landrace	113.868	35.3099	C2
WGS0684	Hongxiaoguzi	China	landrace	111.475	33.3007	Admixture
WGS0685	Longzhaoguzi	China	landrace	114.974	32.7513	Admixture
WGS0686	Dabaisha	China	landrace	124.333	43.3145	Admixture
WGS0687	Hongmiaozaoguzi	China	landrace	125.673	43.5265	Admixture
WGS0688	Laolaibian	China	landrace	127	43	Admixture
WGS0689	Qisiya	China	landrace	126.488	43.6594	C3
WGS0690	Baishagu	China	landrace	123.311	44.132	Admixture
WGS0691	Damaogu	China	landrace	121.307	43.5991	Admixture
WGS0692	Laolaibian	China	landrace	123.311	44.132	Admixture
WGS0693	Maozhuazi	China	landrace	121.307	43.5991	C1
WGS0694	Hongniangu	China	landrace	126.037	42.6801	C3
WGS0695	Qisimizi	China	landrace	126.567	43.8867	Admixture
WGS0696	Danpinian	China	landrace	127	43	C2
WGS0697	Jiu8216	China	landrace	126.567	43.8867	C2
WGS0698	Taohuagu2	China	landrace	125.315	43.8926	Admixture
WGS0699	Daqingmiao2	China	landrace	125.315	43.8926	C2
WGS0700	Huangbaimi	China	landrace	125.315	43.8926	C2
WGS0701	Jinmi2	China	landrace	125.315	43.8926	Admixture
WGS0702	Gezhouhong	China	landrace	124.121	42.771	C2
WGS0703	Hongmiaobaisha	China	landrace	124.915	42.1008	Admixture
WGS0704	Fanlaoliu	China	landrace	124.113	41.2958	C2
WGS0705	Maoweiba	China	landrace	125.352	41.2647	Admixture
WGS0706	Tie8977	China	landrace	123.844	42.2956	Admixture
WGS0707	Zaoshudaobaqi	China	landrace	121.736	42.0494	Admixture
WGS0708	Lvmiaojiansuibai	China	landrace	122.113	41.6858	Admixture
WGS0709	Shandigao	China	landrace	122.113	41.6858	C2
WGS0710	Hongmiaolaolaibian	China	landrace	122.113	41.6858	C2
WGS0711	Suziliang	China	landrace	121.736	42.0494	C1
WGS0712	Hongniangu	China	landrace	121.736	42.0494	Admixture
WGS0713	Dalongzhaonian	China	landrace	121.787	41.5952	C2
WGS0714	Longfengsan	China	landrace	122.823	41.992	Admixture
WGS0715	Gaipingbai	China	landrace	123.341	42.7452	C2
WGS0716	Nianshangkang	China	landrace	123.764	41.2876	C2
WGS0717	Daniangu	China	landrace	118.95	42.268	Admixture
WGS0718	Zhaonong11	China	landrace	123	41.5	Admixture
WGS0719	Huangguzi	China	landrace	113.154	40.4366	Admixture
WGS0720	Xiaohangu	China	landrace	114.689	39.354	C1
WGS0721	Baiyousha	China	landrace	112.496	40.5247	Admixture
WGS0722	Ermaogu	China	landrace	116.546	44	C1
WGS0723	Liushitianhuancang	China	landrace	123	41.5	Admixture
WGS0724	Jizhaoben	China	landrace	120.49	42.05	Admixture
WGS0725	Sanbianhua	China	landrace	116.546	44	C1
WGS0726	Sanfanbai	China	landrace	116.546	44	C1
WGS0727	Dahuanggu	China	landrace	116.546	44	C1
WGS0728	Jiaogu	China	landrace	116.546	44	C1
WGS0729	Luhongguzi	China	landrace	116.546	44	C1
WGS0730	Erhuanggu	China	landrace	112.496	40.5247	C1
WGS0731	Niumaogu	China	landrace	112.496	40.5247	C1
WGS0732	Dahuanggu	China	landrace	116.546	44	C1
WGS0733	Dabaigu	China	landrace	108.651	40.7184	C1
WGS0734	Dabaigu	China	landrace	108.651	40.7184	C1
WGS0735	Huangyu4	China	landrace	116.546	44	C1
WGS0736	Zituigu	China	landrace	116.546	44	C1
WGS0737	Zhuyeqing	China	landrace	116.546	44	Admixture
WGS0738	Xiaobailiusha	China	landrace	116.546	44	C1
WGS0739	Yibajie	China	landrace	108.651	40.7184	C1
WGS0740	Damaogu	China	landrace	116.546	44	C1
WGS0741	Maolianggu	China	landrace	116.546	44	C1
WGS0742	Chigaogu	China	landrace	113.154	40.4366	C1
WGS0743	Jiuguzi	China	landrace	116.546	44	C1
WGS0744	Niutougu	China	landrace	123	41.5	C1
WGS0745	Hongmiaodabaigu	China	landrace	123	41.5	C1
WGS0746	Hongmiaoxiaobaimi	China	landrace	118.051	43.6008	C1
WGS0747	Jinmaozhuazhi	China	landrace	102.806	36.3303	C1
WGS0748	Huangpaogu	China	landrace	102.806	36.3303	C1
WGS0749	Huangshashi	China	landrace	102.806	36.3303	Admixture
WGS0750	Shuliniangu	China	landrace	120.74	37.8045	C2
WGS0751	Esizhu	China	landrace	119.948	36.7882	C2
WGS0752	Daoshibai	China	landrace	119.197	36.429	C2
WGS0753	Yingbanyue	China	landrace	118.11	36.9533	C2
WGS0754	Mujizui	China	landrace	117.756	35.9097	C2
WGS0755	Bainiangu	China	landrace	119.452	35.4276	C2
WGS0756	Qingmiaomaogu	China	landrace	119.452	35.4276	C2
WGS0757	Yumaohuangguzi	China	landrace	118.11	36.9533	C2
WGS0758	Honggu	China	landrace	118.334	34.6181	C2
WGS0759	Zhibozi	China	landrace	117.727	36.8857	C2
WGS0760	Lushuibai	China	landrace	118.4	37.0498	C2
WGS0761	Qinghuanggu	China	landrace	119.197	36.429	C2
WGS0762	Qiantoucha	China	landrace	116.577	35.4092	C2
WGS0763	Huangbagu	China	landrace	115.935	35.6051	C2
WGS0764	Henong1	China	cultivar	115.446	35.2485	C2
WGS0765	Sanbianse	China	landrace	119.452	35.4276	Admixture
WGS0766	Yaogu	China	landrace	113.169	37.8868	C1
WGS0767	Zhuyeqing	China	landrace	112.964	37.0709	C1
WGS0768	Heiguzi	China	landrace	111.779	37.2634	Admixture
WGS0769	Yiquansan	China	landrace	113.697	37.6084	C2
WGS0770	Qishandashenggu	China	landrace	113.259	38.7192	Admixture
WGS0771	Jiuganqi	China	landrace	112	37.0936	C2
WGS0772	Dahongmiao	China	landrace	112.569	37.8711	C2
WGS0773	Milahuang	China	landrace	112.553	37.4255	C1
WGS0774	Niumaohuang	China	landrace	112.874	36.1199	Admixture
WGS0775	Zaoerbaigu	China	landrace	113.594	40.039	C1
WGS0776	Baishizou	China	landrace	114.276	39.7636	C1
WGS0777	Bawangbian	China	landrace	113.685	39.6963	C1
WGS0778	Youshabai	China	landrace	114.229	39.4377	C1
WGS0779	Daobaqi	China	landrace	114.229	39.4377	Admixture
WGS0780	Xiaobaigu	China	landrace	114.229	39.4377	C2
WGS0781	Zhushigu	China	landrace	112.964	37.0709	C2
WGS0782	Siganqi	China	landrace	111.783	37.1432	C1
WGS0783	Laolaibian	China	landrace	112.874	36.1199	C1
WGS0784	Xiaobaimigu	China	landrace	113.431	36.2009	Admixture
WGS0785	Maotigu	China	landrace	112.863	36.8368	C1
WGS0786	Huangmicao	China	landrace	112.699	36.7574	C1
WGS0787	Jiangu	China	landrace	110.182	36.8796	C2
WGS0788	Jiugenqi	China	landrace	110.009	36.5837	C1
WGS0789	Mizhihuang	China	landrace	109.057	35.0755	C1
WGS0790	Heijiugu	China	landrace	107.813	34.684	Admixture
WGS0791	Zhuyeqing	China	landrace	108.236	34.5303	Admixture
WGS0792	Hongguzi	China	landrace	110.871	33.5309	Admixture
WGS0793	Hongwuzhaolong	China	landrace	109.879	33.5339	Admixture
WGS0794	Hongjiugu	China	landrace	109.879	33.5339	Admixture
WGS0795	Sugu	China	landrace	108.899	32.314	Admixture
WGS0796	Longzhaojiugu	China	landrace	109.757	38.2973	C1
WGS0797	Laohonggu	China	landrace	108.333	35.1225	Admixture
WGS0798	Jiugu	China	landrace	108.078	35.0397	Admixture
WGS0799	Hongjiaoshi	China	landrace	106.853	34.8914	Admixture
WGS0800	Yangu5	China	landrace	109.471	36.5939	Admixture
WGS0801	SSR1	Kazakhstan	landrace	67.301	48.16	Admixture
WGS0802	SSR2	Germany	landrace	13.206	51.109	Admixture
WGS0803	SSR3	France	landrace	2.55	46.565	Admixture
WGS0804	missing	missing	-	-	-	C3
WGS0805	SSR5	Morocco	landrace	-6.8934	30.9202	C3
WGS0806	missing	missing	-	-	-	Admixture
WGS0807	missing	missing	-	-	-	C3
WGS0808	missing	missing	-	-	-	C3
WGS0809	SSR15	Afghanistan	landrace	65.216	33.677	Admixture
WGS0810	SSR16	India	landrace	78.5	21	Admixture
WGS0811	SSR20	Nepal	landrace	83.939	28.253	C1
WGS0812	SSR21	Lebanon	landrace	35.888	33.92	Admixture
WGS0813	SSR22	Lebanon	landrace	35.888	33.92	Admixture
WGS0814	SSR23	Ethiopia	landrace	39.616	8.626	Admixture
WGS0815	SSR24	Ethiopia	landrace	39.616	8.626	C3
WGS0816	SSR25	Kenya	landrace	37.858	0.53	C3
WGS0817	SSR26	Poland	landrace	19.401	52.125	Admixture
WGS0818	SSR29	Japan	landrace	139.061	36.393	Admixture
WGS0819	SSR30	Japan	landrace	135.805	34.6851	Admixture
WGS0820	SSR31	Japan	landrace	141.35	43.05	Admixture
WGS0821	SSR32	Japan	landrace	138.381	34.976	Admixture
WGS0822	SSR33	South Korea	landrace	128.17	36.2	Admixture
WGS0823	SSR34	Indonesia	landrace	114.252	-0.976	C3
WGS0824	SSR35	Bangladesh	landrace	89.941	24.218	C2
WGS0825	SSR36	Bangladesh	landrace	89.941	24.218	C3
WGS0826	SSR37	Bangladesh	landrace	89.941	24.218	Admixture
WGS0827	SSR38	Philippines	landrace	122.466	11.118	Admixture
WGS0828	SSR39	Philippines	landrace	122.466	11.118	C2
WGS0829	SSR40	Philippines	landrace	122.466	11.118	Admixture
WGS0830	SSR41	South Korea	landrace	128.17	36.2	Admixture
WGS0831	SSR42	South Korea	landrace	128.17	36.2	C3
WGS0832	SSR43	South Korea	landrace	128.17	36.2	C3
WGS0833	missing	missing	-	-	-	C3
WGS0834	SSR45	South Korea	landrace	128.17	36.2	C3
WGS0835	SSR46	Japan	landrace	135.19	34.69	C3
WGS0836	SSR47	Philippines	landrace	122.466	11.118	C2
WGS0837	SSR48	Philippines	landrace	122.466	11.118	C2
WGS0838	SSR49	Nepal	landrace	83.939	28.253	C3
WGS0839	SSR50	Afghanistan	landrace	65.216	33.677	C2
WGS0840	SSR51	Kyrgyzstan	landrace	74.63	41.4	Admixture
WGS0841	SSR52	Uzbekistan	landrace	63.17	41.75	Admixture
WGS0842	SSR53	Russia	landrace	96.689	61.988	C3
WGS0843	SSR54	Ukraine	landrace	31.388	49.016	C1
WGS0844	SSR55	Russia	landrace	96.689	61.988	C2
WGS0845	SSR56	Mongolia	landrace	102.876	46.056	C2
WGS0846	SSR57	Bulgaria	landrace	25.231	42.761	Admixture
WGS0847	SSR58	Georgia	landrace	43.518	42.176	C3
WGS0848	SSR59	Russia	landrace	96.689	61.988	Admixture
WGS0849	SSR60	Kyrgyzstan	landrace	74.63	41.4	Admixture
WGS0850	SSR61	Ukraine	landrace	31.388	49.016	C2
WGS0851	SSR62	Yugoslavia	landrace	-	-	Admixture
WGS0852	SSR63	USA	landrace	-91.83	37.98	C3
WGS0853	SSR64	Kazakhstan	landrace	67.301	48.16	Admixture
WGS0854	SSR65	USA	landrace	-99.89	31.97	Admixture
WGS0855	SSR66	South Africa	landrace	29.43	-23.4	C2
WGS0856	SSR68	Kenya	landrace	37.858	0.53	C2
WGS0857	SSR69	Iran	landrace	54.301	32.565	C3
WGS0858	SSR70	Iran	landrace	54.301	32.565	C2
WGS0859	SSR71	India	landrace	78.5	21	C2
WGS0860	SSR72	Hungary	landrace	19.134	47.07	C3
WGS0861	SSR73	Canada	landrace	-85.31	51.26	C2
WGS0862	SSR74	Iran	landrace	54.301	32.565	Admixture
WGS0863	SSR75	China	-	120.946	23.754	C2
WGS0864	SSR76	Hungary	landrace	19.134	47.07	C2
WGS0865	SSR77	Hungary	landrace	19.134	47.07	C2
WGS0866	SSR79	France	landrace	2.55	46.565	C2
WGS0867	SSR80	China	-	120.946	23.754	C3
WGS0868	SSR82	India	landrace	78.5	21	C3
WGS0869	SSR83	India	landrace	78.5	21	C3
WGS0870	SSR84	India	landrace	78.5	21	C3
WGS0871	SSR85	India	landrace	78.5	21	Admixture
WGS0872	SSR86	South Africa	landrace	23.121	-30.558	C3
WGS0873	SSR87	Kenya	landrace	37.858	0.53	C3
WGS0874	SSR88	Switzerland	landrace	7.908	46.861	C3
WGS0875	SSR89	Lebanon	landrace	35.888	33.92	Admixture
WGS0876	SSR90	Hungary	landrace	19.134	47.07	C3
WGS0877	SSR91	USA	landrace	-99.9	41.49	Admixture
WGS0878	SSR93	USA	landrace	-105.78	39.55	Admixture
WGS0879	SSR96	Turkey	landrace	35.179	39.061	Admixture
WGS0880	SSR103	Germany	landrace	9.851	51.11	Admixture
WGS0881	SSR104	China	landrace	104.535	35.0035	Admixture
WGS0882	SSR105	China	landrace	127	43	Admixture
WGS0883	SSR106	China	landrace	113.599	34.1047	Admixture
WGS0884	missing	missing	-	-	-	C1
WGS0885	SSR108	France	landrace	2.55	46.565	Admixture
WGS0886	SSR109	France	landrace	2.55	46.565	C2
WGS0887	SSR110	China	landrace	112	37.0936	Admixture
WGS0888	SSR111	China	landrace	108.604	34.0693	Admixture
WGS0889	SSR112	China	landrace	128.696	46.5871	Admixture
WGS0890	SSR113	China	landrace	118.027	36.3122	C2
WGS0891	SSR114	Netherlands	landrace	5.389	52.077	Admixture
WGS0892	SSR115	Hungary	landrace	19.134	47.07	Admixture
WGS0893	Hengzao1	China	cultivar	114.879	40.8174	C2
WGS0894	jigu11	China	cultivar	114.49	38.0451	C2
WGS0895	Jigu31	China	cultivar	114.49	38.0451	C2
WGS0896	Jingu22	China	cultivar	111.779	37.2634	Admixture
WGS0897	Jingu29	China	cultivar	111.779	37.2634	C1
WGS0898	Jingu46	China	cultivar	111.779	37.2634	C1
WGS0899	766	China	cultivar	114.49	38.0451	C2
WGS0900	Q24	China	wild	114.49	38.0451	Admixture
WGS0901	Langweiba	China	landrace	112	37.0936	C1
WGS0902	Hongmiaodabaigu	China	landrace	112	37.0936	Admixture
WGS0903	Eyanggu	China	landrace	112	37.0936	C1
WGS0904	Hongtuigu	China	landrace	112	37.0936	Admixture
WGS0905	Hongchou	China	landrace	112	37.0936	C1
WGS0906	Qisiqueniangu	China	landrace	112	37.0936	Admixture
WGS0907	Huanggu	China	landrace	112	37.0936	C1
WGS0908	Gushanggu	China	landrace	112	37.0936	C1
WGS0909	Qisibaigu	China	landrace	112	37.0936	C1
WGS0910	S80	China	cultivar	114.49	38.0451	C2
WGS0911	Daheigu	missing	landrace	-	-	C1
WGS0912	Hushiheimi	China	landrace	111.663	40.8209	C2
WGS0913	Zhangai10	China	cultivar	114.879	40.8174	C2
WGS0914	84133chunhe	China	cultivar	118.95	42.268	Admixture
WGS0915	A-i15	China	cultivar	114.35	36.0969	C2
WGS0916	Chiai9	China	cultivar	118.95	42.268	C2
WGS0917	Kuanjiu	China	cultivar	118.157	40.7584	C2
WGS0918	Jiai5	China	cultivar	117.006	36.6671	C2
WGS0919	Jiai6	China	cultivar	117.006	36.6671	C2
WGS0920	Jiai9	China	cultivar	117.006	36.6671	C2
WGS0921	Jiai10	China	cultivar	117.006	36.6671	C2
WGS0922	Jiai11	China	cultivar	117.006	36.6671	C2
WGS0923	Jiai12	China	cultivar	117.006	36.6671	C2
WGS0924	Jinfe-i5	China	cultivar	111.779	37.2634	C1
WGS0925	Jinfe-i6	China	cultivar	111.779	37.2634	C1
WGS0926	Aiganzhuyeqing4n	China	landrace	114.49	38.0451	C1
WGS0927	Yan4zhi	China	cultivar	109.471	36.5939	Admixture
WGS0928	Yan35	China	cultivar	109.471	36.5939	C2
WGS0929	Zhishi897	China	cultivar	108.604	34.0693	Admixture
WGS0930	missing	missing	-	-	-	C2
WGS0931	A-i3	China	cultivar	114.35	36.0969	C1
WGS0932	Ai88	China	cultivar	114.49	38.0451	C2
WGS0933	A-i8	China	cultivar	114.35	36.0969	C2
WGS0934	223	China	cultivar	114.49	38.0451	C2
WGS0935	A-i17	China	cultivar	114.35	36.0969	C2
WGS0936	Aininghuang	China	landrace	114.49	38.0451	C2
WGS0937	C193	China	cultivar	114.49	38.0451	C2
WGS0938	Baimiguzi	China	landrace	114.49	38.0451	C2
WGS0939	Xiaoyeguzi	China	landrace	114.49	38.0451	Admixture
WGS0940	Chuang19-11	China	cultivar	114.49	38.0451	C2
WGS0941	A-i9	China	cultivar	114.35	36.0969	C2
WGS0942	Jichong26	China	cultivar	117.006	36.6671	C2
WGS0943	Mengfenggu11	China	cultivar	-	-	C2
WGS0944	Zhaogu1	China	cultivar	111.663	40.8209	C1
WGS0945	8311	China	cultivar	-	-	C1
WGS0946	Yugu18	China	cultivar	114.35	36.0969	C2
WGS0947	Chigu7	China	cultivar	111.663	40.8209	C1
WGS0948	Gonggu6	China	cultivar	125.315	43.8926	Admixture
WGS0949	Bagu1	China	cultivar	-	-	C2
WGS0950	Zhonggu2	China	cultivar	-	-	C2
WGS0951	Jigu39	China	cultivar	114.49	38.0451	C2
WGS0952	Yugu19	China	cultivar	114.35	36.0969	C2
WGS0953	Ci846	China	landrace	-	-	Admixture
WGS0956	00004937	China	landrace	-	-	C1
WGS0957	Huangtoubang	China	landrace	110.396	28.4555	C2
WGS0958	00000011	China	landrace	-	-	C3
WGS0959	Longzhuanian	China	landrace	125.085	45.5203	C3
WGS0960	Jinxiangyu	China	landrace	118.957	42.2753	C1
WGS0961	Xiaohonggu	China	landrace	102.892	37.4651	Admixture
WGS0963	Xiaohonggu	China	landrace	102.262	36.0983	Admixture
WGS0964	60tianhuanjia	China	landrace	122.841	45.619	C1
WGS0965	Dongshangu	China	landrace	114.553	38.4365	Admixture
WGS0966	Liushizao	China	landrace	108.932	34.6156	Admixture
WGS0967	Dazaopi	China	landrace	125.226	49.1784	C3
WGS0968	Baigu	China	landrace	95.3316	29.327	C2
WGS0969	Nuogu	China	landrace	117.971	28.4444	C2
WGS0970	Huangjinmiao	China	landrace	-	-	Admixture
WGS0971	19	China	wild	109.491	36.5965	W1
WGS0972	168	China	wild	114.879	30.4477	W1
WGS0973	175	China	wild	108.32	22.824	W1
WGS0974	196	China	wild	91.1322	29.6604	W1
WGS0975	205	China	wild	113.281	23.1252	W1
WGS0976	221	China	wild	115.892	28.6765	Admixture
WGS0977	235	China	wild	120.324	32.8508	W1
WGS0978	245	China	wild	115.832	40.9144	W1
WGS0979	260	China	wild	106.769	31.8513	Admixture
WGS0980	276	China	wild	112.434	34.663	W1
WGS0981	285	China	wild	112.549	37.857	Admixture
WGS0982	29	China	wild	104.066	30.6595	W1
WGS0983	293	China	wild	112.736	37.6965	W1
WGS0984	310	China	wild	125.325	43.8868	W1
WGS0985	322	China	wild	106.376	39.0133	W1
WGS0986	348	China	wild	111.691	29.0402	W1
WGS0987	355	China	wild	121.66	31.8108	W1
WGS0988	383	China	wild	106.213	28.3198	W1
WGS0989	407	Russia	wild	-	-	W1
WGS0990	505	France	wild	-	-	W1
WGS0991	510	USA	wild	-	-	W1
WGS0992	40	China	wild	118.326	35.0653	W1
WGS0993	W49	Japan	wild	-	-	W1
WGS0994	W55	England	wild	-	-	W4
WGS0995	W57	Chile	wild	-	-	W1
WGS0996	W58	Turkey	wild	-	-	Admixture
WGS0997	W60	Afghanistan	wild	-	-	W1
WGS0998	W61	Iran	wild	-	-	Admixture
WGS0999	W63	Russia	wild	-	-	W1
WGS1000	W64	Poland	wild	-	-	W1
WGS1001	61	China	wild	123.429	41.7968	W1
WGS1002	92	China	wild	116.231	40.2207	W1
WGS1003	115	China	wild	114.202	36.6928	W1
WGS1004	155	China	wild	111.067	39.0281	W1
WGS1005	Qing24	China	wild	-	-	W1
Yugu1	Yugu1	China	cultivar	-	-	C2
Me34V	Me34V	Canada	wild	-	-	W3
G001	Baomihunzi	Heilongjiang	landrace	126.598	45.981	C1
G002	Baishagu	Heilongjiang	landrace	125.328	46.401	C1
G003	Anfeng	Heilongjiang	landrace	126.315	45.365	C1
G004	laolaibian	Heilongjiang	landrace	127.139	49.33	C2
G005	Dacaopi	Heilongjiang	landrace	125.214	49.166	C3
G007	Saiwaixiangguzi	-	landrace	-	-	C3
G008	Suihuashuilizhan	Heilongjiang	landrace	126.983	46.637	C3
G010	Gougen	Heilongjiang	landrace	127.5	46.879	C3
G011	Ribengu	Heilongjiang	landrace	129.386	44.566	C3
G012	Hongniangu	Heilongjiang	landrace	129.897	46.725	C3
G013	Longzhaomian	Heilongjiang	landrace	125.083	45.512	C3
G014	Caopi-daobaqi	Heilongjiang	landrace	125.214	49.166	Admixture
G015	Guzi×Gaoliang	Heilongjiang	landrace	126.957	45.548	C3
G017	Nenxuan-10	Heilongjiang	cultivar	125.214	49.166	C1
G018	Nenxuan-14	Heilongjiang	cultivar	128.696	46.587	Admixture
G019	Nenxuan-16	Heilongjiang	cultivar	128.696	46.587	Admixture
G020	Longgu-25	Heilongjiang	cultivar	126.957	45.548	Admixture
G022	Longgu-31	Heilongjiang	cultivar	126.957	45.548	Admixture
G024	Hongmiao-1	Jilin	landrace	-	-	Admixture
G026	Maozhuazi	Jilin	landrace	121.307	43.599	C1
G028	Baiganbaisha	Jilin	landrace	-	-	Admixture
G029	Kougen	Jilin	landrace	-	-	Admixture
G031	Jiugu-11	Jilin	cultivar	126.567	43.887	C2
G032	Gongai-3	Jilin	cultivar	125.315	43.893	C2
G033	Gongai-5	Jilin	cultivar	125.315	43.893	C2
G034	Gonggu-66	Jilin	cultivar	125.315	43.893	Admixture
G035	Gonggu-69	Jilin	cultivar	125.315	43.893	Admixture
G036	Gonggu-70	Jilin	cultivar	125.315	43.893	C2
G037	Gonggu-75	Jilin	cultivar	125.315	43.893	Admixture
G038	Baigu-9	Jilin	cultivar	122.84	45.616	Admixture
G039	Longgu	Liaoning	landrace	122.423	41.384	C2
G040	Liaogu-1	Liaoning	cultivar	123.174	41.27	C2
G041	Chaogu-15	Liaoning	cultivar	123	41.5	C2
G042	Tiegu-4	Liaoning	cultivar	124.159	42.547	C2
G043	Tie7924	Liaoning	cultivar	124.159	42.547	C2
G044	Daqinggu	Neimenggu	landrace	113.154	40.437	C1
G046	Jinxiangyuxiaobaimi	Neimenggu	landrace	118.959	42.266	C1
G047	Hongmiaoniutougou	Neimenggu	landrace	118.95	42.268	C1
G048	Shanxihonggu	Neimenggu	landrace	118.959	42.266	C1
G049	Hongniangu	Neimenggu	landrace	118.051	43.601	C1
G050	Dajinmiao	Neimenggu	landrace	118.959	42.266	Admixture
G051	Bocaitui	Neimenggu	landrace	116.546	44	Admixture
G052	Baiyousha	Neimenggu	landrace	112.496	40.525	C1
G053	Fenghonggu	Neimenggu	cultivar	118.959	42.266	C1
G054	Mengfenggu-7	Neimenggu	cultivar	111.663	40.821	C1
G055	Mengfenggu-11	Neimenggu	cultivar	111.663	40.821	Admixture
G056	Menghangu-9	Neimenggu	cultivar	111.663	40.821	C1
G057	Chigu-6	Neimenggu	cultivar	111.663	40.821	C1
G058	Chigu-8	Neimenggu	cultivar	118.959	42.266	C1
G059	Chigu-10	Neimenggu	cultivar	118.959	42.266	Admixture
G060	Chigu-16	Neimenggu	cultivar	118.959	42.266	C1
G061	Chigu-17	Neimenggu	cultivar	118.959	42.266	C1
G062	Qinggu	Beijing	landrace	-	-	C1
G063	Honggaigu	Beijing	landrace	116.381	39.924	Admixture
G065	Baiqianchuan	Hebei	landrace	-	-	C1
G066	Hongmiaoqinggu	Hebei	landrace	-	-	C1
G067	Heisheyao	Hebei	landrace	-	-	C1
G068	Xiaobaimiao	Hebei	landrace	-	-	C1
G069	Migu	Hebei	landrace	-	-	C1
G070	Tuzizui	Hebei	landrace	-	-	C1
G072	Zhuyeqing	Hebei	landrace	-	-	C1
G073	Shenglihong	Hebei	landrace	-	-	C1
G074	Dahongpao	Hebei	landrace	-	-	C1
G075	Youluqing	Hebei	landrace	-	-	C1
G076	Xiaohuanggu	Hebei	landrace	-	-	C1
G077	lamahuangniangu	Hebei	landrace	-	-	C1
G078	Maomaogu	Hebei	landrace	114.919	37.619	C1
G080	Mantianhong	Hebei	landrace	-	-	C1
G081	Baidali	Hebei	landrace	115.282	40.974	C1
G082	Bailuosha	Hebei	landrace	-	-	C1
G083	Dabaigu	Hebei	landrace	-	-	C1
G084	Qiyehuang	Hebei	landrace	-	-	C1
G085	Shizihong	Hebei	landrace	-	-	C1
G086	Niujiangsheng	Hebei	landrace	-	-	C1
G087	Zigenwawuli	Hebei	landrace	-	-	C1
G089	Dengshenqi	-	landrace	-	-	C1
G092	Heiguzi	Hebei	landrace	117.8	40.959	C1
G093	Zhumiqing	Hebei	landrace	-	-	C1
G094	Heigu	Hebei	landrace	-	-	Admixture
G095	Hongguzi	Hebei	landrace	117.922	40.968	C1
G096	Maomaoliang	Hebei	landrace	117.8	40.959	Admixture
G097	Qingmiaoxiaobaimi	Hebei	landrace	117.76	41.938	C1
G099	Jinxiangyu	-	landrace	-	-	C1
G100	Gengzihuang	Hebei	landrace	-	-	Admixture
G101	Jugu	Hebei	landrace	114.772	37.753	C1
G103	Qingmiaodagaojie	Hebei	landrace	-	-	C1
G105	Hongbaimiao	Hebei	landrace	-	-	C1
G106	Heigu	Hebei	landrace	114.69	38.621	C1
G107	Daheigu	-	landrace	-	-	C1
G108	Lumiqing	Hebei	landrace	113.691	36.585	C1
G109	Luohuahuanggu	Hebei	landrace	-	-	C2
G110	Daqinggu	Hebei	landrace	-	-	C1
G111	Hongniangu	Hebei	landrace	118.893	39.892	C2
G112	Qitoubai	Hebei	landrace	115.708	37.728	C2
G113	Zigenhuang	Hebei	landrace	-	-	C2
G115	Dajiugenqi	Hebei	landrace	-	-	C1
G116	Qinghonggu	Hebei	-	117.8	40.959	C1
G117	Goutougu	Hebei	landrace	115.282	40.974	C3
G118	Yatache	Hebei	landrace	-	-	C1
G121	Honggu	Hebei	landrace	-	-	C2
G122	Hongniangu	Hebei	landrace	-	-	Admixture
G123	Huanggu	Hebei	landrace	-	-	C2
G124	Langweigu	-	landrace	-	-	C2
G126	Huanglougu	Hebei	landrace	-	-	C2
G127	Qitoubai	Hebei	landrace	115.579	37.551	C2
G130	Longzhaogu	Hebei	landrace	118.314	40.142	C2
G131	Shanxibaigu	Beijing	landrace	116.333	39.726	C2
G132	Liangshitun	Hebei	landrace	-	-	C2
G133	Zaoyijie	Hebei	landrace	-	-	C2
G135	Hongpiniangu	Hebei	landrace	-	-	C2
G136	Jinmiaohuang	Henan	landrace	114.897	35.954	C2
G137	Xiaoqinggu	Hebei	landrace	115.974	39.485	C2
G138	Daqitoubai	Hebei	landrace	-	-	C2
G139	Zigenhong	Hebei	landrace	114.5	37.44	C2
G141	Datouhuang	Hebei	landrace	-	-	Admixture
G142	Hongmiaoqinggu	Hebei	landrace	-	-	C2
G143	Xiaoqinggu	Hebei	landrace	115.974	39.485	C2
G144	Daobaoqi	Hebei	landrace	-	-	C2
G145	Hongguzi	Hebei	landrace	117.8	40.959	Admixture
G146	Qitouqinggu	Hebei	landrace	-	-	C2
G148	Dalangle	Hebei	landrace	-	-	C2
G149	Sanbianchou	Henan	landrace	114.195	35.143	C2
G150	Shaguzi	Hebei	landrace	-	-	C2
G151	Heigaoniangu	Hebei	landrace	-	-	Admixture
G152	Dahuangmaoniangu	Hebei	landrace	115.874	39.327	Admixture
G153	Qiyubaigu	Hebei	landrace	-	-	C2
G154	Dahonggu	-	landrace	-	-	C2
G155	Longzhaogu	Hebei	landrace	118.314	40.142	C2
G158	Hebeiwu	Hebei	landrace	115.146	37.068	C2
G159	Lumiqinggu	Hebei	landrace	113.67	36.564	C2
G161	Heiguzi	Hebei	landrace	117.922	40.968	Admixture
G162	Zhangnong-11	Hebei	cultivar	115.282	40.974	C1
G163	Jizhanggu-5	Hebei	cultivar	115.283	40.975	C1
G164	Xian256B	Hebei	cultivar	114.879	40.817	Admixture
G165	Baai-2	Hebei	cultivar	115.283	40.975	C2
G167	Chenggu-9	Hebei	cultivar	117.922	40.968	C2
G168	Chenggu-11	Hebei	cultivar	117.922	40.968	C2
G169	03-992	Hebei	cultivar	117.922	40.968	C2
G171	R219	Hebei	cultivar	114.49	38.045	C2
G172	Ai88	Hebei	cultivar	114.49	38.045	C2
G173	Jigu-11	Hebei	cultivar	114.49	38.045	C2
G174	Jigu-12	Hebei	cultivar	116.861	38.309	C2
G175	Jigu-19	Hebei	cultivar	114.49	38.045	C2
G176	Jigu-22	Hebei	cultivar	114.49	38.045	C2
G177	Jigu-31	Hebei	cultivar	114.49	38.045	C2
G178	Jigu-35	Hebei	cultivar	114.49	38.045	C2
G179	Jigu-36	Hebei	cultivar	114.49	38.045	C2
G180	Jigu-37	Hebei	cultivar	114.49	38.045	C2
G181	Jigu-39	Hebei	cultivar	114.49	38.045	C2
G182	Jigu-41	Hebei	cultivar	114.49	38.045	C2
G183	Jigu-42	Hebei	cultivar	114.49	38.045	C2
G186	16T1-5	Hebei	cultivar	114.49	38.045	C2
G187	16T92	Hebei	cultivar	114.49	38.045	C2
G188	16T111	Hebei	cultivar	114.49	38.045	C2
G189	16T125	Hebei	cultivar	114.49	38.045	C2
G190	16T126	Hebei	cultivar	114.49	38.045	C2
G191	S80	Hebei	cultivar	114.49	38.045	C2
G192	Baimi-1	Hebei	cultivar	114.49	38.045	C2
G193	Canggu-4	Hebei	cultivar	116.861	38.309	C2
G194	Gaolianggu-237	Hebei	cultivar	116.866	38.314	Admixture
G195	Henggu-9	Hebei	cultivar	115.708	37.728	C2
G196	Henggu-10	Hebei	cultivar	115.579	37.551	C2
G197	Henggu-13	Hebei	cultivar	115.579	37.551	C2
G198	2015	Hebei	cultivar	115.708	37.728	C2
G199	Jingu-1	Shanxi	cultivar	113.123	36.203	C2
G201	Chisu-6535-	-	-	-	-	Admixture
G202	-nyu-3	Hebei	-	-	-	C2
G204	Huangqihuang	Hebei	cultivar	116.646	41.209	C1
G206	Dahuangnuogu	Henan	landrace	-	-	C2
G207	Xiaojigou	Henan	landrace	113.599	34.105	C2
G208	Zhongmou-baogu	Henan	landrace	114.026	34.732	C2
G210	Bachagu	Henan	landrace	115.854	35.997	C2
G211	GS-yugu-5	Henan	cultivar	114.35	36.097	C2
G212	Yugu-6	Henan	cultivar	114.35	36.097	C2
G214	Zheng-05-1	Henan	cultivar	113.65	34.757	C2
G215	Bainiangu	Shandong	landrace	119.452	35.428	C1
G216	Heiguzi	Shandong	landrace	115.573	35.071	C1
G217	Jingumi	Shandong	landrace	-	-	C2
G218	60tianhuangtang	Shandong	landrace	115.702	36.846	C2
G219	Jinpingguzi	Shandong	landrace	120.741	37.805	C2
G221	Yintianhan	Shandong	landrace	117.211	36.973	C2
G222	Huagu	Shandong	landrace	117.629	35.506	C2
G224	Mazhaqiao	Shandong	landrace	-	-	C2
G225	Damaogu	Shandong	landrace	-	-	C2
G226	Xintaidagu	Shandong	landrace	-	-	C2
G227	Qianchuanzi	Shandong	landrace	116.861	37.191	C2
G228	Bocaigenmaogu	Shandong	landrace	117.504	37.483	C2
G229	Bagu	Shandong	landrace	115.944	35.599	C2
G230	Maosui	-	landrace	-	-	C2
G231	Zaogu	Shandong	landrace	119.977	35.876	C2
G232	Huangniangu	Jilin	landrace	125.754	41.679	C2
G233	Baigu	Shandong	landrace	-	-	C2
G234	Lugu-10	Shandong	cultivar	117.006	36.667	C2
G235	Jigu-13	Shandong	cultivar	117.006	36.667	C2
G237	170	Shandong	cultivar	117.006	36.667	C2
G239	Datonghuang	Shanxi	landrace	113.169	37.887	C1
G240	Liulenggu	Shanxi	landrace	113.272	39.19	C1
G241	Qingruangu	Shanxi	landrace	112.837	39.514	C1
G242	Heiniangu	Shanxi	landrace	112.699	36.756	C1
G243	Huangdanzigu	Shanxi	landrace	113.296	40.097	C1
G244	Hongguzhong	Shanxi	landrace	112.699	36.756	C1
G245	Chuantonghonggu	Shanxi	landrace	113.123	36.203	C1
G246	Wujingu	Shanxi	landrace	112.699	36.756	C1
G247	Xiaohonggu	Shanxi	landrace	110.682	36.098	C1
G248	Lushagu	Shanxi	landrace	112.892	36.316	C1
G249	Puheigu	Shanxi	landrace	112.699	36.756	C1
G251	Huanglonggu	Shanxi	landrace	-	-	Admixture
G252	Qinzhouhuang	Shanxi	landrace	112.892	36.316	C1
G254	Hongtuigu	Shanxi	landrace	112.707	37.699	Admixture
G256	Jingu-18	Shanxi	cultivar	111.779	37.263	C2
G258	Jingu-30	Shanxi	cultivar	113.106	36.182	Admixture
G260	Jingu-35	Shanxi	cultivar	113.106	36.182	C1
G262	Jingu-45	Shanxi	cultivar	112.486	37.94	Admixture
G263	Gailiangjingu-21	Shanxi	cultivar	110.992	37.951	C2
G264	Changsheng-07	Shanxi	cultivar	113.106	36.182	C1
G266	Changnong-35	Shanxi	cultivar	113.106	36.182	C1
G268	87-151	Shanxi	cultivar	111.779	37.263	C2
G269	Rangu	Shaanxi	landrace	110.089	34.568	Admixture
G273	Yangu-11	Shaanxi	cultivar	109.471	36.594	C1
G274	Qiegu	Gansu	landrace	104.061	37.155	C1
G275	Xiaomingguzi	Gansu	landrace	103.259	36.737	C1
G278	Longgu-10	Gansu	cultivar	104.535	35.003	Admixture
G279	Longgu-11	Gansu	cultivar	104.535	35.003	C1
G280	Dungu-1	Shanxi	cultivar	110.992	37.951	C2
G281	Honggu	Ningxia	landrace	105.724	35.971	C1
G282	Xiaomiaogu	Ningxia	landrace	106.278	36.014	C1
G283	Hongnuogu	Ningxia	landrace	106.543	38.906	C1
G284	Hongrangu	Ningxia	landrace	106.278	36.014	Admixture
G286	Huangguzi	Qinghai	landrace	102.394	36.487	C1
G287	Guzi	Xinjiang	landrace	87.649	43.959	C1
G288	Shawanguzi	Xinjiang	landrace	85.084	40.87	C1
G290	Shengtouzi	Jiangsu	landrace	117.188	34.27	C2
G291	Zidigen	Jiangsu	landrace	117.186	34.268	C2
G293	Huangsu	Jiangxi	landrace	118.191	28.438	C2
G294	Gouweisu	Guangxi	landrace	106.619	23.901	Admixture
G295	Huangsu	Guangxi	landrace	110.551	22.864	Admixture
G301	Qinggu	Xizang	landrace	95.333	29.326	C2
G302	Baigu	Xizang	landrace	95.333	29.326	C3
G303	Huanggu	Xizang	landrace	95.333	29.326	C3
G305	Liushiri	Japan	landrace	139.068	36.491	Admixture
G306	Ise-455	USA	landrace	-98.606	39.622	C2
G307	Depu	USA	landrace	-98.606	39.622	Admixture
G309	S1359	-	landrace	-	-	Admixture
G310	Ani6541	-	-	-	-	C1
G311	Ise1474	-	landrace	-	-	C3
G312	Red-man-	South-Africa	landrace	23.121	-30.558	C3
SRP004291	PI_202407	OBXU	wild	-72.2471	-37.438	W3
SRP004292	Ames_21519	OBXX	wild	130.627	45.4039	W1
SRP005246	PI204625	NYNN	wild	33.4254	39.4786	W2
SRP047569	1212-1	OBXH	wild	-70.8715	42.8912	W3
SRP047583	1235-1	OBXN	wild	-90.1904	38.8762	W1
SRP047601	P4	OBXP	wild	-86.3484	36.0254	W3
SRP047625	80-1	OBXS	wild	-83.8203	44.7269	W2
SRP047642	1194	NYHO	wild	-87.6532	39.4047	W2
SRP047644	ME042-1	OBXT	wild	-98.0279	49.5009	W3
SRP047648	large1231	NYHP	wild	-83.1645	39.0436	W1
SRP047650	small1237	NYHS	wild	-90.1904	38.8762	W1
SRP047651	PI_230135	OBXW	wild	51.9653	35.7624	Admixture
SRP047652	1243	UAWY	wild	-89.4217	40.0924	Admixture
SRP047654	ME015	NYHU	wild	-96.3932	46.66	W3
SRP047655	PI_204727	SYWH	wild	33.4254	39.4786	Admixture
SRP047657	ME016	UAWZ	wild	-97.0105	47.2407	Admixture
SRP047658	Ames_21520	TCTG	wild	131.901	43.1281	W1
SRP047662	ME019	TCTH	wild	-98.8397	49.402	W3
SRP047666	ME020	SYWN	wild	-98.87	49.5954	W3
SRP047671	ME025V	NYHX	wild	-98.8014	49.6316	W3
SRP047682	ME028V	TCTN	wild	-98.7943	49.6946	W3
SRP047687	ME040	NYHY	wild	-97.4818	49.4873	W3
SRP047693	ME043	NYHZ	wild	-98.0341	49.4989	W3
SRP047700	ME044	NY-	wild	-98.0411	49.4984	W3
SRP047709	ME048V	NYNB	wild	-96.8384	45.9649	W3
SRP047715	ME052V	NYNC	wild	-96.7973	43.0831	Admixture
SRP047725	P2	NYNG	wild	-86.3709	36.0893	W2
SRP047729	P5	NYNH	wild	-86.3964	36.0769	W2
SRP047743	s.n.-RockFall	NTNB	wild	-89.6825	41.7861	W1
SRP047800	ME034V	NTNG	wild	-98.6195	49.6431	W3
SRP047821	ME035	NYNO	wild	-98.6875	49.5327	W3
SRP080672	#926	TWUZ	wild	78.0334	53.7329	W3
SRP080681	--4	TOSU	wild	-101.857	54.769	W3
SRP080691	EU-1	TWWA	wild	-0.58067	44.8262	W2
SRP083704	MF17	WZHX	wild	-120.524	46.66	W4
SRP083705	MF35	XGPP	wild	-119.08	43.5721	W4
SRP083706	MF16	WZHW	wild	-120.443	46.6972	W4
SRP083707	MF48	XGSH	wild	-113.409	42.5051	Admixture
SRP083708	MF47	XGSG	wild	-114.274	42.6638	W4
SRP083709	MF44	XGSA	wild	-114.887	42.7615	W4
SRP083710	MF9	WZHO	wild	-119.26	47.101	W4
SRP083711	MF45	XGSB	wild	-114.782	42.9345	W3
SRP083712	MF49	XGSN	wild	-112.911	42.0748	W4
SRP083713	MF46	XGSC	wild	-114.493	42.7241	Admixture
SRP083716	MF52	XGSP	wild	-112.052	41.4178	W4
SRP083717	MF50	XGSO	wild	-112.07	41.5527	W4
SRP083718	MF13	WZHT	wild	-120.336	47.4694	Admixture
SRP083720	MF20	WZHY	wild	-119.085	46.3577	W1
SRP083721	MF14	WZHU	wild	-120.85	47.1612	W4
SRP083722	MF12	WZHS	wild	-120.139	47.3718	W4
SRP083723	MF29	XGPH	wild	-118.015	45.3258	W4
SRP083724	MF36	XGPS	wild	-118.279	43.7846	W4
SRP083727	MF28	XGPG	wild	-117.248	45.5523	Admixture
SRP083728	MF5	WZHH	wild	-117.755	46.8028	W4
SRP083729	MF38	XGPT	wild	-117.382	43.9686	W4
SRP083730	MF10	WZHP	wild	-119.616	47.1043	W4
SRP083731	MF23	XGPA	wild	-117.019	46.4606	W4
SRP083732	MF32	XGPO	wild	-117.995	44.6737	W4
SRP083733	MF30	XGPN	wild	-117.861	45.2085	W4
SRP083734	MF25	XGPB	wild	-117.049	46.3391	W4
SRP083735	MF39	XGPU	wild	-116.985	44.032	W4
SRP083736	MF42	XGPY	wild	-116.494	43.5031	Admixture
SRP083737	MF6	WZHN	wild	-118.228	46.7416	W4
SRP083738	MF40	XGPW	wild	-116.947	43.8365	W4
SRP083739	MF27	XGPC	wild	-117.253	46.0409	W4
SRP083740	MF43	XGPZ	wild	-116.254	43.4588	W4
SRP083742	MF41	XGPX	wild	-116.573	43.4443	Admixture
SRP083745	MF55	XGST	wild	-111.879	41.2525	W4
SRP083746	MF57	XGSW	wild	-112.055	41.1612	W4
SRP083747	MF54	XGSS	wild	-112.053	41.412	W4
SRP083748	MF56	XGSU	wild	-112.116	41.164	W4
SRP083749	MF58	XGSX	wild	-112.426	40.5988	W4
SRP083750	MF60	XGSZ	wild	-111.921	40.6711	W4
SRP083751	MF59	XGSY	wild	-112.306	40.5343	W4
SRP083797	MF79	XGUB	wild	-116.771	47.6724	W4
SRP083798	MF68	XGTN	wild	-111.809	42.0279	W4
SRP083799	MF61	XGTA	wild	-112.119	41.0888	W4
SRP083800	MF83	XGUN	wild	-118.511	46.0481	W4
SRP083801	MF65	XGTC	wild	-111.797	41.7434	W4
SRP083802	MF74	XGTW	wild	-112.649	45.2051	W3
SRP083803	MF4	XSNH	wild	-117.513	46.8393	W4
SRP083804	MF80	XGUC	wild	-117.4	47.5527	W4
SRP083805	MF82	XGUH	wild	-117.921	46.2982	W4
SRP083806	MF67	XGTH	wild	-111.814	41.9405	W4
SRP083807	MF19	XSNT	wild	-119.791	46.2201	W4
SRP083808	MF24	XSNU	wild	-117.021	46.4205	W4
SRP083809	MF26	XSNW	wild	-117.133	46.1373	W4
SRP083810	MF53	XBZN	wild	-112.053	41.4189	W4
SRP083812	MF34	XBZH	wild	-118.979	44.2878	W4
SRP083813	MF31	XSNX	wild	-117.647	44.6803	W4
SRP083814	MF33	XBZG	wild	-119.074	44.4383	W4
SRP083818	MF63	XBZO	wild	-111.854	40.7542	W4
SRP083819	MF118	XBZS	wild	-88.5953	37.0884	W2
SRP083820	MF117	XBZP	wild	-88.698	37.1623	W2
SRP083822	MF121	XBZU	wild	-83.3832	33.9423	W2
SRP083823	MF124	XBZW	wild	-87.2881	36.5928	W4
SRP083824	MF126	XBZX	wild	-97.7874	39.7221	W2
SRP083825	MF130	XBZY	wild	-97.3532	42.8809	Admixture
SRP083826	MF164	XBZZ	wild	-106.955	44.817	W4
SRP083827	MF177	XCAG	wild	-103.469	43.4348	W4
SRP083829	Huang_CO01_2	XCAH	wild	-102.428	39.2947	Admixture
SRP083832	Huang_CO02_1	XCAN	wild	-103.061	39.2869	W3
SRP083834	Huang_CO03_1	XCAO	wild	-103.647	39.2639	Admixture
SRP083835	Huang_CO05_3	XCAS	wild	-104.603	39.7406	W4
SRP083836	Huang_CO08_3	XCAU	wild	-107.452	39.5747	Admixture
SRP083837	Huang_CO06_3	XCAT	wild	-105.25	39.7044	Admixture
SRP083838	Huang_CO04_4	XCAP	wild	-104.041	39.6141	Admixture
SRP083841	Huang_CO09_3	XCAW	wild	-108.046	39.4533	W4
SRP083842	Huang_CO11_4	XCAY	wild	-108.602	39.0539	W4
SRP083843	Huang_CO12_1	XCAZ	wild	-108.866	39.2194	W4
SRP083844	Huang_KS03_2	XCBA	wild	-95.7613	39.0515	W4
SRP083845	Huang_CO10_1	XCAX	wild	-108.279	39.1801	W3
SRP083846	Huang_KS06_1	XCBB	wild	-96.7996	39.0287	W2
SRP083847	Huang_KS08_2	XCBC	wild	-97.6681	38.8796	W2
SRP083851	Huang_KS07_4	XCBG	wild	-97.1663	38.9447	Admixture
SRP083852	Huang_KS09_3	XCBH	wild	-98.1329	38.8571	W2
SRP083853	Huang_KS11_3	XCBN	wild	-99.151	38.8772	Admixture
SRP083854	Huang_KS13_4	XCBO	wild	-100.242	39.0581	W2
SRP083855	Huang_KS16_3	XCBP	wild	-101.54	39.333	Admixture
SRP083857	Huang_MO06_6	XCBT	wild	-94.0684	39.0153	W2
SRP083858	Huang_MO01_1	XCBS	wild	-91.8054	38.9349	W1
SRP083861	Huang_MO11_5	XCBW	wild	-93.794	37.6839	W2
SRP083862	Huang_MO11_2	XCBU	wild	-93.794	37.6839	W2
SRP083864	Huang_MO13_3	XCBX	wild	-92.7053	37.6555	W1
SRP083866	Huang_MO17_2	XCBZ	wild	-91.1738	38.2088	W2
SRP083867	Huang_OK02_3	XCCA	wild	-99.3364	36.2737	W2
SRP083868	Huang_OK01_3	XCCB	wild	-99.2974	36.1501	W2
SRP083869	Huang_OK03_1	XCCC	wild	-99.2065	36.4342	W2
SRP083870	Huang_MO15_3	XCBY	wild	-92.1398	37.8225	Admixture
SRP083871	Huang_OK04_2	XCCG	wild	-98.4404	36.3904	W1
SRP083874	Huang_TX02_1	XCCO	wild	-102.558	35.268	W2
SRP083875	Huang_TX01_4	XCCN	wild	-102.741	35.2645	Admixture
SRP083876	Huang_OK08_2	XCCH	wild	-95.6594	36.7135	W2
SRP083877	Huang_TX04_4	XCCP	wild	-101.707	35.2171	W2
SRP083878	Huang_TX06_1	XCCS	wild	-101.083	35.5323	W2
SRP083880	Huang_TX07_1	XCCT	wild	-100.99	35.5326	W2
SRP083882	Huang_TX08_2	XCCU	wild	-100.531	35.5192	W2
SRP083883	Huang_UT01_4	XCCW	wild	-109.535	38.5559	W4
SRP083884	Huang_UT03_3	XCCY	wild	-109.477	37.617	W4
SRP083885	Huang_UT02_4	XCCX	wild	-109.343	37.8723	W4
SRP083886	Huang_MO03_2	XCCZ	wild	-92.8715	38.9397	W1
SRP083892	Estep_ME013-3	XCGB	wild	-94.2273	45.5524	Admixture
SRP083893	Estep_ME012-1	XCGA	wild	-93.2937	44.2841	Admixture
SRP083896	Estep_ME014-1	XCGC	wild	-95.8343	46.0373	W3
SRP083986	Kellogg_1249-1	XCHB	wild	-88.0784	41.6482	W1
SRP083987	Patrick_--13-1	XTNX	wild	-101.248	53.8244	W3
SRP083989	Patrick_--14	XTNZ	wild	-94.5303	49.8097	W3
SRP083993	TB_setaria_12_0223	XTNG	wild	-119.813	39.5128	W4
SRP083994	Estep_ME073-1	XTOB	wild	-90.1805	38.8285	W1
SRP083995	TB_setaria_12_0226	XTNH	wild	-119.806	39.4913	W3
SRP083996	Patrick_--13-2	XTNY	wild	-101.248	53.8244	W3
SRP083998	USDA_PI230134	XTOA	wild	50.3034	33.0121	Admixture
SRP084001	Patrick_--3-2	XTNO	wild	-101.249	53.8173	W3
SRP084002	Patrick_--3-3	XTNP	wild	-101.249	53.8173	W3
SRP084005	Estep_ME008v-1	XTOCA582:G601A576:G601A570:G601A563:G601A1A585:G601A556:G601A1A585:G601A549:G601A1A585:G601A542:G601A1A585:G601A534:G601A1A585:G601A526:G601A1A585:G601A518A12:G601	wild	-91.5416	41.5558	Admixture
SRP084009	Estep_ME046-1	XCGU	wild	-98.0299	49.5008	W3
SRP084010	Estep_ME050V-1	XCGX	wild	-96.8174	44.66	Admixture
SRP084011	Estep_ME051V-1	XCGY	wild	-96.7593	43.9086	Admixture
SRP084012	Estep_ME021-1	XCGH	wild	-98.8241	49.5912	W3
SRP084013	Estep_ME023V-1	XCGO	wild	-98.7255	49.6284	W3
SRP084014	Estep_ME033V-1	XCGS	wild	-98.6197	49.6855	W3
SRP084015	Estep_ME022-1	XCGN	wild	-98.8013	49.5958	W3
SRP084016	Estep_ME074-1	XCHA	wild	-	-	Admixture
SRP084017	Estep_ME026-1	XCGP	wild	-98.8016	49.6589	W3
SRP084018	Estep_ME062-1	XCGZ	wild	-90.1818	38.8236	W1
SRP084019	Estep_ME049V-1	XCGW	wild	-97.0232	45.4028	W4
SRP084020	Patrick_--2	XT-	wild	-101.115	52.399	W3
SRP084021	TB_setaria_12_0205	XCHC	wild	83.1483	54.831	W3
SRP084022	TB_setaria_12_0206	XCHG	wild	28.4414	56.2239	W3
SRP084025	Patrick_--3-1	XTNB	wild	-101.249	53.8173	W3
SRP085452	Agnes_95.79	AGTTC	wild	-	-	W1
SRP085455	Agnes_96.79	AGTTG	wild	-	-	W1
SRP085456	A10.1_lowshatter	AGTTH	wild	-	-	W3
SRP085457	Feldman_MF127	AGTTS	wild	-95.9181	41.4994	Admixture
SRP085458	Feldman_MF129	AGTTU	wild	-96.9145	42.787	W4
SRP085459	Feldman_MF128	AGTTT	wild	-96.5735	42.6049	Admixture
SRP085460	Feldman_MF133	AGTTW	wild	-98.0269	43.7157	Admixture
SRP085461	Feldman_MF135	AGTTX	wild	-98.4577	44.3416	Admixture
SRP085465	Feldman_MF136	AGTTY	wild	-98.5051	44.7419	Admixture
SRP085466	Feldman_MF137	AGTTZ	wild	-98.5232	45.4883	W4
SRP085486	Agnes_91.79	AGTTB	wild	-	-	W1
SRP085487	Feldman_MF149	AGTUT	wild	-103.19	46.8947	W3
SRP085488	Feldman_MF154	AGTUY	wild	-103.922	46.2946	W3
SRP085489	Feldman_MF138	AGTUA	wild	-98.5114	45.8362	W3
SRP085490	Kellogg_1210-1	AGTWS	wild	-71.3572	41.9202	W2
SRP085491	Feldman_MF158	AGTWB	wild	-106.451	46.2754	W4
SRP085492	Feldman_MF159	AGTWC	wild	-106.928	46.2624	W3
SRP085493	Feldman_MF143	AGTUH	wild	-99.9145	46.8606	W3
SRP085494	Feldman_MF156	AGTWA	wild	-105.075	46.4207	W3
SRP085495	Feldman_MF152	AGTUX	wild	-103.321	46.4827	W3
SRP085496	Feldman_MF142	AGTUG	wild	-99.2996	46.8938	W4
SRP085497	Feldman_MF155	AGTUZ	wild	-104.351	46.3681	W3
SRP085498	Feldman_MF141	AGTUC	wild	-98.7155	46.8841	W4
SRP085499	Feldman_MF140	AGTUB	wild	-98.7158	46.8842	W3
SRP085500	Feldman_MF146	AGTUP	wild	-101.824	46.8664	W3
SRP085501	Feldman_MF145	AGTUO	wild	-101.156	46.8627	W3
SRP085502	Kellogg_1226-1	AGTWW	wild	-82.2694	39.1925	W2
SRP085504	Feldman_MF150	AGTUU	wild	-103.519	46.9252	W3
SRP085506	Ahart_17140	AGTWZ	wild	-122.112	40.0368	W4
SRP085507	Kellogg_1206-1	AGTWO	wild	-82.4485	40.0309	W4
SRP085508	Feldman_MF144	AGTUN	wild	-100.583	46.8378	W3
SRP085509	Feldman_MF147	AGTUS	wild	-102.433	46.9928	W3
SRP085510	Kellogg_1225-1	AGTWU	wild	-81.5548	39.2518	W2
SRP085511	Kellogg_1209-1	AGTWP	wild	-75.1504	40.684	W4
SRP085512	Feldman_MF160	AGTWG	wild	-107.507	46.1399	Admixture
SRP085513	Feldman_MF162	AGTWN	wild	-107.443	45.5791	W3
SRP085514	Kellogg_1229-1	AGTWX	wild	-83.1645	39.0436	W2
SRP085515	Ahart_17139-1	AGTWY	wild	-121.024	41.1722	W3
SRP085516	Pe-gos_P6-1	AGTXA	wild	-86.5108	36.0747	W2
SRP085517	Gall_NewHaven_s.n.-2	AGTXB	wild	-73.3312	41.1548	Admixture
SRP085518	Kellogg_1222-1	AGTWT	wild	-79.777	39.6602	W4
SRP085519	Gall_Fairfield_s.n.	AGTXC	wild	-73.3166	41.1222	W2
SRP085520	Waselkov_Darke-1	AGTXN	wild	-84.6196	40.3229	Admixture
SRP085521	Thompson_Bonne_sn-1	AGTXP	wild	-93.9158	42.0123	W1
SRP085522	Vela_82-2	AGTXU	wild	-84.1664	45.1086	W4
SRP085523	Sweeney_2033-1	AGTXH	wild	-72.8098	41.2735	W2
SRP085524	Vela_73-1	AGTXS	wild	-83.7548	42.3792	W4
SRP085525	Vela_89-1	AGTXY	wild	-85.6636	43.0399	W2
SRP085526	Vela_88-1	AGTXX	wild	-85.5308	43.8881	Admixture
SRP085527	Vela_81-3	AGTXT	wild	-84.1664	45.1086	W3
SRP085528	Vela_92-1	AGTXZ	wild	-85.1962	42.2615	Admixture
SRP085529	Sweeney_2035-1	AGTXG	wild	-72.8176	41.2746	W2
SRP085530	Waselkov_Vandalia-1	AGTXO	wild	-89.0891	38.9607	W2
SRP085531	Vela_94-1	AGTYB	wild	-85.2635	41.0277	Admixture
SRP085533	Yang_8054_Chi-	AGTYH	wild	-	-	W1
SRP085534	Vela_93-5	AGTYA	wild	-85.0058	41.7076	W2
SRP085535	Vela_86-1	AGTXW	wild	-85.3032	44.5556	Admixture
SRP085536	Estep_ME011-2	AGTYG	wild	-93.355	43.447	W4
SRP085537	Kellogg_1186	AGTYN	wild	-90.2521	38.6467	W3
SRP085538	Kellogg_1198	AGTYO	wild	-84.1999	39.8905	W4
SRP085539	Kellogg_1204	AGTYP	wild	-83.3586	39.9644	W1
SRP085540	Estep_ME024V	AGTZB	wild	-98.7695	49.6235	W3
SRP085541	Kellogg_1233	AGTYU	wild	-90.3156	38.6485	W2
SRP085542	Kellogg_1209	AGTYS	wild	-75.1504	40.684	W4
SRP085543	Waselkov_Vandalia	AGTYX	wild	-89.0891	38.9607	W2
SRP085545	Kellogg_1220	AGTYT	wild	-77.6976	39.6151	Admixture
SRP085546	Estep_ME014	AGTZA	wild	-95.8343	46.0373	W3
SRP085547	Estep_ME032V	AGTZC	wild	-98.7106	49.6518	W3
SRP085548	USDA_Ames28193	AGTZN	wild	81.1078	49.1286	Admixture
SRP085549	Pe-gos_P7	AGTYW	wild	-86.6003	36.0664	W2
SRP085550	USDA_PI408810	AGTZT	wild	125.307	43.8483	W1
SRP085551	Vela_85	AGTYY	wild	-85.3029	44.5663	W3
SRP085552	Lomonosova_800	AGTZH	wild	129.642	62.7517	Admixture
SRP085553	KOR-SWU-4	AGTZX	wild	-	-	W1
SRP085554	USDA_PI204730	AGTZS	wild	35.051	38.2166	W3
SRP085555	Vela_94	AGTYZ	wild	-85.2635	41.0277	Admixture
SRP085556	USDA_PI408811	AGTZU	wild	108.867	34.25	W1
SRP085557	USDA_PI649320	AGTZW	wild	110.228	48.1339	W3
SRP085558	USDA_PI204624	AGTZO	wild	35.1981	38.8389	Admixture
SRP085559	USDA_PI204628	AGTZP	wild	37.0081	39.7481	Admixture
SRP085560	KOR-GMP-2	AGTZY	wild	-	-	W1
SRP085754	12_0539	AGYOH	wild	-92.7431	40.74	Admixture
SRP085755	12_0540	AGYON	wild	-94.7996	40.711	Admixture
SRP085756	12_0541	AGYOO	wild	-95.1468	40.7425	W2
SRP085757	12_0544	AGYOP	wild	-96.9281	40.8222	Admixture
SRP085758	12_0549	AGYOU	wild	-99.3793	40.6916	Admixture
SRP085760	12_0547	AGYOT	wild	-98.4954	40.801	Admixture
SRP085761	12_0550	AGYOW	wild	-99.8444	40.7827	Admixture
SRP085762	12_0555	AGYPA	wild	-102.07	41.0502	Admixture
SRP085763	12_0546	AGYOS	wild	-97.883	40.8255	Admixture
SRP085764	12_0554	AGYOZ	wild	-101.574	41.1188	Admixture
SRP085765	12_0557	AGYPB	wild	-103.031	41.1281	W4
SRP085766	12_0553	AGYOY	wild	-101.104	41.1397	Admixture
SRP085767	12_0551	AGYOX	wild	-100.376	41.0045	Admixture
SRP085768	12_0558	AGYPC	wild	-103.49	41.2219	W3
SRP085769	12_0581	AGYSC	wild	-112.828	37.8518	W3
SRP085770	12_0575	AGYPZ	wild	-109.343	37.8724	W4
SRP085771	12_0572	AGYPW	wild	-107.324	39.5516	W4
SRP085772	12_0563	AGYPN	wild	-109.72	40.9885	W4
SRP085773	12_0566	AGYPS	wild	-108.805	40.0838	W4
SRP085774	12_0569	AGYPU	wild	-107.768	39.5928	W4
SRP085775	12_0567	AGYPT	wild	-108.402	40.1682	W4
SRP085776	12_0564	AGYPO	wild	-109.534	40.462	W4
SRP085777	12_0591	AGYSO	wild	-110.151	38.9887	Admixture
SRP085778	12_0560	AGYPH	wild	-104.824	41.1298	W4
SRP085779	12_0559	AGYPG	wild	-104.043	41.1843	W3
SRP085780	12_0586	AGYSH	wild	-111.769	39.9774	W4
SRP085782	12_0580	AGYSB	wild	-113.059	37.7238	W4
SRP085783	12_0565	AGYPP	wild	-109.01	40.2421	W4
SRP085785	12_0590	AGYSN	wild	-110.161	38.9952	W4
SRP085786	12_0574	AGYPY	wild	-109.397	38.6985	W4
SRP085787	12_0573	AGYPX	wild	-108.738	39.1432	W4
SRP085788	12_0579	AGYSA	wild	-113.281	37.2361	W4
SRP085789	12_0582	AGYSG	wild	-112.647	38.2515	Admixture
SRP085791	12_0593	AGYSP	wild	-108.091	38.7626	W4
SRP085793	12_0605	AGYSX	wild	-104.521	37.1377	Admixture
SRP085794	12_0598	AGYSU	wild	-104.881	38.8537	W2
SRP085795	12_0606	AGYSY	wild	-104.466	36.7843	Admixture
SRP085796	12_0597	AGYST	wild	-107.153	39.4076	W4
SRP085797	12_0612	AGYTB	wild	-104.688	34.9398	Admixture
SRP085798	12_0594	AGYSS	wild	-107.781	38.8004	Admixture
SRP085799	12_0614	AGYTC	wild	-103.209	34.4045	W2
SRP085800	12_0610	AGYSZ	wild	-104.981	35.8088	W3
SRP085801	12_0611	AGYTA	wild	-105.211	35.6048	W4
SRP085802	12_0624	AGYTG	wild	-89.5335	37.0865	W2
SRP085803	12_0627	AGYTH	wild	-90.1877	37.976	W2
SRP085804	Feldman_MF131	AGYTN	wild	-97.8624	42.9824	Admixture
SRP085805	Feldman_MF166	AGYTS	wild	-106.645	43.7165	Admixture
SRP085806	Feldman_MF175	AGYTZ	wild	-103.55	43.419	Admixture
SRP085807	Feldman_MF179	AGYUC	wild	-103.425	43.8883	W3
SRP085808	Feldman_MF167	AGYTT	wild	-106.277	43.4133	W3
SRP085809	Feldman_MF173	AGYTY	wild	-103.995	43.3043	W3
SRP085810	Feldman_MF171	AGYTW	wild	-104.618	42.7771	W4
SRP085811	Feldman_MF178	AGYUB	wild	-103.6	43.7566	W4
SRP085812	Feldman_MF165	AGYTP	wild	-106.699	44.3464	W3
SRP085813	Feldman_MF170	AGYTU	wild	-105.39	42.7613	W4
SRP085814	Feldman_MF180	AGYUG	wild	-103.727	44.3731	W4
SRP085815	Feldman_MF183	AGYUO	wild	-102.24	43.9851	W1
SRP085816	Feldman_MF172	AGYTX	wild	-104.294	43.2448	W3
SRP085817	Feldman_MF186	AGYUS	wild	-101.483	43.8499	Admixture
SRP085818	Huang_MO-05-6	AGYUU	wild	-93.498	38.986	W3
SRP085819	Feldman_MF163	AGYTO	wild	-107.365	45.3651	W3
SRP085820	Feldman_MF188	AGYUT	wild	-99.8658	43.8944	W3
SRP085821	Feldman_MF181	AGYUH	wild	-103.352	44.1986	W4
SRP085822	Feldman_MF184	AGYUP	wild	-101.931	43.7503	W4
SRP085824	Feldman_MF182	AGYUN	wild	-102.588	44.1025	Admixture
SRP085825	Feldman_MF176	AGYUA	wild	-103.55	43.419	Admixture
SRP085826	Huang_KS-02-6	AGYUW	wild	-95.3435	38.9976	W1
SRP085836	Huang_KS-17-1	AGYUY	wild	-102.024	39.3158	W2
SRP085842	Feldman_MF161	AGTWH	wild	-107.612	45.7498	Admixture
SRP085843	Huang_MO-16-7	AGYWB	wild	-91.7892	37.9431	W2
SRP085844	Huang_VT-01-1	AGYWG	wild	-73.2049	44.4767	W4
SRP085845	Huang_VT-03-1	AGYWN	wild	-73.2111	44.4791	W4
SRP085847	Huang_VT-02-1	AGYWH	wild	-73.2048	44.4763	W4
SRP085848	Huang_IL-6	AGYWC	wild	-88.2252	40.1167	W4
SRP085849	Huang_CO-07-3	AGYUZ	wild	-107.053	39.6491	W3
SRP085854	Huang_TX-05-1	AGYWA	wild	-101.439	35.6543	W2
SRP086648	TB_setaria_12_0227	XTNN	wild	-119.806	39.4913	W4
SRP086649	Estep_ME017-1	XCGG	wild	-98.4772	49.1923	W3
SRP086650	Estep_ME041-1	XCGT	wild	-97.6443	49.5026	W3
SRP086655	Kellogg_1192_2	ACOYS	wild	-89.4037	38.8568	W2
SRP086656	Kellogg_1195_1	ACOYT	wild	-86.6222	39.5649	Admixture
SRP086658	Kellogg_1196_1	ACOYU	wild	-85.5322	39.7949	W2
SRP086664	Kellogg_1199_2	ACOYW	wild	-83.3621	39.9671	W2
SRP086667	Kellogg_1205_2	ACOYX	wild	-82.4792	39.9407	Admixture
SRP086671	Kellogg_1207_1	ACOYY	wild	-80.5697	40.0661	Admixture
SRP086672	Estep_ME018	ACOYZ	wild	-99.315	49.3882	W3
SRP086673	Kellogg_1216_2	ACOZB	wild	-75.5887	39.5799	W1
SRP086674	Kellogg_1214_2	ACOZA	wild	-72.0985	42.0834	W2
SRP086675	Kellogg_1238_2	ACOZC	wild	-90.2078	38.9021	W2
SRP086676	Pe-gos_P1_1	ACOZG	wild	-86.2901	35.856	W2
SRP086677	Vela_67_1	ACOZS	wild	-83.6495	41.1093	Admixture
SRP086678	Vela_101_2	ACOZP	wild	-82.4672	40.3918	Admixture
SRP086681	Vela_69_1	ACOZT	wild	-83.6857	41.7129	W4
SRP086682	Pe-gos_P3_2	ACOZH	wild	-86.3063	36.0349	W2
SRP086683	Waselkov_VanWert_3	ACOZN	wild	-84.5804	40.8497	Admixture
SRP086684	Vela_75_1	ACOZU	wild	-83.7602	43.1195	W2
SRP086687	Pe-gos_P8_2	ACOZO	wild	-90.9173	39.0252	W1
SRP086688	Vela_99_2	ACPAB	wild	-84.0649	40.5564	W4
SRP086689	USDA_Ames23857	ACOZZ	wild	16.9667	52.4167	W3
SRP086690	Vela_77_1	ACOZW	wild	-84.0132	43.8537	W4
SRP086692	Vela_98_1	ACPAA	wild	-84.9492	40.6577	W2
SRP086695	Estep_ME053V_2	ACPAN	wild	-96.355	42.3757	Admixture
SRP086696	Vela_83_1	ACOZX	wild	-84.7334	45.7742	Admixture
SRP086698	Kellogg_1251_1	ACPAU	wild	-89.6056	39.8014	W2
SRP086710	null_1_Russia_2	ACPAW	wild	28.4414	56.2239	W2
SRP086711	PH_2014_09	ACPBA	wild	-96.2693	40.6859	Admixture
SRP086712	PH_2014_51	ACPBX	wild	-111.841	39.6764	W4
SRP086713	null_2_Russia_2	ACPAX	wild	45.4166	46.2862	W1
SRP086714	PH_2014_55	ACPBZ	wild	-110.823	39.6	W4
SRP086715	PH_2014_22	ACPBG	wild	-102.63	41.1146	W3
SRP086716	PH_2014_61	ACPCA	wild	-107.694	38.8151	W3
SRP086717	PH_2014_67	ACPCG	wild	-104.618	38.2983	W4
SRP086718	PH_2014_11	ACPBB	wild	-97.349	40.8245	W3
SRP086719	PH_2014_02	ACPAY	wild	-91.569	40.3949	W3
SRP086720	PH_2014_42	ACPBP	wild	-109.477	37.6169	W4
SRP086721	PH_2014_43	ACPBS	wild	-109.552	37.2831	W2
SRP086722	PH_2014_34	ACPBO	wild	-107.91	40.0357	W3
SRP086723	PH_2014_49	ACPBU	wild	-112.411	38.8894	W3
SRP086724	PH_2014_14	ACPBC	wild	-99.0288	40.6705	Admixture
SRP086725	PH_2014_73	ACPCO	wild	-104.542	36.5388	Admixture
SRP086726	PH_2014_50	ACPBW	wild	-112.109	39.2517	W4
SRP086727	PH_2014_53	ACPBY	wild	-111.657	40.2377	W4
SRP086728	PH_2014_27	ACPBH	wild	-109.23	41.6116	W4
SRP086729	PH_2014_28	ACPBN	wild	-109.462	41.5274	W4
SRP086730	PH_2014_75	ACPCS	wild	-104.706	36.0124	W4
SRP086731	PH_2014_70	ACPCN	wild	-104.651	37.4022	W3
SRP086732	PH_2014_44	ACPBT	wild	-112.521	37.0432	W2
SRP086733	PH_2014_03	ACPAZ	wild	-91.7498	40.6396	W3
SRP086734	PH_2014_69	ACPCH	wild	-104.794	37.6541	Admixture
SRP086735	PH_2014_74	ACPCP	wild	-104.649	36.245	Admixture
SRP086736	PH_2014_66	ACPCC	wild	-104.653	38.5516	W3
SRP086737	PH_2014_62	ACPCB	wild	-107.47	38.926	W4
SRP086738	PH_2014_79	ACPCT	wild	-104.245	34.472	W2
SRP086739	PH_2014_81	ACPCU	wild	-101.849	33.549	W2
SRP086740	PH_2014_83	ACPCX	wild	-98.6969	33.8156	W2
SRP086741	PH_2014_82	ACPCW	wild	-99.265	33.5941	W2
SRP086742	PH_2014_84	ACPCY	wild	-97.7252	33.7871	Admixture
SRP086743	PH_2014_85	ACPCZ	wild	-97.5242	33.6959	W2
SRP086748	Huang_IL_2_1	ACPGN	wild	-87.5768	41.7851	W4
SRP086752	Huang_IL_3	ACPGO	wild	-87.5841	41.7927	Admixture
SRP086753	PH_2014_86	ACPGA	wild	-97.1332	33.6387	W2
SRP086754	PH_2014_88	ACPGB	wild	-95.9099	33.5838	W2
SRP086757	Huang_IL_7_2_1	ACPGP	wild	-88.4372	39.3312	W2
SRP086759	PH_2014_89	ACPGC	wild	-89.6963	36.4252	W2
SRP087498	PH_2014_92	ACPGG	wild	-89.8346	37.6437	W2
SRP087522	KW268-3	ACPGH	wild	-97.7818	37.7496	W2
SRP089619	MF78	XGUA	wild	-116.703	47.6557	W4
SRP089620	MF76	XGTY	wild	-112.71	45.7179	W3
SRP089621	MF71	XGTS	wild	-112.439	42.8618	W4
SRP089622	MF94	XSHS	wild	-121.141	44.3611	W4
SRP089623	MF70	XGTP	wild	-112.236	42.6834	Admixture
SRP089624	MF92	XGUZ	wild	-121.196	44.7224	W4
SRP089625	MF66	XGTG	wild	-111.836	41.7223	W3
SRP089626	MF87	XGUT	wild	-119.69	45.8421	W4
SRP089627	MF89	XGUW	wild	-122.655	44.8774	W3
SRP089628	MF84	XGUO	wild	-118.795	46.0727	W4
SRP089629	MF115	XSNC	wild	-112.112	34.7574	W4
SRP089630	MF69	XGTO	wild	-111.855	42.0761	Admixture
SRP089631	MF107	XSHZ	wild	-119.807	37.8072	W2
SRP089632	MF113	XSNB	wild	-112.986	37.1998	Admixture
SRP089633	MF95	XSHT	wild	-121.306	44.0919	W3
SRP089634	MF64	XGTB	wild	-111.9	41.6619	W4
SRP089635	MF72	XGTT	wild	-112.422	42.8466	W4
SRP089636	MF88	XGUU	wild	-121.187	45.5993	W4
SRP089637	MF85	XGUP	wild	-119.29	45.8402	W4
SRP089638	MF81	XGUG	wild	-118.117	46.6165	W4
SRP089639	MF73	XGTU	wild	-112.398	43.2136	W3
SRP089640	MF77	XGTZ	wild	-112.517	46.0073	W3
SRP089641	MF91	XGUY	wild	-122.687	45.5179	W4
SRP089642	MF90	XGUX	wild	-122.692	45.5147	W4
SRP089643	MF86	XGUS	wild	-119.311	45.8271	W4
SRP089644	MF97	XSHW	wild	-122.729	42.212	W4
SRP089645	MF96	XSHU	wild	-122.633	42.6778	W4
SRP089646	MF75	XGTX	wild	-112.708	45.5227	W3
SRP089647	MF3	XSNG	wild	-117.905	46.3057	W4
SRP089648	MF112	XS-	wild	-112.13	35.7848	W3
SRP089649	MF99	XSHY	wild	-123.462	42.3807	W3
SRP089650	MF93	XSHP	wild	-121.133	44.6319	W3
SRP089651	MF8	XSNO	wild	-118.845	47.0871	W4
SRP089652	MF18	XSNS	wild	-119.478	46.2489	W4
SRP089653	MF7	XSNN	wild	-118.505	46.7954	W1
SRP089654	MF15	XSNP	wild	-120.693	47.0986	W4
SRP089655	MF98	XSHX	wild	-122.938	42.3301	W4
SRS5331254	MF194_2017	ILMN	wild	-	-	W2
SRS5331255	PH_2016_001_2017	ILMP	wild	-91.6734	39.667	Admixture
SRS5331256	PH_2016_013_2017	ILMQ	wild	-95.9908	39.841	W4
SRS5331257	PH_2016_025_2017	ILMR	wild	-99.3082	39.7551	Admixture
SRS5331258	PH_2016_037_2017	ILMS	wild	-101.88	39.8512	Admixture
SRS5331259	PH_2016_049_2017	ILMT	wild	-105.075	40.589	W4
SRS5331260	PH_2016_061_2017	ILMU	wild	-103.818	41.9425	W4
SRS5331261	PH_2016_073_2017	ILMW	wild	-102.984	41.5358	W3
SRS5331262	MF195_2017	ILMX	wild	-	-	W2
SRS5331263	PH_2016_002_2017	ILMY	wild	-91.9458	39.6741	W1
SRS5331264	PH_2016_014_2017	ILMZ	wild	-96.2838	39.8422	W1
SRS5331265	PH_2016_026_2017	IL-	wild	-99.6527	39.8285	W1
SRS5331266	PH_2016_038_2017	ILNB	wild	-101.951	40.0144	W1
SRS5331267	PH_2016_050_2017	ILNC	wild	-104.965	40.8414	W4
SRS5331268	PH_2016_062_2017	ILND	wild	-103.641	41.8666	W4
SRS5331269	PH_2016_074_2017	ILNE	wild	-103.107	41.6959	Admixture
SRS5331270	MF196_2017	ILNF	wild	-	-	W2
SRS5331271	PH_2016_003_2017	ILNG	wild	-92.124	39.7137	W2
SRS5331272	PH_2016_015_2017	ILNH	wild	-96.5851	39.8416	W2
SRS5331273	PH_2016_027_2017	ILNI	wild	-99.9031	39.8351	Admixture
SRS5331274	PH_2016_039_2017	ILNJ	wild	-102.244	40.0779	Admixture
SRS5331275	PH_2016_051_2017	ILNK	wild	-104.897	41.036	Admixture
SRS5331276	PH_2016_063_2017	ILNL	wild	-103.677	41.6444	W4
SRS5331277	PH_2016_075_2017	ILNM	wild	-103.09	41.8845	Admixture
SRS5331278	MF197_2017	ILNN	wild	-	-	W2
SRS5331279	PH_2016_004_2017	ILNP	wild	-92.562	39.7608	W4
SRS5331280	PH_2016_016_2017	ILNQ	wild	-96.6325	39.8416	W1
SRS5331281	PH_2016_028_2017	ILNR	wild	-100.184	39.8276	Admixture
SRS5331282	PH_2016_040_2017	ILNS	wild	-102.5	40.1049	Admixture
SRS5331283	PH_2016_052_2017	ILNT	wild	-104.873	41.4077	W3
SRS5331284	PH_2016_064_2017	ILNU	wild	-103.659	41.4731	Admixture
SRS5331285	PH_2016_076_2017	ILNW	wild	-102.908	42.0557	Admixture
SRS5331286	MF199_2017	ILNX	wild	-	-	W2
SRS5331287	PH_2016_005_2017	ILNY	wild	-92.941	39.7618	W1
SRS5331288	PH_2016_017_2017	ILNZ	wild	-96.9187	39.8232	Admixture
SRS5331289	PH_2016_029_2017	ILPA	wild	-100.509	39.8291	Admixture
SRS5331290	PH_2016_041_2017	ILPB	wild	-102.762	40.1327	W3
SRS5331291	PH_2016_053_2017	ILPC	wild	-104.833	41.7352	W4
SRS5331292	PH_2016_065_2017	ILPD	wild	-103.648	41.2662	W3
SRS5331293	PH_2016_077_2017	ILPE	wild	-102.975	42.2781	W3
SRS5331294	MF202_2017	ILPF	wild	-	-	W2
SRS5331295	PH_2016_006_2017	ILPG	wild	-93.5015	39.7775	W2
SRS5331296	PH_2016_018_2017	ILPH	wild	-97.241	39.8197	Admixture
SRS5331297	PH_2016_030_2017	ILPI	wild	-100.571	40.0198	Admixture
SRS5331298	PH_2016_042_2017	ILPJ	wild	-103.04	40.1557	Admixture
SRS5331299	PH_2016_054_2017	ILPK	wild	-104.95	41.9626	Admixture
SRS5331300	PH_2016_066_2017	ILPL	wild	-103.688	41.0094	Admixture
SRS5331301	PH_2016_078_2017	ILPM	wild	-102.969	42.5396	W3
SRS5331302	MF204_2017	ILPN	wild	-	-	W2
SRS5331303	PH_2016_007_2017	ILPP	wild	-93.8525	39.735	W2
SRS5331304	PH_2016_019_2017	ILPQ	wild	-97.5188	39.8133	W1
SRS5331305	PH_2016_031_2017	ILPR	wild	-100.672	40.199	Admixture
SRS5331306	PH_2016_043_2017	ILPS	wild	-103.322	40.2004	Admixture
SRS5331307	PH_2016_055_2017	ILPT	wild	-105.039	42.2647	Admixture
SRS5331308	PH_2016_067_2017	ILPU	wild	-103.688	40.7304	W4
SRS5331309	PH_2016_079_2017	ILPW	wild	-103.007	42.7407	W3
SRS5331310	PH_2016_008_2017	ILPY	wild	-94.2577	39.7533	Admixture
SRS5331311	PH_2016_020_2017	ILPZ	wild	-97.8124	39.795	W1
SRS5331312	PH_2016_032_2017	ILQA	wild	-100.955	40.2117	W1
SRS5331313	PH_2016_044_2017	ILQB	wild	-103.599	40.2604	W4
SRS5331314	PH_2016_056_2017	ILQC	wild	-105.026	42.5021	W4
SRS5331315	PH_2016_068_2017	ILQD	wild	-103.544	40.6107	Admixture
SRS5331316	PH_2016_081_2017	ILQE	wild	-103.237	43.1885	W4
SRS5331317	MF206_2017	ILQF	wild	-	-	W2
SRS5331318	PH_2016_009_2017	ILQG	wild	-94.5772	39.7582	W2
SRS5331319	PH_2016_021_2017	ILQH	wild	-98.1389	39.7852	W1
SRS5331320	PH_2016_033_2017	ILQI	wild	-101.201	40.1519	Admixture
SRS5331321	PH_2016_045_2017	ILQJ	wild	-103.88	40.2542	Admixture
SRS5331322	PH_2016_057_2017	ILQK	wild	-104.754	42.2697	W3
SRS5331323	PH_2016_069_2017	ILQL	wild	-103.266	40.6235	W4
SRS5331324	PH_2016_082_2017	ILQM	wild	-102.982	43.1883	Admixture
SRS5331325	MF208_2017	ILQN	wild	-	-	Admixture
SRS5331326	PH_2016_010_2017	ILQP	wild	-95.0826	39.7898	Admixture
SRS5331327	PH_2016_022_2017	ILQQ	wild	-98.4482	39.7856	Admixture
SRS5331328	PH_2016_034_2017	ILQR	wild	-101.484	40.0814	Admixture
SRS5331329	PH_2016_046_2017	ILQS	wild	-104.178	40.2925	Admixture
SRS5331330	PH_2016_058_2017	ILQT	wild	-104.517	42.2126	W4
SRS5331331	PH_2016_070_2017	ILQU	wild	-103.232	40.6249	Admixture
SRS5331332	PH_2016_083_2017	ILQW	wild	-102.728	43.184	W3
SRS5331333	MF_NL1_2017	ILQX	wild	-	-	W2
SRS5331334	PH_2016_011_2017	ILQY	wild	-95.4368	39.843	W2
SRS5331335	PH_2016_023_2017	ILQZ	wild	-98.7159	39.7845	Admixture
SRS5331336	PH_2016_035_2017	ILRA	wild	-101.541	39.8583	Admixture
SRS5331337	PH_2016_047_2017	ILRB	wild	-104.408	40.3242	W4
SRS5331338	PH_2016_059_2017	ILRC	wild	-104.265	42.0968	W3
SRS5331339	PH_2016_071_2017	ILRD	wild	-102.991	41.1433	W4
SRS5331340	PH_2016_084_2017	ILRE	wild	-102.558	43.0262	Admixture
SRS5331341	MF_IB1_2017	ILRF	wild	-	-	W2
SRS5331342	PH_2016_012_2017	ILRG	wild	-95.6844	39.8437	W2
SRS5331343	PH_2016_024_2017	ILRH	wild	-99.0257	39.7709	W1
SRS5331344	PH_2016_036_2017	ILRI	wild	-101.711	39.7603	Admixture
SRS5331345	PH_2016_048_2017	ILRJ	wild	-104.711	40.5247	W4
SRS5331346	PH_2016_060_2017	ILRK	wild	-104.041	41.997	W4
SRS5331347	PH_2016_072_2017	ILRL	wild	-102.972	41.319	W3
SRS5331348	PH_2016_085_2017	ILRM	wild	-102.53	42.854	Admixture
SRS5331349	PH_2016_086_2017	ILRN	wild	-102.439	42.7227	Admixture
SRS5331350	PH_2016_098_2017	ILRP	wild	-101.763	42.0008	Admixture
SRS5331351	PH_2016_110_2017	ILRQ	wild	-100.559	41.8746	Admixture
SRS5331352	PH_2016_122_2017	ILRR	wild	-98.8675	42.4808	Admixture
SRS5331353	PH_2016_134_2017	ILRS	wild	-95.9311	42.4824	Admixture
SRS5331354	PH_2016_146_2017	ILRT	wild	-92.9055	41.3892	W4
SRS5331355	PH_2016_087_2017	ILRX	wild	-102.203	42.7994	Admixture
SRS5331356	PH_2016_099_2017	ILRY	wild	-101.758	41.8109	W1
SRS5331357	PH_2016_111_2017	ILRZ	wild	-100.541	42.0583	Admixture
SRS5331358	PH_2016_123_2017	ILSA	wild	-98.6247	42.4473	Admixture
SRS5331359	PH_2016_135_2017	ILSB	wild	-95.8058	42.4657	W1
SRS5331360	PH_2016_147_2017	ILSC	wild	-92.5991	41.1401	W1
SRS5331361	PH_2016_088_2017	ILSF	wild	-102.203	42.7995	Admixture
SRS5331362	PH_2016_100_2017	ILSG	wild	-101.695	41.6241	Admixture
SRS5331363	PH_2016_112_2017	ILSH	wild	-100.537	42.2819	Admixture
SRS5331364	PH_2016_124_2017	ILSI	wild	-98.4561	42.3356	Admixture
SRS5331365	PH_2016_136_2017	ILSJ	wild	-95.5218	42.4748	Admixture
SRS5331366	PH_2016_148_2017	ILSK	wild	-92.4095	40.884	W1
SRS5331367	PH_2016_089_2017	ILSN	wild	-102.215	42.9997	Admixture
SRS5331368	PH_2016_101_2017	ILSP	wild	-101.496	41.5935	Admixture
SRS5331369	PH_2016_113_2017	ILSQ	wild	-100.537	42.5066	W3
SRS5331370	PH_2016_125_2017	ILSR	wild	-98.174	42.3351	W1
SRS5331371	PH_2016_137_2017	ILSS	wild	-95.2249	42.4747	Admixture
SRS5331372	PH_2016_149_2017	ILST	wild	-92.5807	40.2087	W4
SRS5331373	PH_2016_090_2017	ILSX	wild	-102.03	43.1436	W3
SRS5331374	PH_2016_102_2017	ILSY	wild	-101.311	41.5556	W1
SRS5331375	PH_2016_114_2017	ILSZ	wild	-100.536	42.7136	W4
SRS5331376	PH_2016_126_2017	ILTA	wild	-97.8645	42.3503	Admixture
SRS5331377	PH_2016_138_2017	ILTB	wild	-94.9763	42.454	Admixture
SRS5331378	PH_2016_150_2017	ILTC	wild	-	-	Admixture
SRS5331379	PH_2016_091_2017	ILTF	wild	-101.752	43.1722	W3
SRS5331380	PH_2016_103_2017	ILTG	wild	-101.026	41.5489	Admixture
SRS5331381	PH_2016_115_2017	ILTH	wild	-100.419	42.7527	Admixture
SRS5331382	PH_2016_127_2017	ILTI	wild	-97.5822	42.3597	Admixture
SRS5331383	PH_2016_139_2017	ILTJ	wild	-94.6941	42.4501	Admixture
SRS5331384	PH_2016_092_2017	ILTN	wild	-101.714	42.9963	W3
SRS5331385	PH_2016_104_2017	ILTP	wild	-100.863	41.4396	Admixture
SRS5331386	PH_2016_116_2017	ILTQ	wild	-100.182	42.6152	Admixture
SRS5331387	PH_2016_128_2017	ILTR	wild	-97.2952	42.3934	Admixture
SRS5331388	PH_2016_140_2017	ILTS	wild	-93.8162	42.4596	Admixture
SRS5331389	PH_2016_093_2017	ILTX	wild	-101.695	42.8201	W4
SRS5331390	PH_2016_105_2017	ILTY	wild	-100.837	41.2739	W2
SRS5331391	PH_2016_117_2017	ILTZ	wild	-99.9481	42.5599	Admixture
SRS5331392	PH_2016_129_2017	ILUA	wild	-97.0508	42.4671	W1
SRS5331393	PH_2016_141_2017	ILUB	wild	-93.6067	41.5902	W4
SRS5331394	PH_2016_094_2017	ILUF	wild	-101.714	42.6306	Admixture
SRS5331395	PH_2016_106_2017	ILUG	wild	-100.76	41.1472	Admixture
SRS5331396	PH_2016_118_2017	ILUH	wild	-99.6444	42.5573	W1
SRS5331397	PH_2016_130_2017	ILUI	wild	-96.815	42.4721	Admixture
SRS5331398	PH_2016_142_2017	ILUJ	wild	-93.74	41.6564	Admixture
SRS5331399	PH_2016_095_2017	ILUN	wild	-101.715	42.4483	W4
SRS5331400	PH_2016_107_2017	ILUP	wild	-100.617	41.3152	W2
SRS5331401	PH_2016_119_2017	ILUQ	wild	-99.3624	42.5912	Admixture
SRS5331402	PH_2016_131_2017	ILUR	wild	-96.6294	42.4751	Admixture
SRS5331403	PH_2016_143_2017	ILUS	wild	-93.6961	41.6467	Admixture
SRS5331404	PH_2016_096_2017	ILUX	wild	-101.721	42.2674	Admixture
SRS5331405	PH_2016_108_2017	ILUY	wild	-100.502	41.4804	Admixture
SRS5331406	PH_2016_120_2017	ILUZ	wild	-99.3237	42.5942	Admixture
SRS5331407	PH_2016_132_2017	ILWA	wild	-96.2897	42.4752	Admixture
SRS5331408	PH_2016_144_2017	ILWB	wild	-93.4914	41.5982	W1
SRS5331409	PH_2016_097_2017	ILWF	wild	-101.751	42.0591	Admixture
SRS5331410	PH_2016_109_2017	ILWG	wild	-100.513	41.6848	Admixture
SRS5331411	PH_2016_121_2017	ILWH	wild	-99.0997	42.5796	Admixture
SRS5331412	PH_2016_133_2017	ILWI	wild	-96.1796	42.4754	W4
SRS5331413	PH_2016_145_2017	ILWJ	wild	-93.0416	41.4736	Admixture
Note: Smaples in black color were sequenced in this study.

## Sheet: Supplementary Table 2
Supplementary Table 2. Statistics of small genomic variations of 1844 accessions.
Chromosome	Original			Filtered (MAF>=0.05, missing <0.1)
	SNPs	InDels	Total	SNPs	InDels	Total
1	5883123	721235	6604358	492253	37949	530202
2	7271662	907713	8179375	605003	49229	654232
3	7570533	872920	8443453	636272	47434	683706
4	6448101	381629	6829730	494898	32590	527488
5	6521807	826808	7348615	552934	44482	597416
6	5669243	619061	6288304	468905	34631	503536
7	5575997	673879	6249876	464039	37425	501464
8	7537576	850029	8387605	541030	40854	581884
9	7853459	1000521	8853980	679079	52532	731611
Total	60331501	6853795	67185296	4934413	377126	5311539

## Sheet: Supplementary Table 3
Supplementary Table 3. F4 statistics violating assumption of no gene flow between populations in the admixture graph analyses described in Supplementary Figure 3.
A	B	C	D	F4	standard error	z-score
C3	C2	W2	W1	-0.00177479	0.000505367	-3.51189
C3	C1	W2	W1	-0.00153622	0.000442465	-3.47196
W1	W3	C1	C2	-0.0012242	0.000401514	-3.04896
W1	W3	C2	C3	0.00164377	0.000521731	3.1506
C1	C3	W4	W1	0.00183235	0.000462178	3.96459
C2	C3	W4	W1	0.00195179	0.000501238	3.89393
W4	W2	W3	W1	-0.00664179	0.00217109	-3.0592
Finding no evidence for gene flow among C1, C2, C3, and W1, we then added the remaining wild subpopulations W2, W3, and W4 one at a time to explore whether they can be incorporated with no migration edges, again using the find_graphs function of the Admixtools R package. When the maximum |z-score| of the best-fit admixture graphs were higher than 3.0, we examined the specific four-population sets…

## Sheet: Supplementary Table 4
Supplementary Table 4. Selected genomic regions leading to the three foxtail millet cultivated subpopulations
Branch_leading_to	Chromosome	Start	End	Length	DomPAV	ImpPAV	GWAS
C1	2	15581766	15594405	12639	.	.	.
C1	2	15719709	15720134	425	.	.	.
C1	2	16008523	16010089	1566	.	.	.
C1	2	16044177	16104400	60223	.	.	.
C1	2	16627654	16628682	1028	.	.	.
C1	2	16737682	16739846	2164	.	.	.
C1	2	16861594	16861972	378	.	.	.
C1	2	16917372	16960187	42815	.	.	.
C1	2	45582615	45590027	7412	.	.	.
C1	3	22545881	22558826	12945	.	.	.
C1	3	22604583	22605844	1261	.	.	.
C1	6	4861231	4865946	4715	.	.	.
C1	6	31985327	31985876	549	yes	.	.
C1	9	18850083	18876142	26059	.	yes	Arg,Gly,Branch_number_per_plant
C1	9	18905611	18906188	577	.	.	Bristle_color
C1	9	18955392	19021859	66467	yes	.	Bristle_color
C1	9	19101116	19101991	875	.	.	.
C1	9	19152106	19225216	73110	yes	.	.
C1	9	19257053	19512686	255633	yes	.	.
C1	9	19777256	19777763	507	.	.	.
C1	9	19851729	19851940	211	.	.	.
C1	9	21582067	21591429	9362	.	.	.
C1	9	21664748	21666156	1408	.	.	.
C1	9	21697163	21697902	739	.	.	.
C1	9	22274616	22470702	196086	yes	.	.
C1	9	22630466	22632382	1916	.	.	.
C1	9	35451534	35475611	24077	.	.	.
C2	2	7517875	7743111	225236	yes	.	Emergence_date,Branch_number_of_main_stem,Branch_number_per_plant,Number_of_panicles_per_plant,Panicle_shape,Primary_branch_number_per_main_stem
C2	2	7778955	7798456	19501	.	.	Number_of_panicles_per_plant,Primary_branch_number_per_main_stem
C2	2	37921824	37935732	13908	.	.	.
C2	2	37971771	37974078	2307	yes	.	.
C2	2	43314177	43315007	830	.	.	.
C2	3	39619061	39619309	248	.	.	.
C2	3	40829193	40831727	2534	.	.	.
C2	6	5127666	5130743	3077	.	.	Number_of_panicles_per_plant
C2	6	5409408	5423646	14238	yes	.	.
C2	6	5594242	5599688	5446	.	.	.
C2	6	5671091	5672525	1434	.	.	.
C2	6	5744088	5744309	221	.	.	Number_of_panicles_per_plant
C2	6	7898544	7898870	326	.	.	.
C2	6	31181239	31183574	2335	.	.	.
C3	1	27737412	27743881	6469	.	.	.
C3	2	2297090	2298513	1423	.	.	.
C3	2	35628449	35631600	3151	.	.	.
C3	4	34839201	34858462	19261	.	.	.
C3	7	19013917	19030958	17041	.	.	.
C3	7	19070512	19079731	9219	.	.	.
C3	8	8476903	8477414	511	.	.	Branch_number_per_plant
C3	8	26860073	26860225	152	.	.	.
C3	8	27099776	27171848	72072	yes	.	.
C3	8	27284740	27285258	518	.	.	.
C3	9	19621269	19621390	121	.	.	.

## Sheet: Supplementary Table 5
Supplementary Table 5. Sequencing information of 110 accessions used for de novo assembly.
Sample ID	Sample Name	ID	Original producing area	Type	Longitude	Latitude	Population information (K=7)	Sequencing platform (NGS)	Total base of NGS (Gb)	Depth of NGS (X)	Sequencing platform (TGS)	Subreads N50	Total base of TGS (Gb)	Depth of TGS (X)
WGS0083	Liushiri	C01	Japan	cultivar	139.068	36.491	Admixture	Illumina	18.48	44	Sequel II	14.4 kb	36.4394	86.7604
WGS0265	Chigu4	C02	China	cultivar	111.663	40.8209	C1	Illumina	22.8	54.2857	Sequel II	14.7 kb	32.5142	77.4147
WGS0945	8311	C03	China	cultivar	114.878	40.7788	C1	Illumina	19.86	47.2857	Sequel II	12.7 kb	57.7219	137.433
WGS0266	Chigu5	C04	China	cultivar	111.663	40.8209	C1	Illumina	20.55	48.9286	Sequel II	13.8 kb	44.5752	106.132
WGS0268	Chigu8	C05	China	cultivar	111.663	40.8209	Admixture	Illumina	19.04	45.3333	Sequel II	13.2 kb	46.6611	111.098
WGS0275	Jigu19	C06	China	cultivar	114.49	38.0451	C2	Illumina	17.95	42.7381	Sequel II	13.3 kb	42.832	101.981
WGS0281	Jigu29	C07	China	cultivar	114.49	38.0451	C2	Illumina	17.81	42.4048	Sequel II	13.5 kb	23.3988	55.7115
WGS0307	Yugu11	C08	China	cultivar	114.35	36.0969	C2	Illumina	22.32	53.1429	Sequel II	13.6 kb	24.7176	58.8514
WGS0310	Yugu2	C09	China	cultivar	114.35	36.0969	C2	Illumina	19.73	46.9762	Sequel II	12.8 kb	29.5839	70.4379
WGS0320	Lugu7	C10	China	cultivar	117.006	36.6671	C2	Illumina	20.03	47.6905	Sequel II	13.2 kb	31.7559	75.6092
WGS0323	Lugu10	C12	China	cultivar	117.006	36.6671	C2	Illumina	22	52.381	Sequel II	13.5 kb	40.0399	95.333
WGS0325	Jigu12	C13	China	cultivar	117.006	36.6671	C2	Illumina	18.53	44.119	Sequel II	13.0 kb	39.379	93.7596
WGS0343	Gongai2	C14	China	cultivar	125.315	43.8926	C2	Illumina	19.31	45.9762	Sequel II	13.9 kb	25.2926	60.2204
WGS0347	Jigu25	C15	China	cultivar	114.49	38.0451	C2	Illumina	18.86	44.9048	Sequel II	12.9 kb	40.9004	97.382
WGS0362	Chenggu11	C16	China	cultivar	117.922	40.9676	Admixture	Illumina	21.67	51.5952	Sequel II	13.9 kb	50.12	119.333
WGS0368	Gonggu60	C17	China	cultivar	125.315	43.8926	Admixture	Illumina	19.51	46.4524	Sequel II	13.2 kb	28.2309	67.2165
WGS0371	Gonggu63	C18	China	cultivar	125.315	43.8926	Admixture	Illumina	21.4	50.9524	Sequel II	14.3 kb	37.3876	89.018
WGS0389	Longgu31	C19	China	cultivar	128.696	46.5871	Admixture	Illumina	20.23	48.1667	Sequel II	13.5 kb	54.9363	130.801
WGS0390	Longgu32	C20	China	cultivar	128.696	46.5871	Admixture	Illumina	17.92	42.6667	Sequel II	14.5 kb	26.0027	61.9113
WGS0393	Longgu25	C21	China	cultivar	128.696	46.5871	Admixture	Illumina	19.52	46.4762	Sequel II	12.9 kb	31.9297	76.0231
WGS0419	Changnong35	C22	China	cultivar	113.106	36.1819	C1	Illumina	19.57	46.5952	Sequel II	14.3 kb	27.2626	64.9108
WGS0424	Changsheng07	C23	China	cultivar	113.106	36.1819	C1	Illumina	21.31	50.7381	Sequel II	14.1 kb	28.4302	67.6908
WGS0450	Jingu21	C24	China	cultivar	111.779	37.2634	C1	Illumina	18.03	42.9286	Sequel II	13.9 kb	36.9309	87.9306
WGS0453	Jingu40	C25	China	cultivar	111.779	37.2634	C1	Illumina	20.53	48.881	Sequel II	14.9 kb	26.7015	63.5749
WGS0943	Mengfenggu11	C26	China	cultivar	113.235	23.1924	C2	Illumina	21.57	51.3571	Sequel II	14.0 kb	30.436	72.4667
WGS0897	Jingu29	C27	China	cultivar	111.779	37.2634	C1	Illumina	20.97	49.9286	Sequel II	13.7 kb	40.2055	95.7273
WGS0932	Ai88	C28	China	cultivar	114.49	38.0451	C2	Illumina	23.84	56.7619	Sequel II	13.1 kb	38.6999	92.1425
WGS0944	Zhaogu1	C29	China	cultivar	111.663	40.8209	C1	Illumina	15.73	37.4524	Sequel II	14.6 kb	33.5936	79.9846
WGS0946	Yugu18	C30	China	cultivar	114.35	36.0969	C2	Illumina	28.6	68.1	RSII	12.4 kb	54	123
WGS0947	Chigu7	C31	China	cultivar	111.663	40.8209	C1	Illumina	21.52	51.2381	Sequel II	15.0 kb	32.1123	76.4579
WGS0948	Gonggu6	C32	China	cultivar	125.315	43.8926	Admixture	Illumina	18.26	43.4762	Sequel II	14.6 kb	34.7564	82.7534
WGS0949	Bagu1	C33	China	cultivar	114.878	40.7788	C2	Illumina	21.77	51.8333	Sequel II	13.3 kb	22.7434	54.1511
WGS0950	Zhonggu2	C34	China	cultivar	116.334	39.9684	C2	Illumina	19.88	47.3333	Sequel II	13.9 kb	40.4193	96.2365
WGS0951	Jigu39	C35	China	cultivar	114.49	38.0451	C2	Illumina	19.61	46.6905	Sequel II	13.1 kb	26.0934	62.1272
WGS0952	Yugu19	C36	China	cultivar	114.35	36.0969	C2	Illumina	20.1	47.8571	Sequel II	13.3 kb	67.8272	161.493
WGS0953	Ci846	Ci846	Bulgaria	landrace	25.231	42.761	Admixture	Illumina	31.1	74	RSII	12.3 kb	51	116
WGS0001	Paoziyanguzi-1	L01	China	landrace	127.501	50.2523	C3	Illumina	21.71	51.6905	Sequel II	13.2 kb	42.3154	100.751
WGS0958	00000011	L02	China	landrace	127.346	49.4317	C3	Illumina	25.88	61.619	Sequel II	12.6 kb	22.6688	53.9734
WGS0967	Dazaopi	L03	China	landrace	125.226	49.1784	C3	Illumina	17.59	41.881	Sequel II	14.0 kb	43.4486	103.449
WGS0018	Beihuangsihao	L04	Russia	landrace	37.617	55.746	C1	Illumina	21.93	52.2143	Sequel II	14.2 kb	26.682	63.5286
WGS0019	Xiaomiaojin	L05	China	landrace	122.84	45.6164	Admixture	Illumina	23.56	56.0952	Sequel II	14.2 kb	38.6535	92.032
WGS0021	Heiniangu	L06	China	landrace	123.341	42.7452	Admixture	Illumina	19.35	46.0714	Sequel II	14.0 kb	41.8886	99.7348
WGS0022	Damaomaogu	L07	China	landrace	118.95	42.268	C1	Illumina	18.29	43.5476	Sequel II	12.9 kb	36.8129	87.6497
WGS0025	Wanmaozhuanian	L08	China	landrace	121.649	42.008	C1	Illumina	21.62	51.4762	Sequel II	13.9 kb	59.3848	141.392
WGS0037	Xiaoqinggu	L09	China	landrace	105.056	35.6942	C1	Illumina	19.94	47.4762	Sequel II	14.4 kb	35.8419	85.3379
WGS0040	Yatache	L10	China	landrace	113.594	40.039	C1	Illumina	18.96	45.1429	Sequel II	14.1 kb	37.7299	89.8331
WGS0956	00004937	L11	China	landrace	112.569	37.8798	C1	Illumina	21.71	51.6905	Sequel II	13.0 kb	47.4333	112.936
WGS0046	Maotigu	L12	China	landrace	113.2	36.1135	Admixture	Illumina	20.02	47.6667	Sequel II	14.0 kb	40.2228	95.7685
WGS0047	Huangdali	L13	China	landrace	115.152	40.267	C1	Illumina	20.58	49	Sequel II	13.9 kb	45.554	108.462
WGS0048	Maomaoliang	L14	China	landrace	118.157	40.7584	C1	Illumina	20.46	48.7143	Sequel II	12.9 kb	48.7773	116.136
WGS0049	Qianchuanjingu	L15	China	landrace	116.381	39.9236	C2	Illumina	17.22	41	Sequel II	13.5 kb	37.1861	88.5382
WGS0061	Liushabai	L16	China	landrace	112.436	34.8283	C2	Illumina	18.64	44.381	Sequel II	13.1 kb	101.662	242.053
WGS0064	liushitianhuangtang	L17	China	landrace	115.702	36.8462	C2	Illumina	19.75	47.0238	Sequel II	13.3 kb	30.9849	73.7735
WGS0957	Huangtoubang	L18	China	landrace	110.396	28.4555	C2	Illumina	20.59	49.0238	Sequel II	12.9 kb	30.0438	71.5328
WGS0091	Qitouhuang	L19	China	landrace	117.188	34.2696	C2	Illumina	17.25	41.0714	Sequel II	13.3 kb	29.1061	69.3003
WGS0959	Longzhuanian	L20	China	landrace	125.085	45.5203	C3	Illumina	18.34	43.6667	Sequel II	12.7 kb	28.6227	68.1492
WGS0960	Jinxiangyu	L21	China	landrace	118.957	42.2753	C1	Illumina	17.86	42.5238	Sequel II	12.9 kb	27.7718	66.1233
WGS0108	Oulihong	L22	China	landrace	119.335	41.5934	C1	Illumina	20.13	47.9286	Sequel II	13.4 kb	32.9882	78.5432
WGS0961	Xiaohonggu	L23	China	landrace	102.892	37.4651	Admixture	Illumina	19.5	46.4286	Sequel II	13.9 kb	28.1533	67.0316
WGS0121	00018751	L24	China	landrace	106.245	36.0175	C1	Illumina	25.5	60.7143	Sequel II	14.3 kb	45.8814	109.242
WGS0963	Xiaohonggu	L25	China	landrace	102.262	36.0983	Admixture	Illumina	18.75	44.6429	Sequel II	13.3 kb	24.4447	58.2016
WGS0964	60tianhuanjia	L26	China	landrace	122.841	45.619	C1	Illumina	17.59	41.881	Sequel II	14.0 kb	36.4434	86.7701
WGS0965	Dongshangu	L27	China	landrace	114.553	38.4365	Admixture	Illumina	19.98	47.5714	Sequel II	13.6 kb	33.2326	79.1252
WGS0185	Xiaohuanggu	L28	China	landrace	107.592	37.5927	Admixture	Illumina	16.46	39.1905	Sequel II	13.6 kb	23.9663	57.0627
WGS0966	Liushizao	L29	China	landrace	108.932	34.6156	Admixture	Illumina	22.51	53.5952	Sequel II	14.8 kb	40.475	96.3691
WGS0190	Hongjiugu	L30	China	landrace	107.813	34.684	Admixture	Illumina	20.57	48.9762	Sequel II	13.6 kb	37.6944	89.7486
WGS0220	Xiaomi	L31	China	landrace	107.105	29.1684	C3	Illumina	20.72	49.3333	Sequel II	12.9 kb	21.3262	50.7766
WGS0221	Xiaomi	L32	China	landrace	105.284	27.3081	Admixture	Illumina	21.85	52.0238	Sequel II	15.2 kb	27.6304	65.7866
WGS0224	Gouweisu(xiaosu)	L33	China	landrace	109.576	19.5185	Admixture	Illumina	17.67	42.0714	Sequel II	13.0 kb	23.791	56.6453
WGS0968	Baigu	L34	China	landrace	95.3316	29.327	C2	Illumina	20.56	48.9524	Sequel II	13.8 kb	28.8141	68.605
WGS0231	Guang8	L35	China	landrace	109.119	21.4798	Admixture	Illumina	25.97	61.8333	Sequel II	13.3 kb	49.0626	116.816
WGS0247	Gouweisu	L36	China	landrace	114.463	22.7993	C2	Illumina	23.15	55.119	Sequel II	12.0 kb	20.528	48.8761
WGS0248	longzhaonuo	L37	China	landrace	109.889	31.0813	C2	Illumina	20.79	49.5	Sequel II	14.4 kb	36.4068	86.6829
WGS0969	Nuogu	L38	China	landrace	117.971	28.4444	C2	Illumina	19.52	46.4762	Sequel II	12.3 kb	28.4691	67.7837
WGS0970	Huangjinmiao	L39	China	landrace	108.41	23.7752	Admixture	Illumina	21.94	52.2381	Sequel II	14.2 kb	76.3061	181.681
Me34V	Me34V	Me34V	Canada	wild	56.1965	-96.6855	W3	Illumina	35.2	83.8	RSII	14.1 kb	50	116
WGS0971	19	Q01	China	wild	109.491	36.5965	W1	Illumina	19.68	46.8571	Sequel II	13.1 kb	28.3282	67.4481
WGS0982	29	Q02	China	wild	104.066	30.6595	W1	Illumina	22.81	54.3095	Sequel II	12.9 kb	47.9365	114.135
WGS0992	40	Q03	China	wild	118.326	35.0653	W1	Illumina	25.07	59.6905	Sequel II	13.9 kb	35.775	85.1785
WGS1001	61	Q04	China	wild	123.429	41.7968	W1	Illumina	18.54	44.1429	Sequel II	13.7 kb	66.39	158.071
WGS1002	92	Q06	China	wild	116.231	40.2207	W1	Illumina	19.81	47.1667	Sequel II	14.3 kb	72.7284	173.163
WGS1003	115	Q07	China	wild	114.202	36.6928	W1	Illumina	19.03	45.3095	Sequel II	15.6 kb	32.5968	77.6114
WGS1004	155	Q09	China	wild	111.067	39.0281	W1	Illumina	18	42.8571	Sequel II	13.6 kb	29.5957	70.4658
WGS0972	168	Q10	China	wild	114.879	30.4477	W1	Illumina	17.48	41.619	Sequel II	13.3 kb	55.1222	131.243
WGS0973	175	Q11	China	wild	108.32	22.824	W1	Illumina	20.58	49	Sequel II	14.2 kb	27.543	65.5785
WGS0974	196	Q12	China	wild	91.1322	29.6604	W1	Illumina	18.02	42.9048	Sequel II	13.8 kb	33.7306	80.311
WGS0975	205	Q13	China	wild	113.281	23.1252	W1	Illumina	19.32	46	Sequel II	13.5 kb	30.213	71.9357
WGS0976	221	Q14	China	wild	115.892	28.6765	Admixture	Illumina	18.98	45.1905	Sequel II	14.0 kb	30.9109	73.5974
WGS0977	235	Q15	China	wild	120.324	32.8508	W1	Illumina	19.95	47.5	Sequel II	14.3 kb	28.007	66.6833
WGS0978	245	Q16	China	wild	115.832	40.9144	W1	Illumina	18.49	44.0238	Sequel II	14.2 kb	42.165	100.393
WGS0979	260	Q17	China	wild	106.769	31.8513	Admixture	Illumina	26.53	63.1667	Sequel II	13.6 kb	42.6145	101.463
WGS0980	276	Q18	China	wild	112.434	34.663	W1	Illumina	19.25	45.8333	Sequel II	13.7 kb	27.4535	65.3655
WGS0981	285	Q19	China	wild	112.549	37.857	Admixture	Illumina	19.89	47.3571	Sequel II	14.0 kb	62.0565	147.753
WGS0983	293	Q20	China	wild	112.736	37.6965	W1	Illumina	18.66	44.4286	Sequel II	13.6 kb	39.9142	95.0338
WGS0984	310	Q21	China	wild	125.325	43.8868	W1	Illumina	19.65	46.7857	Sequel II	13.7 kb	30.6787	73.0446
WGS0985	322	Q22	China	wild	106.376	39.0133	W1	Illumina	20.61	49.0714	Sequel II	13.7 kb	49.4188	117.664
WGS0986	348	Q23	China	wild	111.691	29.0402	W1	Illumina	21.32	50.7619	Sequel II	16.0 kb	47.1762	112.324
WGS0987	355	Q24	China	wild	121.66	31.8108	W1	Illumina	17.28	41.1429	Sequel II	13.4 kb	23.8413	56.765
WGS0988	383	Q25	China	wild	106.213	28.3198	W1	Illumina	22.2	52.8571	Sequel II	13.2 kb	79.0156	188.132
WGS0989	407	Q26	Russia	wild	55.7542	37.6381	W1	Illumina	19.92	47.4286	Sequel II	13.2 kb	59.9705	142.787
WGS0990	505	Q28	France	wild	46.6764	2.37444	W1	Illumina	19.65	46.7857	Sequel II	13.9 kb	26.0807	62.097
WGS0991	510	Q29	Oklachoma	wild	35.4495	-97.5328	W1	Illumina	19.24	45.8095	Sequel II	13.1 kb	22.6256	53.8704
WGS0993	W49	Q30	Japan	wild	35.9066	139.523	W1	Illumina	19.89	47.3571	Sequel II	13.5 kb	27.7577	66.0897
WGS0994	W55	Q31	Bristol	wild	43.7985	-86.0702	W4	Illumina	17.62	41.9524	Sequel II	12.8 kb	40.8532	97.2694
WGS0995	W57	Q32	Chile	wild	-26.7953	-69.6029	W1	Illumina	19.2	45.7143	Sequel II	13.7 kb	40.657	96.8023
WGS0996	W58	Q33	Turkey	wild	39.0863	34.531	Admixture	Illumina	19.13	45.5476	Sequel II	13.0 kb	27.3664	65.158
WGS0997	W60	Q34	Afghanistan	wild	34.5245	69.2081	W1	Illumina	20.92	49.8095	Sequel II	13.4 kb	29.0843	69.2483
WGS0998	W61	Q35	Iran	wild	31.9348	54.1594	Admixture	Illumina	26.16	62.2857	Sequel II	13.7 kb	108.594	258.557
WGS0999	W63	Q36	Russia	wild	55.7542	37.6381	W1	Illumina	25.81	61.4524	Sequel II	13.6 kb	21.2886	50.6872
WGS1000	W64	Q37	Poland	wild	52.4074	19.2397	W1	Illumina	19.82	47.1905	Sequel II	13.0 kb	28.1252	66.9647

## Sheet: Supplementary Table 6
Supplementary Table 6. Genome assembly and quality evaluation of 110 Setaria accessions.
Sample ID	Sample Name	ID	Predicted genome size	Predicted heterozygosity (%)	Assembled genome size (Mb)	Contig number	Contig N50 (Kb)	TE (Mb)	TE (%)	Gene number	BUSCO	Mapping rate	LAI	K-mer completeness (%)	Base pair QV	False duplication (%)	Synteny to reference	Synteny to new assemblies	BUSCO for annotated genes	Functional annotated genes (%)
WGS0083	Liushiri	C01	396.44	0.272619	412.006	995	1327.07	192.063	46.6167	40777	0.964	0.9972	19.69	98.4841	39.0797	2.67751	0.9351	0.9271	0.956	54.3051
WGS0265	Chigu4	C02	389.03	0.228007	416.787	1280	859.749	196.774	47.212	41177	0.959	0.995	19.93	98.3409	40.0712	2.90546	0.9383	0.919	0.95	54.12
WGS0945	8311	C03	393.844	0.23306	413.98	789	1427.03	194.647	47.0186	39690	0.941	0.9975	20.02	98.726	40.3644	1.93534	0.9367	0.9192	0.933	56.0343
WGS0266	Chigu5	C04	396.81	0.205375	421.764	1195	1143.16	197.709	46.8767	40653	0.94	0.9972	18.54	98.8397	39.4678	3.66269	0.9383	0.9125	0.934	55.4547
WGS0268	Chigu8	C05	393.946	0.217721	430.05	1798	724.526	199.274	46.3373	41464	0.942	0.9964	18.54	98.6408	32.3155	5.24914	0.9501	0.9194	0.933	55.8702
WGS0275	Jigu19	C06	393.946	0.188536	428.385	1970	503.59	200.004	46.6879	41498	0.943	0.9955	16.08	98.0455	37.6694	6.41521	0.9754	0.9307	0.934	55.1472
WGS0281	Jigu29	C07	394.818	0.206196	400.721	2207	359.641	186.808	46.6179	39798	0.939	0.9913	18.66	97.0074	36.4181	1.87716	0.9477	0.9613	0.929	54.1334
WGS0307	Yugu11	C08	393.537	0.202814	404.093	1817	490.245	189.055	46.7851	40109	0.944	0.9917	17.35	97.6165	39.6927	2.05017	0.9507	0.9574	0.935	53.9929
WGS0310	Yugu2	C09	395.253	0.227694	401.186	1736	460.178	186.324	46.4433	39021	0.958	0.9925	18.47	97.5462	40.3305	1.8825	0.9319	0.9409	0.947	55.0319
WGS0320	Lugu7	C10	391.783	0.217179	401.61	1159	716.087	186.343	46.3991	40032	0.953	0.9946	19.37	98.039	40.2587	1.66887	0.9329	0.9389	0.945	54.0418
WGS0323	Lugu10	C12	390.498	0.220044	407.347	1064	1002.75	189.314	46.475	39597	0.938	0.9957	18.7	98.6457	41.4204	2.37577	0.9599	0.9572	0.929	55.8881
WGS0325	Jigu12	C13	395.541	0.219891	412.47	1299	818.307	192.888	46.7642	39742	0.941	0.9949	19.37	98.5304	40.2598	2.37152	0.9811	0.9685	0.932	55.9182
WGS0343	Gongai2	C14	397.824	0.219832	404.044	1874	437.976	190.244	47.085	39994	0.94	0.9914	19.61	97.2824	39.8998	1.84881	0.9471	0.9499	0.933	54.0831
WGS0347	Jigu25	C15	394.676	0.168693	415.971	1691	508.815	194.867	46.8464	40073	0.934	0.9944	17.14	98.3222	38.7249	3.84735	0.9654	0.941	0.925	55.5561
WGS0362	Chenggu11	C16	382.926	0.198197	409.456	672	2628.15	188.169	45.9559	39704	0.948	0.9981	20.95	99.1775	40.5741	2.72356	0.932	0.9291	0.94	55.876
WGS0368	Gonggu60	C17	393.325	0.194693	405.896	1767	487.3	189.972	46.8031	39274	0.946	0.9913	19.05	97.7288	39.1301	1.96525	0.9274	0.9273	0.937	54.8327
WGS0371	Gonggu63	C18	395.422	0.216535	406.849	752	1435.52	190.706	46.874	40267	0.959	0.9961	21.09	98.6804	40.38	1.4199	0.937	0.931	0.949	54.0989
WGS0389	Longgu31	C19	394.095	0.211253	413.947	602	2754.56	193.152	46.661	39865	0.946	0.998	20.95	99.0611	39.4088	2.22826	0.9392	0.9248	0.938	55.8761
WGS0390	Longgu32	C20	393.811	0.82544	417.322	2493	459.401	192.649	46.1631	41300	0.947	0.9891	18.96	89.8402	37.523	5.75998	0.9363	0.8995	0.939	54.3414
WGS0393	Longgu25	C21	391.508	0.204328	404.326	1866	448.369	189.035	46.7532	39057	0.945	0.9927	19.3	97.4962	39.9663	2.02373	0.9225	0.925	0.938	54.9325
WGS0419	Changnong35	C22	394.481	0.160261	406.91	1933	462.548	189.408	46.5479	39315	0.922	0.991	18.38	97.3414	39.9129	2.78737	0.9283	0.9282	0.912	55.5869
WGS0424	Changsheng07	C23	391.764	0.173596	405.074	1927	414.383	187.748	46.349	38998	0.91	0.9878	17.06	96.509	38.6132	3.30792	0.9248	0.9231	0.901	55.5695
WGS0450	Jingu21	C24	396.98	0.220455	414.659	1462	733.271	192.664	46.4632	40048	0.934	0.9955	19.2	98.3535	39.1177	3.80433	0.9375	0.9257	0.926	55.8555
WGS0453	Jingu40	C25	387.867	0.254596	406.018	1731	438.211	188.269	46.3697	39291	0.913	0.9884	18.03	96.538	38.1013	3.59846	0.9289	0.9252	0.904	55.4122
WGS0943	Mengfenggu11	C26	392.263	0.239394	412.337	1854	513.801	194.185	47.0937	39783	0.927	0.9925	19.44	97.6959	39.3612	3.28194	0.9613	0.9519	0.918	55.6469
WGS0897	Jingu29	C27	392.398	0.242873	407.729	978	1005.75	190.044	46.6104	39202	0.935	0.9965	19.99	98.576	41.2091	2.22355	0.94	0.9353	0.926	55.9181
WGS0932	Ai88	C28	404.002	0.0236393	408.093	1116	830.002	190.537	46.6896	39508	0.957	0.9956	18.45	98.8634	43.9053	1.4747	0.9503	0.9428	0.95	55.08
WGS0944	Zhaogu1	C29	399.243	0.270447	411.378	1103	908.731	192.036	46.681	39757	0.934	0.995	19.79	98.2207	40.0322	2.6763	0.9346	0.9225	0.926	55.638
WGS0946	Yugu18	C30	437.1	0.11	413.071	103	20595.8	167.956	40.6602	35919	0.987	0.9935	20.18	99.5509	41.3884	0.653031	0.9556	0.9468	0.917	61.9561
WGS0947	Chigu7	C31	389.242	0.255218	413.951	1110	968.617	194.76	47.0491	40725	0.955	0.9956	18.92	98.5123	40.2945	2.44666	0.9307	0.9161	0.948	54.0552
WGS0948	Gonggu6	C32	401.196	0.186575	416.38	1271	861.78	195.901	47.0486	41068	0.958	0.9961	19.84	98.3325	39.2653	2.95135	0.9426	0.9254	0.948	54.327
WGS0949	Bagu1	C33	396.141	0.152073	402.025	2593	312.675	188.951	46.9998	39750	0.937	0.99	16.86	96.8761	40.0356	2.05171	0.9691	0.981	0.928	53.8843
WGS0950	Zhonggu2	C34	394.237	0.193582	407.266	600	1782.03	190.57	46.7924	40286	0.965	0.9972	18.8	98.8826	39.5491	1.17268	0.9651	0.9586	0.957	54.3315
WGS0951	Jigu39	C35	393.031	0.167828	402.797	2080	382.941	188.671	46.8402	39895	0.947	0.9918	17.51	97.3592	39.6427	1.8663	0.9446	0.9529	0.938	54.1471
WGS0952	Yugu19	C36	399.391	0.173555	410.496	385	3586.53	192.509	46.8968	40598	0.967	0.9984	20.65	99.2684	41.5294	1.24449	0.9655	0.9538	0.96	54.1775
WGS0953	Ci846	Ci846	439.1	0.06	412.046	114	20967.6	170.126	41.2882	40450	0.987	0.9955	20.32	99.6054	40.6864	0.404768	0.9285	0.9115	0.957	60.1928
WGS0001	Paoziyanguzi-1	L01	392.377	0.23677	415.433	1524	688.588	191.663	46.1359	39889	0.937	0.9957	19.11	98.4581	34.5753	2.89254	0.9204	0.9071	0.929	55.7673
WGS0958	00000011	L02	389.525	0.0535566	408.853	4074	217.626	190.955	46.705	39718	0.928	0.9858	15.35	96.0991	36.455	3.92908	0.9042	0.9148	0.922	54.7913
WGS0967	Dazaopi	L03	393.419	0.248889	410.883	935	1135.43	190.68	46.4074	39709	0.936	0.9963	19.85	98.6176	40.0673	2.33371	0.9269	0.9163	0.931	55.8639
WGS0018	Beihuangsihao	L04	390.053	0.234867	405.496	1796	465.198	189.205	46.6602	39084	0.954	0.9936	19.4	97.5034	39.491	2.02115	0.9303	0.9305	0.943	55.1172
WGS0019	Xiaomiaojin	L05	376.076	0.220115	409.597	641	1755.03	191.379	46.7239	39610	0.965	0.9982	19.16	98.9846	39.0951	1.51038	0.939	0.9284	0.957	55.0644
WGS0021	Heiniangu	L06	390.369	0.224971	405.916	309	5214.07	189.014	46.5647	39285	0.966	0.9982	21	99.2971	41.0401	1.20604	0.9405	0.9347	0.957	55.049
WGS0022	Damaomaogu	L07	397.159	0.254736	410.224	1203	856.02	192.408	46.9031	40557	0.961	0.9961	20.02	98.3507	38.7267	2.01362	0.9326	0.923	0.952	54.1016
WGS0025	Wanmaozhuanian	L08	390.496	0.21863	416.6	699	2928.22	194.7	46.7355	40082	0.965	0.9986	18.05	99.2838	39.4922	2.65913	0.9434	0.9266	0.957	55.3291
WGS0037	Xiaoqinggu	L09	393.395	0.192106	408.691	746	1340.71	191.661	46.8964	39322	0.956	0.9966	20.86	98.8391	39.9996	1.26879	0.9261	0.9164	0.948	54.9641
WGS0040	Yatache	L10	392.999	0.220835	416.345	1429	751.656	195.644	46.9908	41010	0.958	0.9954	18.9	98.4517	40.2552	3.31673	0.9294	0.9172	0.95	54.2843
WGS0956	00004937	L11	393.826	0.293131	421.258	1582	802.249	196.626	46.676	41775	0.956	0.9945	18.93	95.0106	40.9324	4.07073	0.9404	0.9075	0.949	54.2837
WGS0046	Maotigu	L12	400.588	0.498412	409.39	509	2061.3	191.213	46.7069	40180	0.959	0.9943	20.02	88.7342	38.6347	2.52307	0.9318	0.918	0.95	54.3255
WGS0047	Huangdali	L13	393.506	0.211239	415.899	871	1286.17	195.539	47.016	39864	0.937	0.9972	19.79	98.9324	41.2626	2.37869	0.9376	0.9182	0.929	55.7997
WGS0048	Maomaoliang	L14	392.382	0.210228	417.162	1532	721.403	195.538	46.8734	40250	0.93	0.9961	18.48	98.6326	40.4732	3.69401	0.9415	0.9243	0.923	55.7366
WGS0049	Qianchuanjingu	L15	397.337	0.189637	403.984	882	1145.11	188.23	46.5933	39181	0.957	0.9962	20.07	98.6115	40.5131	1.3435	0.9331	0.9341	0.947	54.7714
WGS0061	Liushabai	L16	398.328	0.157326	411.305	991	1265.49	191.401	46.5352	39851	0.966	0.9971	19.17	99.0042	40.31	2.69742	0.9454	0.9362	0.955	55.0049
WGS0064	liushitianhuangtang	L17	395.971	0.217023	404.258	970	945.326	188.068	46.5217	40003	0.952	0.9947	18.57	98.5707	40.6681	1.55951	0.9373	0.9389	0.942	54.3609
WGS0957	Huangtoubang	L18	396.377	0.152828	405.116	1084	861.762	189.784	46.8469	40106	0.962	0.9943	20.12	98.5881	40.7085	1.30948	0.9854	0.9837	0.952	54.2936
WGS0091	Qitouhuang	L19	398.039	0.21294	399.883	1997	421.426	186.763	46.7043	39715	0.946	0.9908	17.05	97.1372	39.9208	1.80027	0.9288	0.9402	0.936	54.2188
WGS0959	Longzhuanian	L20	402.167	0.204946	400.009	2506	336.752	186.905	46.7253	39729	0.93	0.9888	17.57	96.3616	40.1084	2.07678	0.9008	0.9156	0.919	54.2198
WGS0960	Jinxiangyu	L21	398.265	0.171747	402.86	1804	459.456	187.955	46.6551	39874	0.944	0.9915	19.39	97.5423	38.8776	1.6855	0.9209	0.9267	0.937	54.2133
WGS0108	Oulihong	L22	398.922	0.157572	408.274	905	1091.81	191.067	46.7988	39331	0.958	0.996	20.37	98.7928	37.9644	1.27563	0.933	0.9265	0.95	55.2211
WGS0961	Xiaohonggu	L23	404.551	0.159239	406.967	1901	435.043	191.082	46.9526	40020	0.948	0.9923	18.27	97.529	38.165	1.84257	0.9117	0.9094	0.941	53.8681
WGS0121	00018751	L24	393.834	0.0130914	417.184	1024	1366.91	195.526	46.8682	41055	0.96	0.9961	19.75	98.8951	37.0079	2.5643	0.9291	0.9025	0.953	54.2955
WGS0963	Xiaohonggu	L25	401.417	0.121214	405.166	1839	456.276	190.111	46.9217	39062	0.941	0.9929	18.37	97.7467	39.2322	1.56406	0.9135	0.9146	0.931	54.4929
WGS0964	60tianhuanjia	L26	395.526	0.190732	407.562	866	1142.35	189.754	46.5582	39243	0.957	0.9962	20.24	98.7528	36.9345	1.38376	0.9295	0.9242	0.95	55.0264
WGS0965	Dongshangu	L27	394.608	0.405095	419.997	1356	1031.05	196.012	46.6697	40601	0.954	0.9958	18.8	95.9169	39.1734	3.83326	0.9424	0.9092	0.948	54.91
WGS0185	Xiaohuanggu	L28	403.902	0.151676	403.711	1934	473.375	189.5	46.9395	39857	0.943	0.9906	17.01	97.2372	38.7473	1.87285	0.9221	0.93	0.935	53.9755
WGS0966	Liushizao	L29	385.186	0.674347	418.983	697	2150.88	194.596	46.4447	41767	0.959	0.9947	18.78	93.5575	39.1489	4.18384	0.9385	0.9086	0.951	54.1552
WGS0190	Hongjiugu	L30	397.612	0.24812	414.161	1312	737.6	194.167	46.882	40839	0.955	0.9961	19.1	98.1332	41.0997	2.95811	0.9406	0.9179	0.945	54.2717
WGS0220	Xiaomi	L31	395.163	0.246232	407.468	2666	314.152	190.504	46.753	39778	0.928	0.9889	18.37	96.3772	34.0022	2.26312	0.9024	0.9057	0.92	53.9494
WGS0221	Xiaomi	L32	395.428	0.753841	422.396	1414	817.522	196.534	46.5285	41746	0.955	0.9935	17.32	90.8277	37.9847	5.22409	0.949	0.9036	0.943	54.5394
WGS0224	Gouweisu(xiaosu)	L33	393.96	0.244035	403.515	2101	419.077	189.17	46.8805	39552	0.945	0.9911	15.65	96.9226	39.0104	2.02985	0.9218	0.9294	0.932	54.2981
WGS0968	Baigu	L34	391.879	0.53601	409.706	2612	397.311	188.715	46.061	40031	0.942	0.9897	18.26	92.7401	38.4867	4.54513	0.9416	0.9409	0.932	55.0948
WGS0231	Guang8	L35	395.21	0.0303261	412.18	1104	984.17	191.713	46.5119	40825	0.96	0.9964	18.47	98.7392	42.9329	1.99755	0.9342	0.9228	0.953	54.3172
WGS0247	Gouweisu	L36	377.772	0.273374	409.434	3993	227.79	192.839	47.099	39347	0.926	0.9895	15.5	96.217	37.5141	3.63147	0.9274	0.936	0.917	54.2659
WGS0248	longzhaonuo	L37	385.931	0.244955	419.239	1638	854.324	196.372	46.8401	41428	0.955	0.9955	17.12	97.9006	37.7627	4.20277	0.9409	0.9283	0.946	54.3304
WGS0969	Nuogu	L38	388.736	0.269257	403.345	2160	406.751	188.235	46.6684	40014	0.941	0.9905	18.32	96.8417	39.7526	2.56561	0.9378	0.9461	0.932	54.2435
WGS0970	Huangjinmiao	L39	389.509	0.241602	414.176	717	1567.04	193.494	46.7177	40614	0.964	0.9973	20.72	98.6933	39.5879	2.45219	0.9454	0.9267	0.954	54.496
Me34V	Me34V	Me34V	432.4	0.08	398.82	75	21128.9	160.207	40.1704	40278	0.991	0.9955	20.17	99.5347	40.3666	0.493201	0.8823	0.8934	0.974	58.4413
WGS0971	19	Q01	422.043	0.215048	401.111	2242	397.979	183.008	45.6252	37194	0.924	0.9955	18.28	94.7855	40.1852	3.09944	0.8692	0.8881	0.918	60.0016
WGS0982	29	Q02	383.315	0.167762	400.048	331	5497.66	180.827	45.2014	38971	0.945	0.9964	21.22	97.8195	41.3871	1.50089	0.8899	0.9005	0.938	56.2572
WGS0992	40	Q03	393.175	0.351884	420.659	1685	927.918	191.689	45.5687	41182	0.963	0.9939	17.51	94.817	38.8279	5.18626	0.8938	0.8712	0.955	54.7521
WGS1001	61	Q04	381.894	0.168024	422.758	935	1686.04	192.298	45.4865	41238	0.947	0.9891	18.54	93.1931	25.7112	6.56565	0.9059	0.8635	0.941	56.1181
WGS1002	92	Q06	408.171	0.18719	401.197	589	2262.29	181.768	45.3064	39295	0.944	0.9471	19.42	91.9157	26.9913	3.30218	0.8895	0.9054	0.938	56.4245
WGS1003	115	Q07	395.831	0.172759	404.45	846	867.201	183.051	45.2593	39551	0.937	0.9808	17.74	92.6033	27.3	4.25658	0.8911	0.8903	0.928	56.3222
WGS1004	155	Q09	399.2	0.17378	402.882	2409	473.551	178.922	44.4104	40563	0.942	0.9782	19.11	90.6857	24.8324	4.47126	0.8703	0.8992	0.932	55.1044
WGS0972	168	Q10	424.611	0.671071	395.829	465	3763.89	177.406	44.8188	39077	0.963	0.9955	19.65	86.2955	26.5864	2.79726	0.8852	0.9076	0.956	55.7361
WGS0973	175	Q11	391.545	0.16684	399.114	1558	513.739	179.26	44.9144	39338	0.911	0.9808	17.53	91.6087	27.7542	4.90259	0.8751	0.8864	0.902	56.1696
WGS0974	196	Q12	400.059	0.19419	415.069	1914	584.537	185.756	44.7531	41786	0.951	0.9898	17.07	91.9485	26.2085	7.56438	0.8943	0.8689	0.942	55.0352
WGS0975	205	Q13	388.907	0.955104	418.245	4315	143.829	161.809	38.6877	41433	0.903	0.9808	16.24	72.4201	19.5995	8.52161	0.7503	0.7253	0.897	62.8991
WGS0976	221	Q14	360.03	0.32	403.5	1932	535.055	182.725	45.2851	37880	0.923	0.9955	16.57	80.8769	21.9872	6.60559	0.879	0.8961	0.914	59.7835
WGS0977	235	Q15	392.387	0.16718	426.361	2988	313.685	192.616	45.1767	41777	0.926	0.9808	16.96	92.2363	26.1332	8.53125	0.902	0.851	0.919	55.5569
WGS0978	245	Q16	393.573	0.525293	413.457	1903	668.76	183.138	44.2944	41398	0.956	0.9776	17.64	86.6812	26.1576	7.79429	0.8853	0.8731	0.949	55.8046
WGS0979	260	Q17	397.387	0.054095	399.401	649	1499.85	181.224	45.374	40024	0.964	0.9922	18.73	99.0173	40.8821	1.01197	0.8805	0.8929	0.955	54.3924
WGS0980	276	Q18	400.781	0.794433	393.402	1916	443.127	177.466	45.1105	36891	0.926	0.9955	17.97	82.034	27.2708	4.26918	0.8781	0.9087	0.918	60.5134
WGS0981	285	Q19	397.786	0.209818	391.953	214	5545.48	175.912	44.881	39557	0.964	0.96	19.64	92.1298	27.0651	2.48041	0.8878	0.9126	0.957	54.7413
WGS0983	293	Q20	400.985	0.186738	394.446	695	1381.76	178.153	45.1654	39709	0.955	0.9787	18.89	93.4439	27.723	2.2915	0.8865	0.9093	0.948	54.7911
WGS0984	310	Q21	395.586	0.174789	392.772	1294	612.481	176.203	44.8613	38574	0.952	0.9808	18.28	91.9197	27.1095	2.7795	0.8815	0.9095	0.943	55.5115
WGS0985	322	Q22	394.061	0.169678	409.768	932	3275.66	182.618	44.5662	40604	0.963	0.9731	18.44	92.9615	26.6268	5.60608	0.8934	0.8899	0.955	55.9305
WGS0986	348	Q23	398.132	0.0463772	399.893	335	5539.07	180.696	45.1862	39093	0.965	0.9958	20.97	99.4869	39.1286	0.894875	0.8877	0.9002	0.958	55.3935
WGS0987	355	Q24	416.697	0.251296	388.208	2673	290.021	174.066	44.8384	38057	0.917	0.9955	17.34	88.1133	26.7102	3.5208	0.8667	0.9063	0.912	56.3155
WGS0988	383	Q25	395.719	0.0619958	410.816	998	1540.75	186.366	45.3649	41254	0.964	0.9973	19.11	99.3719	41.4505	3.42348	0.8953	0.8967	0.955	54.8189
WGS0989	407	Q26	397.965	0.852571	392.679	328	5005.34	176.812	45.027	38749	0.962	0.9808	18.17	82.6683	27.6231	2.83776	0.8872	0.9132	0.954	55.0698
WGS0990	505	Q28	402.228	0.193064	389.348	2309	326.273	174.802	44.8961	38363	0.91	0.9797	16.08	90.2634	27.191	3.45341	0.8716	0.9105	0.9	56.14
WGS0991	510	Q29	397.465	0.179517	433.294	6343	126.879	198.296	45.7649	42309	0.898	0.9756	11.51	90.1117	25.7428	11.2565	0.8947	0.8705	0.892	54.9907
WGS0993	W49	Q30	412.263	0.136667	407.555	3175	259.196	102.837	25.2326	40076	0.919	0.9955	12.96	89.1441	26.0273	6.46584	0.8771	0.8812	0.91	55.4546
WGS0994	W55	Q31	402.663	0.0859179	407.009	1439	962.624	182.76	44.9031	40177	0.937	0.9808	17.62	92.5912	26.6507	5.24109	0.8882	0.8941	0.93	56.505
WGS0995	W57	Q32	398.791	0.0877037	393.761	606	1534.4	178.112	45.2335	38652	0.942	0.988	19.25	92.5991	26.1937	2.60618	0.8761	0.9011	0.934	56.1937
WGS0996	W58	Q33	400.416	0.1682	411.459	3174	299.052	189.542	46.0659	37856	0.914	0.9876	16.23	95.4352	35.6202	4.5175	0.9056	0.9065	0.904	59.7475
WGS0997	W60	Q34	386.006	0.858498	417.282	397	1585.1	191.336	45.853	38587	0.94	0.9849	18.97	86.8757	39.3345	6.32242	0.8809	0.847	0.934	54.9667
WGS0998	W61	Q35	398.723	0.0482669	402.968	1002	1161.55	183.018	45.4175	40516	0.959	0.9958	19.31	98.9353	42.7332	2.46227	0.8775	0.8885	0.951	54.418
WGS0999	W63	Q36	389.418	0.0582803	399.256	951	1025.36	182.041	45.5951	39007	0.957	0.9961	19.45	98.7523	42.0754	1.40123	0.8874	0.9021	0.951	54.7876
WGS1000	W64	Q37	391.47	0.587061	399.624	2956	382.837	178.298	44.6164	39241	0.931	0.9762	15.58	83.6313	24.9854	3.5619	0.8623	0.899	0.924	55.2534

## Sheet: Supplementary Table 7
Supplementary Table 7. GO functional enrichment analysis of reference absent genes.
GO ID	Term	Level	Total genes	Input genes	Expected	P-value*
GO:0071482	cellular response to light stimulus	7	712	224	103.16	1.4e-30
GO:0009452	7-methylguanosine RNA capping	10	295	124	42.74	1.9e-30
GO:0006081	cellular aldehyde metabolic process	4	1397	366	202.41	2.5e-30
GO:0036260	RNA capping	9	297	124	43.03	4.2e-30
GO:0071816	tail-anchored membrane protein insertion into ER membrane	10	227	104	32.89	1.5e-29
GO:0043543	protein acylation	8	1068	296	154.74	4.1e-29
GO:0071478	cellular response to radiation	6	741	226	107.36	1e-28
GO:0016925	protein sumoylation	10	253	110	36.66	1e-28
GO:0009314	response to radiation	4	1968	471	285.14	1.1e-28
GO:0045048	protein insertion into ER membrane	9	235	105	34.05	1.1e-28
GO:0051246	regulation of protein metabolic process	6	6656	1294	964.36	1.3e-28
GO:0015766	disaccharide transport	8	122	70	17.68	6.3e-28
GO:0015772	oligosaccharide transport	7	122	70	17.68	6.3e-28
GO:0009060	aerobic respiration	7	5729	1132	830.05	8.9e-28
GO:0007602	phototransduction	7	255	109	36.95	1.1e-27
GO:0009585	red, far-red light phototransduction	10	255	109	36.95	1.1e-27
GO:0015770	sucrose transport	9	121	69	17.53	2.5e-27
GO:0000070	mitotic sister chromatid segregation	9	778	230	112.72	4.1e-27
GO:0019674	NAD metabolic process	3	346	130	50.13	3.1e-26
GO:0009145	purine nucleoside triphosphate biosynthetic process	10	3862	802	559.55	3.1e-26
GO:0009206	purine ribonucleoside triphosphate biosynthetic process	11	3862	802	559.55	3.1e-26
GO:0019243	methylglyoxal catabolic process to D-lactate via S-lactoyl-glutathione	10	220	97	31.87	4.4e-26
GO:0006207	'de novo' pyrimidine nucleobase biosynthetic process	10	791	230	114.6	4.9e-26
GO:0006089	lactate metabolic process	8	224	98	32.45	5.1e-26
GO:0061727	methylglyoxal catabolic process to lactate	9	221	97	32.02	6.8e-26
GO:0009438	methylglyoxal metabolic process	5	222	97	32.16	1e-25
GO:0042182	ketone catabolic process	5	222	97	32.16	1e-25
GO:0051596	methylglyoxal catabolic process	6	222	97	32.16	1e-25
GO:0015980	energy derivation by oxidation of organic compounds	5	7276	1377	1054.19	1.6e-25
GO:0000819	sister chromatid segregation	7	869	245	125.91	1.6e-25
GO:0009144	purine nucleoside triphosphate metabolic process	9	3895	803	564.33	2.5e-25
GO:0009205	purine ribonucleoside triphosphate metabolic process	10	3895	803	564.33	2.5e-25
GO:0035435	phosphate ion transmembrane transport	9	182	85	26.37	3.7e-25
GO:0010275	NAD(P)H dehydrogenase complex assembly	8	69	48	10	5.8e-25
GO:0071214	cellular response to abiotic stimulus	5	834	235	120.83	1.6e-24
GO:0104004	cellular response to environmental stimulus	4	834	235	120.83	1.6e-24
GO:0046916	cellular transition metal ion homeostasis	10	588	182	85.19	2.8e-24
GO:0048573	photoperiodism, flowering	9	308	117	44.62	3e-24
GO:0140014	mitotic nuclear division	8	861	239	124.75	6e-24
GO:0046184	aldehyde biosynthetic process	5	365	130	52.88	9.3e-24
GO:0009110	vitamin biosynthetic process	5	2895	619	419.44	1.2e-23
GO:0009648	photoperiodism	6	313	117	45.35	1.5e-23
GO:0006013	mannose metabolic process	7	338	123	48.97	1.7e-23
GO:0006766	vitamin metabolic process	4	2914	620	422.2	3.6e-23
GO:0016570	histone modification	8	4375	872	633.88	7e-23
GO:0030417	nicotianamine metabolic process	8	336	121	48.68	1.1e-22
GO:0030418	nicotianamine biosynthetic process	9	336	121	48.68	1.1e-22
GO:0072351	tricarboxylic acid biosynthetic process	8	336	121	48.68	1.1e-22
GO:0006397	mRNA processing	9	8215	1509	1190.24	1.7e-22
GO:0010017	red or far-red light signaling pathway	9	295	110	42.74	3.7e-22
GO:0071489	cellular response to red or far red light	8	300	111	43.47	5e-22
GO:0042822	pyridoxal phosphate metabolic process	7	354	124	51.29	5e-22
GO:0042823	pyridoxal phosphate biosynthetic process	8	354	124	51.29	5e-22
GO:0007205	protein kinase C-activating G protein-coupled receptor signaling pathway	7	879	234	127.35	5.9e-21
GO:0009201	ribonucleoside triphosphate biosynthetic process	10	4248	838	615.47	8e-21
GO:0016255	attachment of GPI anchor to protein	11	439	141	63.6	8.4e-21
GO:0009142	nucleoside triphosphate biosynthetic process	9	4255	838	616.49	1.3e-20
GO:0051205	protein insertion into membrane	8	291	106	42.16	1.6e-20
GO:0006402	mRNA catabolic process	9	1677	385	242.97	1.8e-20
GO:0055076	transition metal ion homeostasis	9	642	184	93.02	2e-20
GO:0009199	ribonucleoside triphosphate metabolic process	9	4281	839	620.26	4.5e-20
GO:0051656	establishment of organelle localization	5	378	125	54.77	8.5e-20
GO:0009555	pollen development	6	489	149	70.85	1.7e-19
GO:0010207	photosystem II assembly	8	464	143	67.23	2.9e-19
GO:0006729	tetrahydrobiopterin biosynthetic process	9	221	86	32.02	4.9e-19
GO:0046146	tetrahydrobiopterin metabolic process	8	221	86	32.02	4.9e-19
GO:0098661	inorganic anion transmembrane transport	8	218	85	31.59	6.7e-19
GO:0006875	cellular metal ion homeostasis	9	698	191	101.13	9.1e-19
GO:0032011	ARF protein signal transduction	9	896	230	129.82	1.4e-18
GO:0032012	regulation of ARF protein signal transduction	10	896	230	129.82	1.4e-18
GO:0006821	chloride transport	8	1342	315	194.44	1.7e-18
GO:0043632	modification-dependent macromolecule catabolic process	7	11129	1941	1612.43	2.4e-18
GO:0019941	modification-dependent protein catabolic process	9	11113	1938	1610.12	2.6e-18
GO:0006511	ubiquitin-dependent protein catabolic process	10	11109	1937	1609.54	2.9e-18
GO:0043161	proteasome-mediated ubiquitin-dependent protein catabolic process	11	1256	298	181.98	2.9e-18
GO:0046578	regulation of Ras protein signal transduction	9	902	230	130.69	3.3e-18
GO:0051056	regulation of small GTPase mediated signal transduction	8	902	230	130.69	3.3e-18
GO:0034311	diol metabolic process	7	228	86	33.03	4.8e-18
GO:0034312	diol biosynthetic process	8	228	86	33.03	4.8e-18
GO:0030003	cellular cation homeostasis	8	720	193	104.32	6.4e-18
GO:0030522	intracellular receptor signaling pathway	6	388	123	56.22	7.3e-18
GO:0006261	DNA-dependent DNA replication	8	2446	511	354.39	7.6e-18
GO:0042816	vitamin B6 metabolic process	6	393	124	56.94	8.2e-18
GO:0042819	vitamin B6 biosynthetic process	7	393	124	56.94	8.2e-18
GO:0006809	nitric oxide biosynthetic process	6	340	112	49.26	9e-18
GO:0046209	nitric oxide metabolic process	5	340	112	49.26	9e-18
GO:0006850	mitochondrial pyruvate transmembrane transport	12	336	111	48.68	9.9e-18
GO:0010498	proteasomal protein catabolic process	9	1294	303	187.48	1.1e-17
GO:0010112	regulation of systemic acquired resistance	8	404	126	58.53	1.3e-17
GO:0006848	pyruvate transport	10	338	111	48.97	1.6e-17
GO:1901475	pyruvate transmembrane transport	11	338	111	48.97	1.6e-17
GO:0007265	Ras protein signal transduction	8	919	230	133.15	3.4e-17
GO:0010228	vegetative to reproductive phase transition of meristem	8	411	126	59.55	5.7e-17
GO:0098813	nuclear chromosome segregation	5	1065	256	154.3	1.2e-16
GO:0009785	blue light signaling pathway	9	357	113	51.72	1.7e-16
GO:1903047	mitotic cell cycle process	5	1156	271	167.49	4.4e-16
GO:0043086	negative regulation of catalytic activity	5	535	150	77.51	4.5e-16
GO:0006091	generation of precursor metabolites and energy	4	18634	3087	2699.8	7.6e-16
GO:0071483	cellular response to blue light	8	370	114	53.61	1.1e-15
GO:0015743	malate transport	11	1400	313	202.84	2.3e-15
GO:0015740	C4-dicarboxylate transport	10	1401	313	202.98	2.6e-15
GO:0016579	protein deubiquitination	10	3754	719	543.9	3.1e-15
GO:0006835	dicarboxylic acid transport	9	1404	313	203.42	3.5e-15
GO:0007029	endoplasmic reticulum organization	6	349	108	50.57	4.4e-15
GO:0046655	folic acid metabolic process	8	116	52	16.81	4.4e-15
GO:0046656	folic acid biosynthetic process	9	116	52	16.81	4.4e-15
GO:0006873	cellular ion homeostasis	7	768	193	111.27	6.9e-15
GO:0048229	gametophyte development	5	611	162	88.53	7.2e-15
GO:0044092	negative regulation of molecular function	4	565	152	81.86	1.3e-14
GO:0009312	oligosaccharide biosynthetic process	6	3326	643	481.89	1.3e-14
GO:0009165	nucleotide biosynthetic process	9	9987	1719	1446.97	1.8e-14
GO:0006352	DNA-templated transcription, initiation	11	4740	874	686.76	4e-14
GO:0055065	metal ion homeostasis	8	792	195	114.75	4.1e-14
GO:0006564	L-serine biosynthetic process	11	608	159	88.09	4.5e-14
GO:0044205	'de novo' UMP biosynthetic process	13	111	48	16.08	2.5e-13
GO:0000398	mRNA splicing, via spliceosome	12	4366	806	632.57	2.9e-13
GO:0046185	aldehyde catabolic process	5	328	99	47.52	3.2e-13
GO:0006086	acetyl-CoA biosynthetic process from pyruvate	14	357	105	51.72	3.8e-13
GO:0007015	actin filament organization	8	2488	492	360.48	4.2e-13
GO:0006915	apoptotic process	5	136	54	19.7	5.9e-13
GO:1901293	nucleoside phosphate biosynthetic process	8	10111	1719	1464.94	9.3e-13
GO:0016071	mRNA metabolic process	8	10055	1709	1456.83	1.2e-12
GO:0000377	RNA splicing, via transesterification reactions with bulged adenosine as nucleophile	11	4416	809	639.82	1.3e-12
GO:0009435	NAD biosynthetic process	12	594	151	86.06	2e-12
GO:0030036	actin cytoskeleton organization	7	2531	495	366.71	2.1e-12
GO:0070646	protein modification by small protein removal	9	3887	720	563.17	2.6e-12
GO:0000375	RNA splicing, via transesterification reactions	10	4433	809	642.28	2.9e-12
GO:0042981	regulation of apoptotic process	7	129	51	18.69	3.1e-12
GO:0006222	UMP biosynthetic process	12	141	54	20.43	3.2e-12
GO:0009173	pyrimidine ribonucleoside monophosphate metabolic process	10	141	54	20.43	3.2e-12
GO:0009174	pyrimidine ribonucleoside monophosphate biosynthetic process	11	141	54	20.43	3.2e-12
GO:0046049	UMP metabolic process	11	141	54	20.43	3.2e-12
GO:0030029	actin filament-based process	3	2547	496	369.02	3.9e-12
GO:0009637	response to blue light	6	444	120	64.33	5e-12
GO:2001251	negative regulation of chromosome organization	8	438	118	63.46	9.4e-12
GO:0007186	G protein-coupled receptor signaling pathway	6	1868	376	270.65	2.2e-11
GO:0032328	alanine transport	9	17	15	2.46	2.6e-11
GO:0009627	systemic acquired resistance	7	520	132	75.34	5.1e-11
GO:0006424	glutamyl-tRNA aminoacylation	12	323	92	46.8	7e-11
GO:0018205	peptidyl-lysine modification	9	3781	691	547.81	7.9e-11
GO:0009605	response to external stimulus	3	3974	720	575.78	1.6e-10
GO:0019856	pyrimidine nucleobase biosynthetic process	9	1154	245	167.2	4.3e-10
GO:0005986	sucrose biosynthetic process	8	364	98	52.74	5.1e-10
GO:0009141	nucleoside triphosphate metabolic process	8	4800	846	695.45	9.6e-10
GO:0006206	pyrimidine nucleobase metabolic process	8	1193	250	172.85	1e-09
GO:0046351	disaccharide biosynthetic process	7	2639	494	382.35	1.4e-09
GO:0016226	iron-sulfur cluster assembly	7	1938	377	280.79	1.5e-09
GO:0031163	metallo-sulfur cluster assembly	6	1938	377	280.79	1.5e-09
GO:0097435	supramolecular fiber organization	5	3295	601	477.4	1.7e-09
GO:0090114	COPII-coated vesicle budding	8	651	151	94.32	2.3e-09
GO:0010256	endomembrane system organization	5	675	155	97.8	3e-09
GO:0015996	chlorophyll catabolic process	8	392	101	56.8	3.7e-09
GO:0007217	tachykinin receptor signaling pathway	7	10	10	1.45	4.1e-09
GO:0046942	carboxylic acid transport	8	2454	459	355.55	5.7e-09
GO:0046149	pigment catabolic process	4	409	103	59.26	9.4e-09
GO:0009228	thiamine biosynthetic process	8	558	131	80.85	1.2e-08
GO:0046168	glycerol-3-phosphate catabolic process	8	280	77	40.57	1.2e-08
GO:0034309	primary alcohol biosynthetic process	7	559	131	80.99	1.3e-08
GO:0006471	protein ADP-ribosylation	8	440	108	63.75	1.8e-08
GO:0017006	protein-tetrapyrrole linkage	8	447	109	64.76	2.3e-08
GO:0009639	response to red or far red light	6	538	126	77.95	2.5e-08
GO:0006900	vesicle budding from membrane	7	679	151	98.38	4.2e-08
GO:0007264	small GTPase mediated signal transduction	7	2260	419	327.44	6.9e-08
GO:0000280	nuclear division	7	1359	267	196.9	1.3e-07
GO:0006576	cellular biogenic amine metabolic process	7	3342	591	484.21	1.8e-07
GO:0007059	chromosome segregation	3	1325	260	191.97	2.1e-07
GO:0033045	regulation of sister chromatid segregation	8	418	100	60.56	2.2e-07
GO:0015698	inorganic anion transport	7	4231	731	613.01	2.6e-07
GO:0044106	cellular amine metabolic process	6	3362	592	487.11	3e-07
GO:0048193	Golgi vesicle transport	6	4055	701	587.51	4.1e-07
GO:0006075	(1->3)-beta-D-glucan biosynthetic process	10	1313	256	190.23	4.4e-07
GO:0009260	ribonucleotide biosynthetic process	10	6527	1088	945.67	4.5e-07
GO:0046390	ribose phosphate biosynthetic process	7	6527	1088	945.67	4.5e-07
GO:0051983	regulation of chromosome segregation	5	425	100	61.58	5.1e-07
GO:2000241	regulation of reproductive process	4	667	144	96.64	5.2e-07
GO:0015711	organic anion transport	7	2592	466	375.54	5.3e-07
GO:0006074	(1->3)-beta-D-glucan metabolic process	9	1316	256	190.67	5.3e-07
GO:0071840	cellular component organization or biogenesis	3	59251	8991	8584.62	6.1e-07
GO:0015804	neutral amino acid transport	8	33	17	4.78	6.1e-07
GO:0006751	glutathione catabolic process	8	327	81	47.38	6.7e-07
GO:0005996	monosaccharide metabolic process	5	5669	952	821.36	6.9e-07
GO:0043171	peptide catabolic process	7	333	82	48.25	7.5e-07
GO:0071168	protein localization to chromatin	8	13	10	1.88	7.6e-07
GO:0019915	lipid storage	5	192	54	27.82	7.9e-07
GO:0043248	proteasome assembly	8	731	154	105.91	1e-06
GO:0032780	negative regulation of ATPase activity	7	76	28	11.01	1.2e-06
GO:0050821	protein stabilization	5	60	24	8.69	1.2e-06
GO:0006720	isoprenoid metabolic process	6	4527	770	655.9	1.3e-06
GO:0051306	mitotic sister chromatid separation	10	403	94	58.39	1.6e-06
GO:0000028	ribosomal small subunit assembly	9	25	14	3.62	1.6e-06
GO:0009152	purine ribonucleotide biosynthetic process	11	5996	997	868.73	2e-06
GO:0042779	tRNA 3'-trailer cleavage	12	178	50	25.79	2e-06
GO:0042780	tRNA 3'-end processing	11	178	50	25.79	2e-06
GO:0012501	programmed cell death	4	358	85	51.87	2.3e-06
GO:0009311	oligosaccharide metabolic process	5	4594	777	665.61	2.5e-06
GO:0007091	metaphase/anaphase transition of mitotic cell cycle	12	402	93	58.24	2.6e-06
GO:0010965	regulation of mitotic sister chromatid separation	11	402	93	58.24	2.6e-06
GO:0030071	regulation of mitotic metaphase/anaphase transition	13	402	93	58.24	2.6e-06
GO:0044784	metaphase/anaphase transition of cell cycle	9	402	93	58.24	2.6e-06
GO:1902099	regulation of metaphase/anaphase transition of cell cycle	10	402	93	58.24	2.6e-06
GO:1905818	regulation of chromosome separation	7	402	93	58.24	2.6e-06
GO:0043067	regulation of programmed cell death	6	220	58	31.87	3.1e-06
GO:0046470	phosphatidylcholine metabolic process	8	1233	237	178.64	3.3e-06
GO:0050776	regulation of immune response	5	746	154	108.08	3.3e-06
GO:0051235	maintenance of location	3	759	156	109.97	3.7e-06
GO:1902531	regulation of intracellular signal transduction	7	1407	265	203.85	4.5e-06
GO:0031647	regulation of protein stability	4	64	24	9.27	4.8e-06
GO:0044257	cellular protein catabolic process	7	12561	1996	1819.91	4.8e-06
GO:0006401	RNA catabolic process	8	2208	395	319.91	5.7e-06
GO:0046373	L-arabinose metabolic process	8	922	183	133.58	5.7e-06
GO:0010639	negative regulation of organelle organization	7	610	129	88.38	5.8e-06
GO:0051603	proteolysis involved in cellular protein catabolic process	8	12545	1992	1817.59	5.8e-06
GO:0002831	regulation of response to biotic stimulus	5	708	146	102.58	6.2e-06
GO:0019566	arabinose metabolic process	7	924	183	133.87	6.5e-06
GO:0015977	carbon fixation	4	948	187	137.35	6.7e-06
GO:0002682	regulation of immune system process	4	758	154	109.82	8.2e-06
GO:0006506	GPI anchor biosynthetic process	10	1994	359	288.9	8.3e-06
GO:0010032	meiotic chromosome condensation	10	6	6	0.87	9.2e-06
GO:0006505	GPI anchor metabolic process	9	1997	359	289.34	9.5e-06
GO:0071586	CAAX-box protein processing	8	238	60	34.48	9.7e-06
GO:0080120	CAAX-box protein maturation	7	238	60	34.48	9.7e-06
GO:0008643	carbohydrate transport	6	349	81	50.57	9.7e-06
GO:0010941	regulation of cell death	5	254	63	36.8	1e-05
GO:0048583	regulation of response to stimulus	4	3826	649	554.33	1.1e-05
GO:0008299	isoprenoid biosynthetic process	7	4372	734	633.44	1.2e-05
GO:0015940	pantothenate biosynthetic process	9	235	59	34.05	1.3e-05
GO:0015994	chlorophyll metabolic process	7	1222	231	177.05	1.4e-05
GO:0009245	lipid A biosynthetic process	9	570	120	82.58	1.5e-05
GO:0046493	lipid A metabolic process	8	570	120	82.58	1.5e-05
GO:1901269	lipooligosaccharide metabolic process	6	570	120	82.58	1.5e-05
GO:1901271	lipooligosaccharide biosynthetic process	7	570	120	82.58	1.5e-05
GO:0016093	polyprenol metabolic process	7	117	35	16.95	1.5e-05
GO:0019348	dolichol metabolic process	8	108	33	15.65	1.6e-05
GO:0043462	regulation of ATPase activity	6	86	28	12.46	1.9e-05
GO:0032101	regulation of response to external stimulus	5	724	146	104.9	2e-05
GO:0071921	cohesin loading	10	11	8	1.59	2.1e-05
GO:0019318	hexose metabolic process	6	4544	757	658.36	2.3e-05
GO:0009133	nucleoside diphosphate biosynthetic process	9	289	68	41.87	3e-05
GO:0009189	deoxyribonucleoside diphosphate biosynthetic process	10	289	68	41.87	3e-05
GO:0015939	pantothenate metabolic process	8	242	59	35.06	3.3e-05
GO:0008219	cell death	3	411	90	59.55	3.5e-05
GO:0009186	deoxyribonucleoside diphosphate metabolic process	9	291	68	42.16	3.8e-05
GO:0051129	negative regulation of cellular component organization	6	652	132	94.47	4e-05
GO:0006233	dTDP biosynthetic process	13	288	67	41.73	4.9e-05
GO:0009138	pyrimidine nucleoside diphosphate metabolic process	9	288	67	41.73	4.9e-05
GO:0009139	pyrimidine nucleoside diphosphate biosynthetic process	10	288	67	41.73	4.9e-05
GO:0009196	pyrimidine deoxyribonucleoside diphosphate metabolic process	10	288	67	41.73	4.9e-05
GO:0009197	pyrimidine deoxyribonucleoside diphosphate biosynthetic process	11	288	67	41.73	4.9e-05
GO:0046072	dTDP metabolic process	12	288	67	41.73	4.9e-05
GO:0080027	response to herbivore	6	12	8	1.74	5.5e-05
GO:0005992	trehalose biosynthetic process	8	2275	396	329.62	6.3e-05
GO:0006265	DNA topological change	8	993	188	143.87	7.2e-05
GO:0046473	phosphatidic acid metabolic process	8	233	56	33.76	7.7e-05
GO:1901617	organic hydroxy compound biosynthetic process	5	2176	379	315.27	8.4e-05
GO:1902600	proton transmembrane transport	9	5972	969	865.26	8.8e-05
GO:0030042	actin filament depolymerization	10	788	153	114.17	9.4e-05
GO:0006913	nucleocytoplasmic transport	7	2432	419	352.36	9.6e-05
GO:0051312	chromosome decondensation	7	10	7	1.45	0.00011
GO:0051761	sesquiterpene metabolic process	8	13	8	1.88	0.00013
GO:0051762	sesquiterpene biosynthetic process	9	13	8	1.88	0.00013
GO:0051169	nuclear transport	6	2440	419	353.52	0.00013
GO:0051304	chromosome separation	5	454	95	65.78	0.00013
GO:0051261	protein depolymerization	8	799	153	115.76	0.00018
GO:0042126	nitrate metabolic process	6	633	125	91.71	0.00019
GO:0042128	nitrate assimilation	7	633	125	91.71	0.00019
GO:0009773	photosynthetic electron transport in photosystem I	7	60	20	8.69	0.00019
GO:0046459	short-chain fatty acid metabolic process	9	8	6	1.16	0.0002
GO:0006654	phosphatidic acid biosynthetic process	9	225	53	32.6	0.0002
GO:0031347	regulation of defense response	6	796	152	115.33	0.00022
GO:0007010	cytoskeleton organization	6	5546	897	803.54	0.00023
GO:0000278	mitotic cell cycle	4	1570	278	227.47	0.00023
GO:1901990	regulation of mitotic cell cycle phase transition	8	479	98	69.4	0.00024
GO:0042545	cell wall modification	7	4989	811	722.83	0.00025
GO:0044237	cellular metabolic process	3	592583	86469	85856.8	0.00025
GO:0034085	establishment of sister chromatid cohesion	9	14	8	2.03	0.00026
GO:0006820	anion transport	6	7693	1223	1114.61	0.00026
GO:0006497	protein lipidation	8	2092	360	303.1	0.0003
GO:0042158	lipoprotein biosynthetic process	7	2092	360	303.1	0.0003
GO:0007218	neuropeptide signaling pathway	7	6	5	0.87	0.00034
GO:2001057	reactive nitrogen species metabolic process	4	643	125	93.16	0.00036
GO:0006164	purine nucleotide biosynthetic process	10	6865	1094	994.64	0.00039
GO:0046246	terpene biosynthetic process	8	18	9	2.61	0.00039
GO:0002764	immune response-regulating signaling pathway	6	33	13	4.78	0.00041
GO:0036090	cleavage furrow ingression	8	4	4	0.58	0.00044
GO:0009309	amine biosynthetic process	6	2034	349	294.7	0.00045
GO:0042401	cellular biogenic amine biosynthetic process	8	2034	349	294.7	0.00045
GO:0009595	detection of biotic stimulus	4	15	8	2.17	0.00048
GO:0042157	lipoprotein metabolic process	6	2106	360	305.13	0.00048
GO:0034502	protein localization to chromosome	7	22	10	3.19	0.00049
GO:1990426	mitotic recombination-dependent replication fork processing	13	22	10	3.19	0.00049
GO:0046112	nucleobase biosynthetic process	8	1716	298	248.62	0.00052
GO:0046293	formaldehyde biosynthetic process	6	9	6	1.3	0.00052
GO:0051754	meiotic sister chromatid cohesion, centromeric	12	12	7	1.74	0.00054
GO:0006955	immune response	3	2611	437	378.3	0.00073
GO:0098542	defense response to other organism	6	2557	428	370.47	0.00081
GO:0009247	glycolipid biosynthetic process	8	2897	480	419.73	0.00095
GO:0008272	sulfate transport	8	1013	183	146.77	0.00095
GO:0030186	melatonin metabolic process	7	13	7	1.88	0.00102
GO:0030187	melatonin biosynthetic process	8	13	7	1.88	0.00102
GO:0016050	vesicle organization	6	867	159	125.62	0.00103
GO:0010656	negative regulation of muscle cell apoptotic process	9	10	6	1.45	0.00115
GO:0010657	muscle cell apoptotic process	6	10	6	1.45	0.00115
GO:0010658	striated muscle cell apoptotic process	7	10	6	1.45	0.00115
GO:0010659	cardiac muscle cell apoptotic process	8	10	6	1.45	0.00115
GO:0010660	regulation of muscle cell apoptotic process	8	10	6	1.45	0.00115
GO:0010662	regulation of striated muscle cell apoptotic process	9	10	6	1.45	0.00115
GO:0010664	negative regulation of striated muscle cell apoptotic process	10	10	6	1.45	0.00115
GO:0010665	regulation of cardiac muscle cell apoptotic process	10	10	6	1.45	0.00115
GO:0010667	negative regulation of cardiac muscle cell apoptotic process	11	10	6	1.45	0.00115
GO:0043552	positive regulation of phosphatidylinositol 3-kinase activity	12	10	6	1.45	0.00115
GO:0090218	positive regulation of lipid kinase activity	11	10	6	1.45	0.00115
GO:1903727	positive regulation of phospholipid metabolic process	9	10	6	1.45	0.00115
GO:0005991	trehalose metabolic process	7	2390	400	346.28	0.00118
GO:0019321	pentose metabolic process	6	1089	194	157.78	0.00136
GO:0022898	regulation of transmembrane transporter activity	7	25	10	3.62	0.00164
GO:0032409	regulation of transporter activity	4	25	10	3.62	0.00164
GO:0032412	regulation of ion transmembrane transporter activity	8	25	10	3.62	0.00164
GO:0070601	centromeric sister chromatid cohesion	9	14	7	2.03	0.00179
GO:0098581	detection of external biotic stimulus	5	14	7	2.03	0.00179
GO:0072348	sulfur compound transport	5	1040	185	150.68	0.00183
GO:0009563	synergid differentiation	8	5	4	0.72	0.00195
GO:0045691	regulation of embryo sac central cell differentiation	9	5	4	0.72	0.00195
GO:0045697	regulation of synergid differentiation	9	5	4	0.72	0.00195
GO:0045875	negative regulation of sister chromatid cohesion	10	5	4	0.72	0.00195
GO:0071922	regulation of cohesin loading	11	5	4	0.72	0.00195
GO:0071923	negative regulation of cohesin loading	12	5	4	0.72	0.00195
GO:0120186	negative regulation of protein localization to chromatin	10	5	4	0.72	0.00195
GO:1905634	regulation of protein localization to chromatin	9	5	4	0.72	0.00195
GO:0002376	immune system process	2	2676	441	387.71	0.00213
GO:0034508	centromere complex assembly	9	463	90	67.08	0.00215
GO:0098656	anion transmembrane transport	7	1364	236	197.62	0.00217
GO:0010359	regulation of anion channel activity	9	18	8	2.61	0.00217
GO:0000423	mitophagy	9	11	6	1.59	0.00221
GO:0010097	specification of stamen identity	15	11	6	1.59	0.00221
GO:0016045	detection of bacterium	7	11	6	1.59	0.00221
GO:0043524	negative regulation of neuron apoptotic process	9	11	6	1.59	0.00221
GO:0043551	regulation of phosphatidylinositol 3-kinase activity	11	11	6	1.59	0.00221
GO:0051101	regulation of DNA binding	5	11	6	1.59	0.00221
GO:0080148	negative regulation of response to water deprivation	8	11	6	1.59	0.00221
GO:0098543	detection of other organism	6	11	6	1.59	0.00221
GO:0098780	response to mitochondrial depolarisation	5	11	6	1.59	0.00221
GO:1901215	negative regulation of neuron death	7	11	6	1.59	0.00221
GO:1903959	regulation of anion transmembrane transport	8	22	9	3.19	0.00232
GO:0055080	cation homeostasis	7	1175	205	170.24	0.00274
GO:0044772	mitotic cell cycle phase transition	6	515	98	74.62	0.00278
GO:1902969	mitotic DNA replication	11	44	14	6.37	0.00279
GO:0005984	disaccharide metabolic process	6	3890	625	563.61	0.00303
GO:0009712	catechol-containing compound metabolic process	6	3	3	0.43	0.00304
GO:0033860	regulation of NAD(P)H oxidase activity	6	3	3	0.43	0.00304
GO:0033864	positive regulation of NAD(P)H oxidase activity	7	3	3	0.43	0.00304
GO:0034088	maintenance of mitotic sister chromatid cohesion	11	3	3	0.43	0.00304
GO:1990264	peptidyl-tyrosine dephosphorylation involved in inactivation of protein kinase activity	12	3	3	0.43	0.00304
GO:0098771	inorganic ion homeostasis	7	1191	207	172.56	0.00312
GO:1902298	cell cycle DNA replication maintenance of fidelity	10	27	10	3.91	0.00321
GO:1990505	mitotic DNA replication maintenance of fidelity	12	27	10	3.91	0.00321
GO:0002100	tRNA wobble adenosine to inosine editing	13	105	26	15.21	0.00375
GO:0006382	adenosine to inosine editing	10	105	26	15.21	0.00375
GO:0043523	regulation of neuron apoptotic process	8	12	6	1.74	0.00388
GO:0080175	phragmoplast microtubule organization	8	12	6	1.74	0.00388
GO:1901214	regulation of neuron death	6	12	6	1.74	0.00388
GO:0002143	tRNA wobble position uridine thiolation	14	90	23	13.04	0.00407
GO:0009112	nucleobase metabolic process	7	1831	306	265.29	0.0043
GO:0021915	neural tube development	8	16	7	2.32	0.00458
GO:0051552	flavone metabolic process	5	20	8	2.9	0.00477
GO:0051553	flavone biosynthetic process	6	20	8	2.9	0.00477
GO:0051554	flavonol metabolic process	6	20	8	2.9	0.00477
GO:0051555	flavonol biosynthetic process	7	20	8	2.9	0.00477
GO:0010001	glial cell differentiation	9	9	5	1.3	0.00482
GO:0042063	gliogenesis	8	9	5	1.3	0.00482
GO:0033260	nuclear DNA replication	10	71	19	10.29	0.00502
GO:0042766	nucleosome mobilization	10	6	4	0.87	0.00517
GO:0006084	acetyl-CoA metabolic process	12	786	140	113.88	0.00562
GO:0006743	ubiquinone metabolic process	6	632	115	91.57	0.0058
GO:0006744	ubiquinone biosynthetic process	7	632	115	91.57	0.0058
GO:0006428	isoleucyl-tRNA aminoacylation	12	225	47	32.6	0.00583
GO:0006085	acetyl-CoA biosynthetic process	13	584	107	84.61	0.00614
GO:0043550	regulation of lipid kinase activity	10	13	6	1.88	0.00633
GO:0051316	attachment of spindle microtubules to kinetochore involved in meiotic chromosome segregation	10	13	6	1.88	0.00633
GO:0051402	neuron apoptotic process	6	13	6	1.88	0.00633
GO:0051455	monopolar spindle attachment to meiosis I kinetochore	11	13	6	1.88	0.00633
GO:0070997	neuron death	4	13	6	1.88	0.00633
GO:0035384	thioester biosynthetic process	6	585	107	84.76	0.00646
GO:0071616	acyl-CoA biosynthetic process	12	585	107	84.76	0.00646
GO:0071555	cell wall organization	6	9170	1413	1328.6	0.00652
GO:0010047	fruit dehiscence	6	17	7	2.46	0.00683
GO:0008380	RNA splicing	9	5576	872	807.88	0.00806
GO:0006621	protein retention in ER lumen	9	522	96	75.63	0.00809
GO:0035437	maintenance of protein localization in endoplasmic reticulum	8	523	96	75.78	0.00852
GO:0072595	maintenance of protein localization in organelle	7	525	96	76.07	0.00945
GO:0051651	maintenance of location in cell	4	562	102	81.43	0.00949
GO:0032507	maintenance of protein location in cell	6	533	97	77.22	0.01037
GO:0045185	maintenance of protein location	5	533	97	77.22	0.01037
GO:0045229	external encapsulating structure organization	5	9217	1414	1335.41	0.01054
GO:0001541	ovarian follicle development	10	7	4	1.01	0.01068
GO:0014003	oligodendrocyte development	11	7	4	1.01	0.01068
GO:0021782	glial cell development	10	7	4	1.01	0.01068
GO:0048709	oligodendrocyte differentiation	10	7	4	1.01	0.01068
GO:0050851	antigen receptor-mediated signaling pathway	10	7	4	1.01	0.01068
GO:0050852	T cell receptor signaling pathway	11	7	4	1.01	0.01068
GO:0032241	positive regulation of nucleobase-containing compound transport	8	4	3	0.58	0.01084
GO:0046833	positive regulation of RNA export from nucleus	11	4	3	0.58	0.01084
GO:0006637	acyl-CoA metabolic process	11	802	140	116.2	0.011
GO:0035383	thioester metabolic process	5	802	140	116.2	0.011
GO:0018342	protein prenylation	8	584	105	84.61	0.01122
GO:0097354	prenylation	4	584	105	84.61	0.01122
GO:0006772	thiamine metabolic process	7	747	131	108.23	0.01169
GO:0007346	regulation of mitotic cell cycle	6	580	104	84.03	0.01243
GO:0051274	beta-glucan biosynthetic process	9	4469	701	647.49	0.01261
GO:0007548	sex differentiation	5	19	7	2.75	0.0136
GO:0030521	androgen receptor signaling pathway	10	15	6	2.17	0.01426
GO:0017000	antibiotic biosynthetic process	5	28	9	4.06	0.01428
GO:0042723	thiamine-containing compound metabolic process	6	761	132	110.26	0.01592
GO:0042724	thiamine-containing compound biosynthetic process	7	761	132	110.26	0.01592
GO:0046173	polyol biosynthetic process	7	505	91	73.17	0.01614
GO:0080134	regulation of response to stress	5	1151	193	166.76	0.01688
GO:0008585	female gonad development	9	8	4	1.16	0.01893
GO:0032480	negative regulation of type I interferon production	9	8	4	1.16	0.01893
GO:0039532	negative regulation of viral-induced cytoplasmic pattern recognition receptor signaling pathway	11	8	4	1.16	0.01893
GO:0039536	negative regulation of RIG-I signaling pathway	12	8	4	1.16	0.01893
GO:0046545	development of primary female sexual characteristics	7	8	4	1.16	0.01893
GO:0090407	organophosphate biosynthetic process	6	16694	2513	2418.72	0.01919
GO:0032388	positive regulation of intracellular transport	7	39	11	5.65	0.01972
GO:0048506	regulation of timing of meristematic phase transition	7	70	17	10.14	0.02034
GO:0048510	regulation of timing of transition from vegetative to reproductive phase	8	70	17	10.14	0.02034
GO:0002429	immune response-activating cell surface receptor signaling pathway	9	12	5	1.74	0.02079
GO:0002768	immune response-regulating cell surface receptor signaling pathway	7	12	5	1.74	0.02079
GO:0072528	pyrimidine-containing compound biosynthetic process	6	3730	585	540.42	0.02082
GO:0001656	metanephros development	9	2	2	0.29	0.02099
GO:0003151	outflow tract morphogenesis	9	2	2	0.29	0.02099
GO:0007605	sensory perception of sound	7	2	2	0.29	0.02099
GO:0009713	catechol-containing compound biosynthetic process	7	2	2	0.29	0.02099
GO:0009801	cinnamic acid ester metabolic process	6	2	2	0.29	0.02099
GO:0009802	cinnamic acid ester biosynthetic process	9	2	2	0.29	0.02099
GO:0009803	cinnamic acid metabolic process	8	2	2	0.29	0.02099
GO:0010617	circadian regulation of calcium ion oscillation	12	2	2	0.29	0.02099
GO:0015755	fructose transmembrane transport	10	2	2	0.29	0.02099
GO:0030326	embryonic limb morphogenesis	8	2	2	0.29	0.02099
GO:0031065	positive regulation of histone deacetylation	12	2	2	0.29	0.02099
GO:0032297	negative regulation of DNA-dependent DNA replication initiation	11	2	2	0.29	0.02099
GO:0032801	receptor catabolic process	7	2	2	0.29	0.02099
GO:0035108	limb morphogenesis	7	2	2	0.29	0.02099
GO:0035115	embryonic forelimb morphogenesis	9	2	2	0.29	0.02099
GO:0035136	forelimb morphogenesis	8	2	2	0.29	0.02099
GO:0035261	external genitalia morphogenesis	10	2	2	0.29	0.02099
GO:0035563	positive regulation of chromatin binding	6	2	2	0.29	0.02099
GO:0038018	Wnt receptor catabolic process	11	2	2	0.29	0.02099
GO:0042633	hair cycle	4	2	2	0.29	0.02099
GO:0042634	regulation of hair cycle	5	2	2	0.29	0.02099
GO:0042953	lipoprotein transport	7	2	2	0.29	0.02099
GO:0043388	positive regulation of DNA binding	6	2	2	0.29	0.02099
GO:0044872	lipoprotein localization	5	2	2	0.29	0.02099
GO:0048291	isotype switching to IgG isotypes	14	2	2	0.29	0.02099
GO:0048302	regulation of isotype switching to IgG isotypes	15	2	2	0.29	0.02099
GO:0048304	positive regulation of isotype switching to IgG isotypes	16	2	2	0.29	0.02099
GO:0050954	sensory perception of mechanical stimulus	6	2	2	0.29	0.02099
GO:0060065	uterus development	8	2	2	0.29	0.02099
GO:0060323	head morphogenesis	6	2	2	0.29	0.02099
GO:0060324	face development	5	2	2	0.29	0.02099
GO:0060325	face morphogenesis	7	2	2	0.29	0.02099
GO:0061010	gall bladder development	7	2	2	0.29	0.02099
GO:0061038	uterus morphogenesis	9	2	2	0.29	0.02099
GO:0071000	response to magnetism	4	2	2	0.29	0.02099
GO:0071165	GINS complex assembly	12	2	2	0.29	0.02099
GO:0090312	positive regulation of protein deacetylation	11	2	2	0.29	0.02099
GO:0090431	alkyl caffeate ester biosynthetic process	10	2	2	0.29	0.02099
GO:0140042	lipid droplet formation	8	2	2	0.29	0.02099
GO:1901797	negative regulation of signal transduction by p53 class mediator	9	2	2	0.29	0.02099
GO:1902007	regulation of toxin transport	6	2	2	0.29	0.02099
GO:1902009	positive regulation of toxin transport	7	2	2	0.29	0.02099
GO:1902165	regulation of intrinsic apoptotic signaling pathway in response to DNA damage by p53 class mediator	11	2	2	0.29	0.02099
GO:1902166	negative regulation of intrinsic apoptotic signaling pathway in response to DNA damage by p53 class mediator	12	2	2	0.29	0.02099
GO:1902230	negative regulation of intrinsic apoptotic signaling pathway in response to DNA damage	11	2	2	0.29	0.02099
GO:1902253	regulation of intrinsic apoptotic signaling pathway by p53 class mediator	10	2	2	0.29	0.02099
GO:1902254	negative regulation of intrinsic apoptotic signaling pathway by p53 class mediator	11	2	2	0.29	0.02099
GO:1902289	negative regulation of defense response to oomycetes	9	2	2	0.29	0.02099
GO:1902448	positive regulation of shade avoidance	9	2	2	0.29	0.02099
GO:2000051	negative regulation of non-canonical Wnt signaling pathway	11	2	2	0.29	0.02099
GO:2001243	negative regulation of intrinsic apoptotic signaling pathway	10	2	2	0.29	0.02099
GO:0048285	organelle fission	6	1906	308	276.15	0.02175
GO:0022411	cellular component disassembly	5	2378	380	344.54	0.02176
GO:0046467	membrane lipid biosynthetic process	7	3058	483	443.06	0.02215
GO:0071941	nitrogen cycle metabolic process	4	751	129	108.81	0.0224
GO:0051707	response to other organism	5	2948	466	427.12	0.02313
GO:0009626	plant-type hypersensitive response	8	71	17	10.29	0.02323
GO:0034050	programmed cell death induced by symbiont	7	71	17	10.29	0.02323
GO:0032239	regulation of nucleobase-containing compound transport	7	5	3	0.72	0.02419
GO:0033275	actin-myosin filament sliding	6	5	3	0.72	0.02419
GO:0046831	regulation of RNA export from nucleus	10	5	3	0.72	0.02419
GO:0051231	spindle elongation	9	5	3	0.72	0.02419
GO:0055047	generative cell mitosis	9	5	3	0.72	0.02419
GO:0070252	actin-mediated cell contraction	5	5	3	0.72	0.02419
GO:1902459	positive regulation of stem cell population maintenance	6	5	3	0.72	0.02419
GO:0043624	cellular protein complex disassembly	7	2298	367	332.95	0.02436
GO:0044419	biological process involved in interspecies interaction between organisms	2	3011	475	436.25	0.02464
GO:0061024	membrane organization	5	1847	298	267.6	0.0252
GO:0043207	response to external biotic stimulus	4	2954	466	427.99	0.02579
GO:0032984	protein-containing complex disassembly	6	2336	372	338.45	0.02703
GO:0006882	cellular zinc ion homeostasis	11	17	6	2.46	0.02729
GO:0010358	leaf shaping	10	17	6	2.46	0.02729
GO:0050801	ion homeostasis	6	1272	209	184.29	0.02837
GO:0051567	histone H3-K9 methylation	12	13	5	1.88	0.02982
GO:0002753	cytoplasmic pattern recognition receptor signaling pathway	8	9	4	1.3	0.03021
GO:0032467	positive regulation of cytokinesis	8	9	4	1.3	0.03021
GO:0039528	cytoplasmic pattern recognition receptor signaling pathway in response to virus	9	9	4	1.3	0.03021
GO:0039529	RIG-I signaling pathway	10	9	4	1.3	0.03021
GO:0039531	regulation of viral-induced cytoplasmic pattern recognition receptor signaling pathway	10	9	4	1.3	0.03021
GO:0039535	regulation of RIG-I signaling pathway	11	9	4	1.3	0.03021
GO:0050687	negative regulation of defense response to virus	10	9	4	1.3	0.03021
GO:0051099	positive regulation of binding	5	9	4	1.3	0.03021
GO:0062207	regulation of pattern recognition receptor signaling pathway	8	9	4	1.3	0.03021
GO:0140253	cell-cell fusion	3	9	4	1.3	0.03021
GO:0010050	vegetative phase change	6	22	7	3.19	0.0311
GO:1903725	regulation of phospholipid metabolic process	8	22	7	3.19	0.0311
GO:0040034	regulation of development, heterochronic	5	85	19	12.32	0.03363
GO:0015849	organic acid transport	6	3164	495	458.42	0.035
GO:0051702	biological process involved in interaction with symbiont	4	75	17	10.87	0.03797
GO:1905421	regulation of plant organ morphogenesis	8	28	8	4.06	0.04065
GO:0042430	indole-containing compound metabolic process	5	1882	300	272.67	0.04067
GO:0046660	female sex differentiation	6	14	5	2.03	0.04098
GO:0061647	histone H3-K9 modification	9	14	5	2.03	0.04098
GO:1903828	negative regulation of cellular protein localization	7	14	5	2.03	0.04098
GO:0072657	protein localization to membrane	6	1870	298	270.94	0.04166
GO:0044265	cellular macromolecule catabolic process	6	17046	2549	2469.72	0.04238
GO:0000746	conjugation	4	6	3	0.87	0.0432
GO:0000747	conjugation with cellular fusion	6	6	3	0.87	0.0432
GO:0006307	DNA dealkylation involved in DNA repair	10	6	3	0.87	0.0432
GO:0007083	mitotic chromosome decondensation	10	6	3	0.87	0.0432
GO:0032411	positive regulation of transporter activity	7	6	3	0.87	0.0432
GO:0032414	positive regulation of ion transmembrane transporter activity	9	6	3	0.87	0.0432
GO:0061088	regulation of sequestering of zinc ion	13	6	3	0.87	0.0432
GO:1901651	regulation of mitotic chromosome decondensation	11	6	3	0.87	0.0432
GO:0043066	negative regulation of apoptotic process	8	49	12	7.1	0.04386
GO:0001818	negative regulation of cytokine production	8	10	4	1.45	0.04468
GO:0002698	negative regulation of immune effector process	6	10	4	1.45	0.04468
GO:0044764	multi-organism cellular process	3	44	11	6.37	0.04575
GO:0090150	establishment of protein localization to membrane	7	1849	294	267.89	0.04653
GO:0044070	regulation of anion transport	7	34	9	4.93	0.04866
GO:0016560	protein import into peroxisome matrix, docking	11	29	8	4.2	0.04924
*Pvalue are computed using two-sided Fisher's exact test.

## Sheet: Supplementary Table 8
Supplementary Table 8. Statistics of variation numbers between 112 assembled genomes and Yugu1 genome.
Sample	Structure variations (>=50bp)					Small variations (<50bp)
	Insertion	Deletion	Inversion	Translocation	Total	SNP	Indel	Total
C01	4915	3699	9	150	8773	1428111	414256	1842367
C02	4646	3553	8	245	8452	1383055	681137	2064192
C03	4969	3859	12	144	8984	1478794	644187	2122981
C04	4639	3717	8	172	8536	1492212	689695	2181907
C05	3891	3123	9	218	7241	1264517	789935	2054452
C06	2468	1823	3	199	4493	944599	748173	1692772
C07	2384	2186	13	239	4822	816291	346482	1162773
C08	2447	2104	6	148	4705	819826	365423	1185249
C09	3905	3451	6	125	7487	1288410	465314	1753724
C10	4093	3274	12	278	7657	1256111	511150	1767261
C12	2439	1703	5	243	4390	753034	308424	1061458
C13	1670	1096	12	103	2881	470472	123883	594355
C14	2657	2366	9	423	5455	871081	482859	1353940
C15	2784	2106	10	133	5033	932498	384400	1316898
C16	4646	3662	10	261	8579	1535409	596087	2131496
C17	4350	3771	7	205	8333	1397339	512754	1910093
C18	4578	3527	2	260	8367	1383969	612140	1996109
C19	5015	3648	6	176	8845	1399844	536794	1936638
C20	3594	3186	7	160	6947	1351357	500560	1851917
C21	4753	4033	6	333	9125	1468982	514778	1983760
C22	4181	3669	6	154	8010	1361084	781423	2142507
C23	3723	3294	26	287	7330	1336896	838490	2175386
C24	4259	3555	9	548	8371	1333730	617221	1950951
C25	3537	3118	7	300	6962	1341458	713780	2055238
C26	2335	1956	0	440	4731	741656	240922	982578
C27	3904	3220	7	277	7408	1245671	723836	1969507
C28	3221	2422	7	280	5930	1021947	430071	1452018
C29	4123	3443	5	325	7896	1312361	612016	1924377
C31	4659	3836	6	184	8685	1486096	662163	2148259
C32	4239	3289	11	597	8136	1250974	399721	1650695
C33	925	962	18	193	2098	304693	71755	376448
C34	2512	1709	7	168	4396	731874	194915	926789
C35	2861	2545	7	683	6096	898806	194736	1093542
C36	2937	1874	7	191	5009	798420	140045	938465
xiaomi	4416	3498	6	91	8011	1338204	585874	1924078
Yugu18	2929	2073	10	155	5167	899674	382832	1282506
L01	5520	4625	2	183	10330	1807045	745050	2552095
L02	5218	4918	4	292	10432	1647759	627929	2275688
L03	5388	4271	6	166	9831	1655564	735997	2391561
L04	4200	3644	14	151	8009	1290759	450632	1741391
L05	4449	3430	21	293	8193	1398870	600875	1999745
L06	4425	3359	4	91	7879	1360711	559564	1920275
L07	4464	3709	20	329	8522	1458246	676858	2135104
L08	4720	3576	11	182	8489	1389511	478417	1867928
L09	5598	4576	5	375	10554	1660728	647950	2308678
L10	5293	4376	0	196	9865	1594791	750231	2345022
L11	4599	3859	18	293	8769	1504319	675260	2179579
L12	5184	4585	6	223	9998	1657643	626402	2284045
L13	4995	4089	7	170	9261	1545424	644093	2189517
L14	4107	3360	4	466	7937	1351597	703472	2055069
L15	4217	3469	12	320	8018	1335651	543825	1879476
L16	3961	3033	7	317	7318	1228150	503263	1731413
L17	4008	3278	7	325	7618	1258448	492410	1750858
L18	858	342	11	193	1404	245395	49480	294875
L19	3784	3383	13	200	7380	1220153	515047	1735200
L20	5791	5156	10	404	11361	1855726	798858	2654584
L21	5055	4368	10	109	9542	1516147	612067	2128214
L22	4622	3846	4	255	8727	1460628	696902	2157530
L23	5764	4965	7	825	11561	1752835	765389	2518224
L24	5491	4374	10	179	10054	1703909	677862	2381771
L25	5820	4855	8	191	10874	1747499	791948	2539447
L26	5113	4149	22	233	9517	1514677	546544	2061221
L27	4428	3573	2	308	8311	1429079	459942	1889021
L28	4377	3783	19	400	8579	1381187	568453	1949640
L29	4047	3376	7	650	8080	1448792	494849	1943641
L30	4517	3589	10	191	8307	1424751	715129	2139880
L31	6737	5366	0	378	12481	1956603	714244	2670847
L32	3661	3284	5	429	7379	1305894	448719	1754613
L33	4910	4169	5	296	9380	1413582	777558	2191140
L34	2153	1810	9	188	4160	780220	286234	1066454
L35	4985	3778	5	409	9177	1450864	578358	2029222
L36	3512	3701	13	730	7956	1246329	498815	1745144
L37	4283	3332	0	200	7815	1279352	603703	1883055
L38	2828	2482	5	610	5925	1017183	365337	1382520
L39	4458	3512	4	180	8154	1350970	486331	1837301
Ci846	5594	4742	6	208	10550	1772999	624219	2397218
Q01	7260	8690	3	278	16231	3429831	1215678	4645509
Q02	7303	8036	12	187	15538	3168395	1115516	4283911
Q03	7539	8142	5	370	16056	3360687	1074247	4434934
Q04	6286	8297	5	205	14793	3461664	945593	4407257
Q06	6567	8357	7	344	15275	3066628	824240	3890868
Q07	6034	7644	4	265	13947	3056857	1204822	4261679
Q09	6710	9136	16	203	16065	3177711	951791	4129502
Q10	6678	8892	4	192	15766	3255555	1125142	4380697
Q11	5669	7163	2	364	13198	3102244	1476236	4578480
Q12	6310	8566	6	209	15091	3221694	1081005	4302699
Q13	5507	8410	12	362	14291	2588175	750366	3338541
Q14	5786	8140	0	127	14053	4057658	1183881	5241539
Q15	5612	7772	5	95	13484	3217183	1360373	4577556
Q16	6573	8656	0	204	15433	3164537	1018043	4182580
Q17	7374	8593	8	152	16127	3439942	1070322	4510264
Q18	5809	8005	9	151	13974	2953935	967823	3921758
Q19	6508	8535	6	171	15220	3490392	794117	4284509
Q20	6632	8354	7	207	15200	2934445	1041417	3975862
Q21	6429	8500	11	210	15150	2985219	877820	3863039
Q22	6790	8651	1	746	16188	3200976	898909	4099885
Q23	7292	7932	8	286	15518	3129411	1058945	4188356
Q24	6166	8708	18	56	14948	3051887	1066428	4118315
Q25	6882	7665	2	269	14818	2958120	978800	3936920
Q26	6277	8450	6	274	15007	2819672	935031	3754703
Q28	5920	8423	8	89	14440	3049562	1093146	4142708
Q29	4572	6872	0	198	11642	3058433	895554	3953987
Q30	5296	7502	6	243	13047	3043936	1498686	4542622
Q31	6648	8365	10	102	15125	3406213	985318	4391531
Q32	7149	9487	6	379	17021	3067171	1074014	4141185
Q33	5111	5463	8	306	10888	2047510	723487	2770997
Q34	6421	7709	4	133	14267	3254849	937628	4192477
Q35	7224	8386	5	173	15788	3407761	1205303	4613064
Q36	6455	7593	7	359	14414	2931098	1313982	4245080
Q37	6703	9377	9	304	16393	2860246	862040	3722286
Me34V	7524	8702	11	152	16389	3492776	1167692	4660468
A10	7659	8835	5	174	16673	3467695	629181	4096876
Total	107151	76915	363	18455	202884	24251581	3849112	28100693

## Sheet: Supplementary Table 9
Supplementary Table 9a Statistics of SNPs between assebled genomes and Yugu1 genome.
Type	Count	Percent
3_prime_UTR_variant	567116	0.01133
5_prime_UTR_premature_start_codon_gain_variant	45700	0.00091
5_prime_UTR_variant	308036	0.00615
downstream_gene_variant	11215411	0.22405
initiator_codon_variant	140	0
intergenic_region	21697186	0.43345
intragenic_variant	714	1e-05
intron_variant	2716770	0.05427
missense_variant	734971	0.01468
splice_acceptor_variant	3463	7e-05
splice_donor_variant	3185	6e-05
splice_region_variant	79418	0.00159
start_lost	1263	3e-05
stop_gained	15593	0.00031
stop_lost	1271	3e-05
stop_retained_variant	651	1e-05
synonymous_variant	544225	0.01087
upstream_gene_variant	12122215	0.24217
Supplementary Table 9b Statistics of small indels (<50bp) between assebled genomes and Yugu1 genome.
Type	Count	Percent
3_prime_UTR_truncation	10	0
3_prime_UTR_variant	90740	0.01034
5_prime_UTR_truncation	10	0
5_prime_UTR_variant	66045	0.00753
bidirectional_gene_fusion	120	1e-05
conservative_inframe_deletion	9000	0.00103
disruptive_inframe_deletion	14355	0.00164
downstream_gene_variant	2444954	0.27868
exon_loss_variant	32	0
frameshift_variant	98711	0.01125
gene_fusion	28	0
intergenic_region	2865041	0.32656
intragenic_variant	40	0
intron_variant	640281	0.07298
non_coding_transcript_variant	3636	0.00041
splice_acceptor_variant	1637	0.00019
splice_donor_variant	1807	0.00021
splice_region_variant	19249	0.00219
start_lost	532	6e-05
start_retained_variant	127	1e-05
stop_gained	94	1e-05
stop_lost	613	7e-05
stop_retained_variant	84	1e-05
upstream_gene_variant	2516272	0.28681
Supplementary Table 9c Statistics of structure variations between assebled genomes and Yugu1 genome.
Region	Count	Percent
Downstream	219890	0.27426
Exon	9580	0.01195
Intergenic	258563	0.32249
Intron	38790	0.04838
Splice site acceptor	79	0.0001
Splice site donor	267	0.00033
Splice site region	1112	0.00139
Transcript	219	0.00027
Upstream	251860	0.31413
3' UTR	14248	0.01777
5' UTR	7159	0.00893

[truncated: 9 more sheets: Supplementary Table 10, Supplementary Table 11, Supplementary Table 12, Supplementary Table 13, Supplementary Table 14, Supplementary Table 15, Supplementary Table 16, Supplementary Table 17, Supplementary Table 18]
