# Supplementary material for: A graph-based genome and pan-genome variation of the model plant Setaria
Source: Nat Genet. 2023 Jun 8;55(7):1232–42. doi: 10.1038/s41588-023-01423-w (PMC10335933; doi:10.1038/s41588-023-01423-w)
Supplement: Source Data Fig. 1 — Source data. [file 41588_2023_1423_MOESM5_ESM.xlsx]

## Sheet: Fig. 1a
Fig. 1a Phylogeny in the newick format for 1844 accessions.
((((((((((((((((((((((C1:0.00161887,G305:0.00000000)1.0000:0.04792272,G040:0.02247956)1.0000:0.02104318,WGS0830:0.04498157)1.0000:0.01278382,WGS0716:0.04077582)0.8400:0.00080197,WGS0114:0.04186765)1.0000:0.00908910,(WGS0218:0.02407408,WGS0330:0.00094211)1.0000:0.03468733)0.7100:0.00729092,(G113:0.04278074,(G167:0.03485276,G202:0.03865658)1.0000:0.00976492)1.0000:0.01005166)0.6000:0.00297061,(((((…
083841:0.03944747,SRP085774:0.03274219)1.0000:0.02252169)0.5700:0.00739885,SRS5331256:0.06650611)0.5700:0.00640325,(((SRP083750:0.04705671,(SRP086730:0.01558290,SRS5331291:0.01962612)0.5600:0.00804003)0.9700:0.00470276,SRP085773:0.03582749)0.9800:0.01642609,SRP085775:0.03343179)0.8000:0.02807389)0.3600:0.00323216,((((((((((SRP083716:0.00064059,SRS5331308:0.00000000)1.0000:0.00088734,SRP083810:0.0…
5:0.03928468)0.9800:0.01763762,WGS0166:0.04642734)0.8800:0.00578991)0.0000:0.00027016,((((((C20:0.00000000,WGS0755:0.02860086)1.0000:0.01557648,((WGS0263:0.03375401,WGS0658:0.03725337)0.7700:0.00210885,WGS0754:0.03999221)0.7700:0.00072816)0.4800:0.00432276,((WGS0537:0.04081390,WGS0771:0.04622145)1.0000:0.00426875,((WGS0541:0.02983454,WGS0546:0.02735673)1.0000:0.01213509,WGS0614:0.05070211)1.0000:…

## Sheet: Fig. 1b
Fig. 1b Population structure componds of each accessions.
Samples	Population number	Q1	Q2	Q3	Q4	Q5	Q6	Q7
WGS0179	2	0.045085	0.954915
WGS0743	2	1e-05	0.99999
WGS0340	2	1e-05	0.99999
G067	2	1e-05	0.99999
WGS0585	2	1e-05	0.99999
WGS0572	2	1e-05	0.99999
WGS0583	2	0.047483	0.952517
WGS0590	2	1e-05	0.99999
WGS0595	2	1e-05	0.99999
G046	2	1e-05	0.99999
WGS0726	2	1e-05	0.99999
WGS0334	2	1e-05	0.99999
WGS0649	2	1e-05	0.99999
WGS0650	2	1e-05	0.99999
G077	2	1e-05	0.99999
WGS0559	2	1e-05	0.99999
WGS0592	2	1e-05	0.99999
WGS0599	2	1e-05	0.99999
WGS0909	2	1e-05	0.99999
G162	2	1e-05	0.99999
WGS0573	2	1e-05	0.99999
WGS0732	2	1e-05	0.99999
WGS0600	2	1e-05	0.99999
WGS0563	2	1e-05	0.99999
WGS0111	2	1e-05	0.99999
WGS0586	2	1e-05	0.99999
G310	2	1e-05	0.99999
WGS0112	2	1e-05	0.99999
L11	2	1e-05	0.99999
WGS0135	2	1e-05	0.99999
WGS0415	2	1e-05	0.99999
WGS0447	2	1e-05	0.99999
WGS0605	2	1e-05	0.99999
WGS0682	2	1e-05	0.99999
WGS0796	2	1e-05	0.99999
WGS0454	2	1e-05	0.99999
WGS0416	2	1e-05	0.99999
WGS0782	2	0.015059	0.984941
G239	2	1e-05	0.99999
WGS0045	2	0.011795	0.988205
WGS0201	2	0.013394	0.986606
WGS0104	2	0.013895	0.986105
WGS0582	2	0.009932	0.990068
WGS0200	2	0.014769	0.985231
WGS0336	2	0.063693	0.936307
G081	2	0.088933	0.911067
WGS0180	2	0.003995	0.996005
WGS0157	2	0.028714	0.971286
G065	2	1e-05	0.99999
WGS0786	2	1e-05	0.99999
G002	2	1e-05	0.99999
WGS0776	2	1e-05	0.99999
WGS0239	2	1e-05	0.99999
G078	2	1e-05	0.99999
WGS0333	2	1e-05	0.99999
WGS0744	2	1e-05	0.99999
G241	2	0.012184	0.987816
G076	2	1e-05	0.99999
WGS0926	2	1e-05	0.99999
WGS0783	2	1e-05	0.99999
WGS0777	2	1e-05	0.99999
WGS0775	2	1e-05	0.99999
WGS0748	2	1e-05	0.99999
WGS0739	2	1e-05	0.99999
WGS0738	2	1e-05	0.99999
WGS0736	2	1e-05	0.99999
WGS0735	2	1e-05	0.99999
WGS0731	2	1e-05	0.99999
WGS0730	2	1e-05	0.99999
WGS0729	2	1e-05	0.99999
WGS0728	2	1e-05	0.99999
WGS0727	2	1e-05	0.99999
WGS0627	2	1e-05	0.99999
WGS0624	2	1e-05	0.99999
WGS0623	2	0.007453	0.992547
WGS0591	2	1e-05	0.99999
WGS0417	2	1e-05	0.99999
WGS0338	2	1e-05	0.99999
WGS0258	2	1e-05	0.99999
WGS0116	2	1e-05	0.99999
WGS0115	2	1e-05	0.99999
WGS0110	2	1e-05	0.99999
WGS0053	2	1e-05	0.99999
WGS0043	2	1e-05	0.99999
WGS0042	2	1e-05	0.99999
WGS0039	2	1e-05	0.99999
WGS0035	2	1e-05	0.99999
WGS0034	2	1e-05	0.99999
WGS0033	2	0.00083	0.99917
L13	2	1e-05	0.99999
L10	2	1e-05	0.99999
G242	2	1e-05	0.99999
G086	2	1e-05	0.99999
G073	2	1e-05	0.99999
G072	2	1e-05	0.99999
G070	2	1e-05	0.99999
G066	2	1e-05	0.99999
C3	2	1e-05	0.99999
G044	2	1e-05	0.99999
G075	2	1e-05	0.99999
WGS0478	2	1e-05	0.99999
G062	2	0.000518	0.999482
WGS0413	2	1e-05	0.99999
G074	2	1e-05	0.99999
WGS0903	2	1e-05	0.99999
G163	2	1e-05	0.99999
WGS0044	2	1e-05	0.99999
WGS0287	2	1e-05	0.99999
G001	2	1e-05	0.99999
WGS0635	2	1e-05	0.99999
WGS0734	2	1e-05	0.99999
G082	2	1e-05	0.99999
G240	2	1e-05	0.99999
WGS0332	2	1e-05	0.99999
G083	2	1e-05	0.99999
WGS0183	2	0.021141	0.978859
G080	2	1e-05	0.99999
G274	2	1e-05	0.99999
WGS0140	2	1e-05	0.99999
WGS0905	2	1e-05	0.99999
WGS0155	2	1e-05	0.99999
WGS0292	2	1e-05	0.99999
L21	2	0.011548	0.988452
WGS0107	2	1e-05	0.99999
G288	2	1e-05	0.99999
WGS0079	2	1e-05	0.99999
WGS0160	2	0.000797	0.999203
WGS0161	2	1e-05	0.99999
WGS0337	2	1e-05	0.99999
WGS0576	2	1e-05	0.99999
WGS0693	2	1e-05	0.99999
WGS0156	2	1e-05	0.99999
WGS0725	2	0.014311	0.985689
G283	2	1e-05	0.99999
WGS0151	2	1e-05	0.99999
WGS0773	2	0.003967	0.996033
WGS0789	2	1e-05	0.99999
WGS0562	2	1e-05	0.99999
G084	2	1e-05	0.99999
WGS0617	2	1e-05	0.99999
WGS0580	2	1e-05	0.99999
WGS0023	2	1e-05	0.99999
WGS0335	2	1e-05	0.99999
WGS0907	2	1e-05	0.99999
G243	2	0.003837	0.996163
WGS0884	2	0.00608	0.99392
G068	2	1e-05	0.99999
WGS0036	2	1e-05	0.99999
WGS0139	2	1e-05	0.99999
WGS0296	2	1e-05	0.99999
C24	2	1e-05	0.99999
WGS0429	2	1e-05	0.99999
WGS0461	2	1e-05	0.99999
WGS0746	2	1e-05	0.99999
WGS0446	2	1e-05	0.99999
WGS0747	2	1e-05	0.99999
WGS0767	2	1e-05	0.99999
WGS0240	2	1e-05	0.99999
WGS0238	2	1e-05	0.99999
WGS0606	2	1e-05	0.99999
WGS0109	2	1e-05	0.99999
WGS0778	2	1e-05	0.99999
WGS0785	2	1e-05	0.99999
WGS0646	2	1e-05	0.99999
WGS0144	2	1e-05	0.99999
L26	2	0.0672	0.9328
WGS0143	2	1e-05	0.99999
WGS0237	2	1e-05	0.99999
WGS0788	2	0.030503	0.969497
G116	2	1e-05	0.99999
WGS0924	2	1e-05	0.99999
G244	2	1e-05	0.99999
G089	2	1e-05	0.99999
WGS0113	2	1e-05	0.99999
G069	2	1e-05	0.99999
WGS0745	2	1e-05	0.99999
G118	2	1e-05	0.99999
G279	2	1e-05	0.99999
G245	2	1e-05	0.99999
WGS0398	2	1e-05	0.99999
WGS0722	2	0.035601	0.964399
G047	2	1e-05	0.99999
WGS0150	2	1e-05	0.99999
G087	2	1e-05	0.99999
G215	2	1e-05	0.99999
WGS0720	2	1e-05	0.99999
WGS0273	2	1e-05	0.99999
G053	2	0.01196	0.98804
WGS0300	2	1e-05	0.99999
G095	2	0.034179	0.965821
G048	2	1e-05	0.99999
WGS0489	2	1e-05	0.99999
WGS0469	2	1e-05	0.99999
WGS0740	2	1e-05	0.99999
WGS0589	2	1e-05	0.99999
WGS0581	2	1e-05	0.99999
WGS0597	2	1e-05	0.99999
G246	2	1e-05	0.99999
WGS0741	2	1e-05	0.99999
WGS0742	2	1e-05	0.99999
G057	2	0.022072	0.977928
G061	2	1e-05	0.99999
C22	2	1e-05	0.99999
WGS0024	2	1e-05	0.99999
WGS0267	2	1e-05	0.99999
G103	2	0.003183	0.996817
G266	2	1e-05	0.99999
G204	2	1e-05	0.99999
L22	2	1e-05	0.99999
WGS0451	2	1e-05	0.99999
WGS0434	2	1e-05	0.99999
WGS0468	2	1e-05	0.99999
WGS0843	2	1e-05	0.99999
WGS0423	2	1e-05	0.99999
WGS0271	2	1e-05	0.99999
C31	2	1e-05	0.99999
C4	2	0.017165	0.982835
G252	2	1e-05	0.99999
WGS0184	2	1e-05	0.99999
WGS0588	2	1e-05	0.99999
WGS0485	2	1e-05	0.99999
G054	2	1e-05	0.99999
WGS0621	2	1e-05	0.99999
C2	2	1e-05	0.99999
C27	2	1e-05	0.99999
L14	2	1e-05	0.99999
WGS0618	2	1e-05	0.99999
WGS0620	2	1e-05	0.99999
G105	2	1e-05	0.99999
WGS0428	2	1e-05	0.99999
C29	2	1e-05	0.99999
WGS0901	2	1e-05	0.99999
WGS0458	2	1e-05	0.99999
WGS0534	2	1e-05	0.99999
G249	2	0.001972	0.998028
G056	2	1e-05	0.99999
G216	2	1e-05	0.99999
C23	2	1e-05	0.99999
WGS0421	2	1e-05	0.99999
WGS0467	2	1e-05	0.99999
G108	2	1e-05	0.99999
G248	2	1e-05	0.99999
WGS0911	2	1e-05	0.99999
WGS0931	2	1e-05	0.99999
G107	2	1e-05	0.99999
WGS0587	2	1e-05	0.99999
G097	2	1e-05	0.99999
WGS0616	2	1e-05	0.99999
WGS0481	2	1e-05	0.99999
WGS0452	2	1e-05	0.99999
G264	2	1e-05	0.99999
WGS0898	2	1e-05	0.99999
G099	2	1e-05	0.99999
WGS0420	2	1e-05	0.99999
G060	2	1e-05	0.99999
G115	2	0.005223	0.994777
WGS0925	2	1e-05	0.99999
WGS0601	2	1e-05	0.99999
WGS0602	2	1e-05	0.99999
G110	2	0.008648	0.991352
WGS0619	2	0.009149	0.990851
G026	2	0.022828	0.977172
WGS0449	2	0.000607	0.999393
C25	2	0.022843	0.977157
WGS0448	2	0.034026	0.965974
WGS0168	2	0.044533	0.955467
WGS0733	2	1e-05	0.99999
G273	2	1e-05	0.99999
G101	2	0.01055	0.98945
WGS0299	2	0.068977	0.931023
G092	2	0.02336	0.97664
G093	2	1e-05	0.99999
WGS0234	2	0.112441	0.887559
WGS0535	2	0.117995	0.882005
WGS0030	2	0.045229	0.954771
WGS0197	2	0.026553	0.973447
G003	2	0.008704	0.991296
WGS0391	2	0.063442	0.936558
WGS0008	2	1e-05	0.99999
WGS0078	2	0.107972	0.892028
WGS0853	2	0.141622	0.858378
WGS0801	2	0.054963	0.945037
WGS0880	2	1e-05	0.99999
WGS0195	2	1e-05	0.99999
L23	2	0.027387	0.972613
WGS0578	2	1e-05	0.99999
G286	2	1e-05	0.99999
L24	2	1e-05	0.99999
G282	2	1e-05	0.99999
G085	2	1e-05	0.99999
WGS0122	2	1e-05	0.99999
WGS0016	2	1e-05	0.99999
WGS0571	2	0.00619	0.99381
WGS0574	2	0.089357	0.910643
WGS0031	2	1e-05	0.99999
G281	2	1e-05	0.99999
WGS0152	2	0.050525	0.949475
WGS0199	2	0.011533	0.988467
WGS0205	2	0.057938	0.942062
WGS0120	2	1e-05	0.99999
WGS0575	2	0.002616	0.997384
G049	2	1e-05	0.99999
WGS0105	2	1e-05	0.99999
WGS0119	2	0.01257	0.98743
WGS0082	2	0.004825	0.995175
WGS0117	2	0.10821	0.89179
WGS0032	2	0.006279	0.993721
WGS0158	2	0.034337	0.965663
WGS0577	2	1e-05	0.99999
L9	2	0.030202	0.969798
WGS0127	2	1e-05	0.99999
G017	2	0.003096	0.996904
WGS0147	2	1e-05	0.99999
G106	2	1e-05	0.99999
G287	2	1e-05	0.99999
WGS0208	2	1e-05	0.99999
WGS0331	2	1e-05	0.99999
WGS0339	2	1e-05	0.99999
WGS0106	2	1e-05	0.99999
WGS0766	2	0.040931	0.959069
G275	2	0.887707	0.112293
WGS0154	2	0.670493	0.329507
WGS0397	2	0.635771	0.364229
G247	2	0.676533	0.323467
WGS0328	2	0.604327	0.395673
WGS0055	2	0.610017	0.389983
WGS0677	2	0.662229	0.337771
L38	2	0.643938	0.356062
WGS0569	2	0.658341	0.341659
WGS0665	2	0.728178	0.271822
G133	2	0.611143	0.388857
G039	2	0.722388	0.277612
WGS0027	2	0.664687	0.335313
WGS0670	2	0.613602	0.386398
G218	2	0.594518	0.405482
WGS0709	2	0.667284	0.332716
WGS0710	2	0.655226	0.344774
WGS0763	2	0.559937	0.440063
WGS0026	2	0.622052	0.377948
WGS0640	2	0.574883	0.425117
WGS0864	2	0.65273	0.34727
WGS0865	2	0.618431	0.381569
WGS0642	2	0.630242	0.369758
WGS0541	2	0.571314	0.428686
WGS0645	2	0.951333	0.048667
WGS0062	2	0.581425	0.418575
WGS0063	2	0.227912	0.772088
WGS0542	2	0.59505	0.40495
G109	2	0.792124	0.207876
WGS0521	2	0.574093	0.425907
WGS0522	2	0.637878	0.362122
G228	2	0.637426	0.362574
WGS0495	2	0.568926	0.431074
WGS0246	2	0.6216	0.3784
G154	2	0.664484	0.335516
WGS0546	2	0.650301	0.349699
L36	2	0.980812	0.019188
WGS0771	2	0.586552	0.413448
G142	2	0.995477	0.004523
G207	2	0.99581	0.00419
WGS0537	2	0.640691	0.359309
WGS0550	2	0.997204	0.002796
G263	2	0.99999	1e-05
WGS0548	2	0.99999	1e-05
WGS0557	2	0.86897	0.13103
WGS0607	2	0.67555	0.32445
L17	2	0.691483	0.308517
WGS0652	2	0.990318	0.009682
G169	2	0.935864	0.064136
WGS0274	2	0.969821	0.030179
G131	2	0.994883	0.005117
WGS0552	2	0.988657	0.011343
G121	2	0.58044	0.41956
WGS0598	2	0.841075	0.158925
WGS0556	2	0.850517	0.149483
WGS0780	2	0.970855	0.029145
WGS0672	2	0.876409	0.123591
WGS0772	2	0.904534	0.095466
WGS0713	2	0.891767	0.108233
L16	2	0.925561	0.074439
WGS0604	2	0.98627	0.01373
WGS0660	2	0.945279	0.054721
G139	2	0.99999	1e-05
WGS0071	2	0.996382	0.003618
WGS0547	2	0.627937	0.372063
WGS0554	2	0.938306	0.061694
WGS0050	2	0.896233	0.103767
WGS0445	2	0.894045	0.105955
WGS0614	2	0.852781	0.147219
WGS0555	2	0.967029	0.032971
WGS0661	2	0.99999	1e-05
WGS0662	2	0.99999	1e-05
G130	2	0.990654	0.009346
WGS0356	2	0.99999	1e-05
WGS0930	2	0.99999	1e-05
WGS0663	2	0.99999	1e-05
WGS0681	2	0.949877	0.050123
G268	2	0.992258	0.007742
WGS0444	2	0.99999	1e-05
WGS0463	2	0.900512	0.099488
G153	2	0.99999	1e-05
WGS0263	2	0.99999	1e-05
WGS0651	2	0.940643	0.059357
G191	2	0.735194	0.264806
WGS0910	2	0.99999	1e-05
G155	2	0.989841	0.010159
WGS0881	2	0.99999	1e-05
WGS0345	2	0.99999	1e-05
WGS0669	2	0.99999	1e-05
WGS0759	2	0.99999	1e-05
G159	2	0.99999	1e-05
WGS0052	2	0.99999	1e-05
WGS0680	2	0.953062	0.046938
WGS0596	2	0.99999	1e-05
WGS0067	2	0.99999	1e-05
WGS0653	2	0.99999	1e-05
WGS0196	2	0.99999	1e-05
G256	2	0.99999	1e-05
SRS5331361	2	0.99999	1e-05
WGS0707	2	0.99999	1e-05
WGS0149	2	0.99999	1e-05
WGS0206	2	0.99999	1e-05
WGS0877	2	0.998817	0.001183
WGS0878	2	0.99999	1e-05
WGS0628	2	0.99999	1e-05
WGS0718	2	0.99999	1e-05
WGS0929	2	0.99999	1e-05
WGS0632	2	0.99999	1e-05
WGS0633	2	0.99999	1e-05
WGS0631	2	0.99999	1e-05
G151	2	0.99999	1e-05
WGS0166	2	0.99999	1e-05
G132	2	0.99999	1e-05
WGS0203	2	0.99999	1e-05
WGS0169	2	0.99999	1e-05
WGS0654	2	0.957246	0.042754
WGS0593	2	0.99999	1e-05
WGS0603	2	0.935739	0.064261
WGS0404	2	0.99999	1e-05
G145	2	0.99999	1e-05
WGS0189	2	0.99999	1e-05
WGS0376	2	0.99999	1e-05
WGS0377	2	0.99999	1e-05
WGS0408	2	0.99999	1e-05
WGS0353	2	0.99999	1e-05
WGS0701	2	0.99999	1e-05
WGS0209	2	0.99999	1e-05
WGS0717	2	0.99999	1e-05
G293	2	0.875208	0.124792
WGS0702	2	0.99999	1e-05
WGS0829	2	0.99999	1e-05
L32	2	0.99999	1e-05
WGS0383	2	0.99999	1e-05
WGS0379	2	0.876146	0.123854
WGS0175	2	0.99999	1e-05
WGS0232	2	0.99999	1e-05
G043	2	0.993841	0.006159
WGS0517	2	0.99999	1e-05
WGS0692	2	0.973057	0.026943
C20	2	0.99999	1e-05
WGS0358	2	0.99999	1e-05
WGS0790	2	0.99999	1e-05
WGS0406	2	0.940097	0.059903
WGS0403	2	0.99999	1e-05
WGS0411	2	0.99999	1e-05
WGS0410	2	0.99999	1e-05
WGS0412	2	0.99999	1e-05
WGS0251	2	0.99999	1e-05
WGS0252	2	0.99999	1e-05
WGS0218	2	0.99999	1e-05
WGS0706	2	0.819644	0.180356
WGS0913	2	0.981146	0.018854
WGS0937	2	0.99999	1e-05
L15	2	0.99999	1e-05
WGS0092	2	0.967386	0.032614
WGS0294	2	0.997839	0.002161
WGS0344	2	0.650012	0.349988
WGS0502	2	0.99999	1e-05
WGS0915	2	0.99999	1e-05
WGS0916	2	0.745979	0.254021
WGS0625	2	0.99999	1e-05
WGS0626	2	0.99999	1e-05
G122	2	0.99999	1e-05
WGS0684	2	0.99999	1e-05
WGS0125	2	0.868581	0.131419
WGS0380	2	0.61775	0.38225
WGS0244	2	0.99999	1e-05
WGS0904	2	0.931868	0.068132
WGS0691	2	0.99999	1e-05
WGS0698	2	0.99999	1e-05
WGS0326	2	0.99999	1e-05
WGS0327	2	0.997016	0.002984
G301	2	0.99999	1e-05
WGS0348	2	0.99999	1e-05
WGS0284	2	0.99999	1e-05
WGS0215	2	0.99999	1e-05
WGS0524	2	0.60009	0.39991
WGS0305	2	0.99999	1e-05
C28	2	0.904828	0.095172
G172	2	0.99999	1e-05
G202	2	0.657461	0.342539
WGS0216	2	0.92207	0.07793
WGS0217	2	0.932502	0.067498
WGS0176	2	0.99999	1e-05
WGS0700	2	0.737515	0.262485
WGS0918	2	0.891701	0.108299
WGS0919	2	0.920283	0.079717
WGS0922	2	0.809951	0.190049
WGS0513	2	0.938709	0.061291
WGS0716	2	0.993939	0.006061
G032	2	0.938029	0.061971
WGS0381	2	0.906493	0.093507
G031	2	0.813231	0.186769
WGS0214	2	0.994639	0.005361
L37	2	0.969374	0.030626
WGS0351	2	0.885747	0.114253
WGS0352	2	0.949494	0.050506
G232	2	0.968733	0.031267
G113	2	0.871152	0.128848
G167	2	0.890541	0.109459
WGS0715	2	0.655355	0.344645
WGS0249	2	0.99999	1e-05
WGS0382	2	0.955546	0.044454
WGS0114	2	0.953368	0.046632
WGS0330	2	0.869005	0.130995
WGS0373	2	0.994017	0.005983
G036	2	0.584679	0.415321
G217	2	0.593239	0.406761
WGS0664	2	0.91397	0.08603
WGS0612	2	0.99999	1e-05
WGS0280	2	0.968487	0.031513
WGS0295	2	0.929863	0.070137
G222	2	0.825648	0.174352
WGS0262	2	0.991797	0.008203
C14	2	0.867827	0.132173
G177	2	0.990921	0.009079
G190	2	0.602705	0.397295
WGS0480	2	0.962678	0.037322
WGS0492	2	0.94158	0.05842
WGS0124	2	0.977563	0.022437
G214	2	0.99999	1e-05
WGS0315	2	0.997343	0.002657
WGS0357	2	0.955499	0.044501
G198	2	0.948947	0.051053
WGS0304	2	0.922175	0.077825
C35	2	0.919167	0.080833
G181	2	0.99999	1e-05
WGS0316	2	0.945623	0.054377
G195	2	0.99999	1e-05
WGS0313	2	0.936489	0.063511
WGS0286	2	0.997899	0.002101
WGS0487	2	0.988889	0.011111
C36	2	0.99999	1e-05
C30	2	0.996733	0.003267
WGS0486	2	0.99999	1e-05
WGS0491	2	0.99999	1e-05
G188	2	0.961503	0.038497
WGS0942	2	0.957777	0.042223
WGS0289	2	0.99999	1e-05
WGS0886	2	0.99999	1e-05
G182	2	0.88191	0.11809
G171	2	0.993659	0.006341
WGS0314	2	0.988997	0.011003
WGS0298	2	0.883547	0.116453
WGS0540	2	0.951756	0.048244
WGS0317	2	0.99999	1e-05
WGS0494	2	0.99999	1e-05
WGS0839	2	0.99999	1e-05
C9	2	0.968936	0.031064
WGS0309	2	0.602649	0.397351
WGS0329	2	0.99999	1e-05
G179	2	0.99999	1e-05
C7	2	0.99999	1e-05
C12	2	0.99999	1e-05
G235	2	0.707707	0.292293
WGS0359	2	0.996921	0.003079
WGS0493	2	0.99999	1e-05
WGS0283	2	0.99999	1e-05
WGS0288	2	0.99999	1e-05
G196	2	0.95612	0.04388
WGS0350	2	0.634252	0.365748
G180	2	0.99999	1e-05
G197	2	0.903912	0.096088
G234	2	0.99999	1e-05
WGS0306	2	0.902862	0.097138
WGS0473	2	0.99999	1e-05
WGS0474	2	0.633918	0.366082
WGS0301	2	0.921834	0.078166
WGS0475	2	0.99999	1e-05
WGS0488	2	0.99999	1e-05
G183	2	0.999168	0.000832
G175	2	0.99999	1e-05
C15	2	0.99999	1e-05
C6	2	0.896441	0.103559
WGS0285	2	0.786881	0.213119
WGS0346	2	0.99999	1e-05
WGS0291	2	0.549892	0.450108
G173	2	0.996666	0.003334
WGS0894	2	0.79521	0.20479
G229	2	0.691722	0.308278
WGS0756	2	0.794887	0.205113
G237	2	0.954775	0.045225
WGS0076	2	0.587113	0.412887
WGS0507	2	0.840149	0.159851
L19	2	0.996877	0.003123
WGS0751	2	0.367781	0.632219
G224	2	0.663965	0.336035
WGS0243	2	0.981902	0.018098
WGS0519	2	0.960519	0.039481
WGS0668	2	0.968925	0.031075
WGS0764	2	0.99999	1e-05
G158	2	0.919194	0.080806
WGS0171	2	0.807997	0.192003
WGS0545	2	0.994485	0.005515
G290	2	0.99999	1e-05
WGS0227	2	0.99999	1e-05
WGS0354	2	0.893427	0.106573
G211	2	0.988195	0.011805
WGS0311	2	0.99999	1e-05
WGS0386	2	0.982397	0.017603
G041	2	0.995567	0.004433
WGS0921	2	0.999011	0.000989
WGS0387	2	0.99999	1e-05
WGS0363	2	0.99999	1e-05
WGS0920	2	0.99999	1e-05
G168	2	0.99999	1e-05
WGS0699	2	0.99999	1e-05
WGS0923	2	0.99999	1e-05
WGS0228	2	0.99999	1e-05
WGS0059	2	0.987967	0.012033
WGS0073	2	0.99999	1e-05
WGS0074	2	0.99999	1e-05
WGS0890	2	0.99999	1e-05
G148	2	0.99999	1e-05
G210	2	0.99999	1e-05
WGS0172	2	0.99999	1e-05
G233	2	0.99999	1e-05
G149	2	0.97951	0.02049
WGS0634	2	0.99999	1e-05
WGS0512	2	0.99999	1e-05
WGS0536	2	0.99999	1e-05
G150	2	0.947092	0.052908
WGS0069	2	0.99999	1e-05
G143	2	0.998743	0.001257
WGS0068	2	0.99999	1e-05
G226	2	0.965486	0.034514
WGS0754	2	0.99999	1e-05
WGS0466	2	0.99999	1e-05
WGS0676	2	0.999944	5.6e-05
WGS0644	2	0.99999	1e-05
G135	2	0.990881	0.009119
WGS0060	2	0.979086	0.020914
WGS0058	2	0.88639	0.11361
WGS0561	2	0.826523	0.173477
WGS0520	2	0.947383	0.052617
G219	2	0.937295	0.062705
WGS0075	2	0.989002	0.010998
WGS0639	2	0.99999	1e-05
WGS0319	2	0.99999	1e-05
G199	2	0.99999	1e-05
WGS0276	2	0.970671	0.029329
G033	2	0.99999	1e-05
WGS0499	2	0.99999	1e-05
C10	2	0.855325	0.144675
WGS0321	2	0.972614	0.027386
WGS0322	2	0.967493	0.032507
WGS0277	2	0.918442	0.081558
WGS0318	2	0.963953	0.036047
WGS0938	2	0.989297	0.010703
C13	2	0.99999	1e-05
WGS0302	2	0.99999	1e-05
WGS0787	2	0.992937	0.007063
WGS0655	2	0.874543	0.125457
Yugu1	2	0.691414	0.308586
WGS0936	2	0.99999	1e-05
WGS0934	2	0.834774	0.165226
WGS0928	2	0.99999	1e-05
WGS0893	2	0.99999	1e-05
WGS0866	2	0.99999	1e-05
WGS0859	2	0.99999	1e-05
WGS0858	2	0.99999	1e-05
WGS0856	2	0.99459	0.00541
WGS0845	2	0.99999	1e-05
WGS0844	2	0.99999	1e-05
WGS0837	2	0.929652	0.070348
WGS0836	2	0.899323	0.100677
WGS0828	2	0.99999	1e-05
WGS0824	2	0.99999	1e-05
WGS0781	2	0.99999	1e-05
WGS0697	2	0.99999	1e-05
WGS0671	2	0.99999	1e-05
WGS0656	2	0.878409	0.121591
WGS0570	2	0.88812	0.11188
WGS0568	2	0.774653	0.225347
WGS0567	2	0.99999	1e-05
WGS0544	2	0.99999	1e-05
WGS0543	2	0.932079	0.067921
WGS0539	2	0.99999	1e-05
WGS0531	2	0.99999	1e-05
WGS0526	2	0.99999	1e-05
WGS0523	2	0.924749	0.075251
WGS0518	2	0.99999	1e-05
WGS0514	2	0.99999	1e-05
WGS0504	2	0.587202	0.412798
WGS0503	2	0.99999	1e-05
WGS0471	2	0.885195	0.114805
WGS0470	2	0.99999	1e-05
WGS0465	2	0.99999	1e-05
WGS0460	2	0.99999	1e-05
WGS0456	2	0.97885	0.02115
WGS0414	2	0.99999	1e-05
WGS0409	2	0.916528	0.083472
WGS0303	2	0.99999	1e-05
WGS0282	2	0.99999	1e-05
WGS0260	2	0.737475	0.262525
WGS0259	2	0.99999	1e-05
WGS0257	2	0.917296	0.082704
WGS0256	2	0.917525	0.082475
WGS0255	2	0.99999	1e-05
WGS0254	2	0.916556	0.083444
WGS0253	2	0.916607	0.083393
WGS0225	2	0.99999	1e-05
WGS0223	2	0.987406	0.012594
WGS0222	2	0.916771	0.083229
WGS0210	2	0.918794	0.081206
WGS0170	2	0.99999	1e-05
WGS0165	2	0.99999	1e-05
WGS0098	2	0.99999	1e-05
WGS0094	2	0.99999	1e-05
WGS0087	2	0.99999	1e-05
WGS0080	2	0.99999	1e-05
WGS0029	2	0.99999	1e-05
WGS0017	2	0.91856	0.08144
L18	2	0.99999	1e-05
G280	2	0.917151	0.082849
G165	2	0.883512	0.116488
G004	2	0.99999	1e-05
C34	2	0.91705	0.08295
C26	2	0.99999	1e-05
C33	2	0.997156	0.002844
WGS0863	2	0.986036	0.013964
G187	2	0.99999	1e-05
WGS0917	2	0.99999	1e-05
G189	2	0.99999	1e-05
G111	2	0.99999	1e-05
WGS0457	2	0.99999	1e-05
WGS0131	2	0.905671	0.094329
WGS0173	2	0.99999	1e-05
WGS0750	2	0.99999	1e-05
WGS0229	2	0.99999	1e-05
WGS0230	2	0.99999	1e-05
WGS0560	2	0.986931	0.013069
WGS0648	2	0.99999	1e-05
WGS0057	2	0.980901	0.019099
WGS0696	2	0.994458	0.005542
G291	2	0.99999	1e-05
WGS0226	2	0.979103	0.020897
G227	2	0.842572	0.157428
WGS0755	2	0.99999	1e-05
G138	2	0.937942	0.062058
WGS0638	2	0.99999	1e-05
WGS0159	2	0.99999	1e-05
WGS0666	2	0.975674	0.024326
WGS0667	2	0.986698	0.013302
WGS0549	2	0.998236	0.001764
G231	2	0.99999	1e-05
WGS0066	2	0.99999	1e-05
G123	2	0.960125	0.039875
WGS0553	2	0.982911	0.017089
WGS0490	2	0.99999	1e-05
WGS0679	2	0.99999	1e-05
WGS0659	2	0.99999	1e-05
WGS0753	2	0.99999	1e-05
G208	2	0.997398	0.002602
WGS0242	2	0.996384	0.003616
G136	2	0.99999	1e-05
WGS0594	2	0.99999	1e-05
G126	2	0.99999	1e-05
WGS0174	2	0.996552	0.003448
WGS0675	2	0.99999	1e-05
WGS0613	2	0.972236	0.027764
WGS0673	2	0.99999	1e-05
WGS0051	2	0.998867	0.001133
WGS0241	2	0.99999	1e-05
WGS0757	2	0.977623	0.022377
WGS0056	2	0.99999	1e-05
WGS0658	2	0.99999	1e-05
WGS0761	2	0.744746	0.255254
WGS0769	2	0.99999	1e-05
WGS0551	2	0.99999	1e-05
WGS0850	2	0.99999	1e-05
WGS0636	2	0.828928	0.171072
WGS0637	2	0.99999	1e-05
G146	2	0.872274	0.127726
G221	2	0.987384	0.012616
WGS0657	2	0.99999	1e-05
G144	2	0.99191	0.00809
G124	2	0.982468	0.017532
G137	2	0.99999	1e-05
G225	2	0.750936	0.249064
WGS0912	2	0.774783	0.225217
WGS0070	2	0.691129	0.308871
WGS0643	2	0.84361	0.15639
G212	2	0.991854	0.008146
WGS0895	2	0.99999	1e-05
G112	2	0.963724	0.036276
WGS0324	2	0.888658	0.111342
WGS0630	2	0.908253	0.091747
G206	2	0.994671	0.005329
WGS0758	2	0.937805	0.062195
WGS0558	2	0.962197	0.037803
WGS0674	2	0.860821	0.139179
WGS0054	2	0.99999	1e-05
WGS0762	2	0.981112	0.018888
G127	2	0.954812	0.045188
WGS0081	2	0.999697	0.000303
G230	2	0.590749	0.409251
WGS0641	2	0.878077	0.121923
G178	2	0.775152	0.224848
G193	2	0.995234	0.004766
WGS0529	2	0.998606	0.001394
G192	2	0.943753	0.056247
L34	2	0.99999	1e-05
G042	2	0.730259	0.269741
WGS0349	2	0.824748	0.175252
WGS0065	2	0.983972	0.016028
WGS0752	2	0.94394	0.05606
WGS0760	2	0.99999	1e-05
WGS0355	2	0.957475	0.042525
WGS0678	2	0.959948	0.040052
G176	2	0.99999	1e-05
WGS0278	2	0.999533	0.000467
WGS0177	2	0.875364	0.124636
WGS0683	2	0.955639	0.044361
G174	2	0.958004	0.041996
WGS0360	2	0.99999	1e-05
G186	2	0.875929	0.124071
WGS0312	2	0.957636	0.042364
WGS0496	2	0.99999	1e-05
WGS0506	2	0.99999	1e-05
WGS0479	2	0.690036	0.309964
C8	2	0.99999	1e-05
WGS0308	2	0.944819	0.055181
WGS0361	2	0.950656	0.049344
WGS0279	2	0.99999	1e-05
WGS0940	2	0.938535	0.061465
WGS0564	2	0.874502	0.125498
WGS0899	2	0.706827	0.293173
WGS0132	2	0.889171	0.110829
WGS0297	2	0.994072	0.005928
WGS0842	2	0.99999	1e-05
L1	2	0.965855	0.034145
G117	2	0.99999	1e-05
G005	2	0.914332	0.085668
WGS0003	2	0.997004	0.002996
L3	2	0.637808	0.362192
WGS0004	2	0.979324	0.020676
L20	2	0.971923	0.028077
G013	2	0.940494	0.059506
WGS0095	2	0.99999	1e-05
WGS0100	2	0.857679	0.142321
G012	2	0.99999	1e-05
WGS0012	2	0.99999	1e-05
WGS0530	2	0.884253	0.115747
WGS0808	2	0.955989	0.044011
WGS0816	2	0.988316	0.011684
G302	2	0.99999	1e-05
WGS0527	2	0.99999	1e-05
WGS0532	2	0.957288	0.042712
WGS0261	2	0.99999	1e-05
WGS0873	2	0.99999	1e-05
WGS0213	2	0.891649	0.108351
G311	2	0.992715	0.007285
WGS0178	2	0.995271	0.004729
WGS0250	2	0.99999	1e-05
L31	2	0.99999	1e-05
WGS0194	2	0.986021	0.013979
WGS0874	2	0.99999	1e-05
WGS0870	2	0.99999	1e-05
WGS0868	2	0.818141	0.181859
G312	2	0.879796	0.120204
WGS0872	2	0.99999	1e-05
WGS0823	2	0.99999	1e-05
WGS0867	2	0.963509	0.036491
G303	2	0.929885	0.070115
WGS0163	2	0.986338	0.013662
WGS0825	2	0.99999	1e-05
WGS0838	2	0.937695	0.062305
WGS0869	2	0.909327	0.090673
WGS0006	2	0.793334	0.206666
G011	2	0.986349	0.013651
G015	2	0.973476	0.026524
WGS0134	2	0.824573	0.175427
WGS0010	2	0.89958	0.10042
WGS0142	2	0.79572	0.20428
WGS0689	2	0.702356	0.297644
L2	2	0.619343	0.380657
WGS0002	2	0.005153	0.994847
WGS0141	2	0.99999	1e-05
WGS0011	2	0.99999	1e-05
G007	2	0.946564	0.053436
G008	2	0.978966	0.021034
WGS0804	2	0.678727	0.321273
WGS0805	2	0.953057	0.046943
WGS0807	2	0.989345	0.010655
WGS0847	2	0.951572	0.048428
WGS0852	2	0.750954	0.249046
WGS0860	2	0.99999	1e-05
WGS0399	2	0.99999	1e-05
WGS0093	2	0.905302	0.094698
WGS0876	2	0.785002	0.214998
WGS0097	2	0.99906	0.00094
WGS0857	2	0.853848	0.146152
WGS0815	2	0.91535	0.08465
WGS0136	2	0.681226	0.318774
WGS0694	2	0.968695	0.031305
WGS0831	2	0.99999	1e-05
WGS0835	2	0.84386	0.15614
WGS0005	2	0.740768	0.259232
WGS0565	2	0.997252	0.002748
WGS0133	2	0.992287	0.007713
WGS0533	2	0.99999	1e-05
WGS0832	2	0.70806	0.29194
WGS0833	2	0.998794	0.001206
G010	2	0.99013	0.00987
WGS0014	2	0.99999	1e-05
WGS0015	2	0.99999	1e-05
G019	2	0.998493	0.001507
WGS0813	2	0.747524	0.252476
WGS0812	2	0.99999	1e-05
WGS0814	2	0.815561	0.184439
WGS0099	2	0.892031	0.107969
WGS0395	2	0.699649	0.300351
WGS0086	2	0.805724	0.194276
WGS0848	2	0.995265	0.004735
WGS0849	2	0.998798	0.001202
WGS0219	2	0.99999	1e-05
WGS0198	2	0.786344	0.213656
WGS0840	2	0.830321	0.169679
WGS0009	2	0.953291	0.046709
WGS0394	2	0.815496	0.184504
L12	2	0.840239	0.159761
WGS0402	2	0.98791	0.01209
WGS0851	2	0.981352	0.018648
WGS0891	2	0.690476	0.309524
WGS0085	2	0.856098	0.143902
WGS0802	2	0.997054	0.002946
WGS0579	2	0.834264	0.165736
G014	2	0.985188	0.014812
G164	2	0.99999	1e-05
WGS0212	2	0.005652	0.994348
WGS0806	2	0.012495	0.987505
WGS0817	2	0.012203	0.987797
L25	2	0.021032	0.978968
WGS0841	2	0.019855	0.980145
WGS0846	2	0.015342	0.984658
ci846	2	0.0318	0.9682
G096	2	0.001821	0.998179
WGS0826	2	0.020696	0.979304
WGS0146	2	0.011987	0.988013
WGS0202	2	0.062618	0.937382
WGS0392	2	0.033044	0.966956
WGS0400	2	0.001214	0.998786
G269	2	0.001349	0.998651
WGS0186	2	1e-05	0.99999
SRP085559	2	1e-05	0.99999
WGS0854	2	0.004162	0.995838
WGS0892	2	1e-05	0.99999
WGS0128	2	1e-05	0.99999
G022	2	1e-05	0.99999
WGS0827	2	1e-05	0.99999
G037	2	1e-05	0.99999
WGS0236	2	1e-05	0.99999
WGS0126	2	0.016974	0.983026
G035	2	0.00721	0.99279
WGS0375	2	0.015604	0.984396
WGS0809	2	1e-05	0.99999
WGS0820	2	1e-05	0.99999
WGS0821	2	1e-05	0.99999
WGS0007	2	0.000231	0.999769
WGS0401	2	0.002261	0.997739
WGS0193	2	1e-05	0.99999
G020	2	1e-05	0.99999
C21	2	1e-05	0.99999
WGS0207	2	1e-05	0.99999
WGS0407	2	1e-05	0.99999
WGS0834	2	1e-05	0.99999
C1	2	1e-05	0.99999
G305	2	1e-05	0.99999
G201	2	1e-05	0.99999
WGS0013	2	1e-05	0.99999
WGS0818	2	1e-05	0.99999
WGS0712	2	0.027639	0.972361
WGS0889	2	1e-05	0.99999
WGS0803	2	1e-05	0.99999
WGS0137	2	1e-05	0.99999
WGS0102	2	1e-05	0.99999
WGS0472	2	1e-05	0.99999
WGS0515	2	1e-05	0.99999
WGS0464	2	1e-05	0.99999
WGS0610	2	1e-05	0.99999
WGS0914	2	1e-05	0.99999
WGS0906	2	1e-05	0.99999
WGS0462	2	1e-05	0.99999
WGS0721	2	1e-05	0.99999
WGS0902	2	1e-05	0.99999
WGS0441	2	1e-05	0.99999
WGS0528	2	1e-05	0.99999
WGS0719	2	1e-05	0.99999
WGS0509	2	1e-05	0.99999
WGS0510	2	1e-05	0.99999
WGS0927	2	1e-05	0.99999
C16	2	1e-05	0.99999
WGS0508	2	0.06947	0.93053
WGS0511	2	0.037655	0.962345
WGS0724	2	1e-05	0.99999
G295	2	1e-05	0.99999
WGS0211	2	0.022742	0.977258
G161	2	0.012688	0.987312
G294	2	0.061722	0.938278
WGS0164	2	0.124884	0.875116
WGS0695	2	1e-05	0.99999
WGS0396	2	0.019073	0.980927
C19	2	1e-05	0.99999
WGS0388	2	0.063503	0.936497
G018	2	0.000399	0.999601
WGS0188	2	0.021602	0.978398
L29	2	1e-05	0.99999
WGS0366	2	0.089329	0.910671
WGS0875	2	0.01209	0.98791
WGS0341	2	0.00637	0.99363
WGS0342	2	1e-05	0.99999
WGS0374	2	0.011816	0.988184
WGS0084	2	0.05211	0.94789
WGS0871	2	0.011897	0.988103
WGS0369	2	0.017287	0.982713
G034	2	0.016288	0.983712
WGS0372	2	1e-05	0.99999
WGS0020	2	0.004524	0.995476
C18	2	1e-05	0.99999
WGS0370	2	1e-05	0.99999
WGS0830	2	1e-05	0.99999
G040	2	1e-05	0.99999
WGS0855	2	1e-05	0.99999
G028	2	1e-05	0.99999
WGS0162	2	1e-05	0.99999
WGS0235	2	1e-05	0.99999
G306	2	1e-05	0.99999
WGS0933	2	1e-05	0.99999
WGS0935	2	0.02274	0.97726
WGS0941	2	0.032666	0.967334
WGS0378	2	0.022474	0.977526
WGS0685	2	0.046359	0.953641
WGS0810	2	0.002886	0.997114
L33	2	0.008063	0.991937
L35	2	1e-05	0.99999
WGS0774	2	0.009942	0.990058
WGS0791	2	0.059658	0.940342
WGS0883	2	0.065595	0.934405
WGS0704	2	0.070943	0.929057
C32	2	0.035665	0.964335
WGS0500	2	1e-05	0.99999
WGS0566	2	1e-05	0.99999
WGS0861	2	1e-05	0.99999
WGS0233	2	0.032366	0.967634
WGS0819	2	0.028247	0.971753
WGS0703	2	1e-05	0.99999
WGS0101	2	0.006749	0.993251
G029	2	1e-05	0.99999
WGS0367	2	1e-05	0.99999
WGS0028	2	0.059865	0.940135
WGS0364	2	0.007216	0.992784
WGS0130	2	0.025072	0.974928
WGS0088	2	0.028433	0.971567
WGS0096	2	1e-05	0.99999
WGS0908	2	1e-05	0.99999
WGS0711	2	1e-05	0.99999
WGS0811	2	1e-05	0.99999
G052	2	1e-05	0.99999
WGS0799	2	0.012444	0.987556
WGS0797	2	1e-05	0.99999
WGS0798	2	1e-05	0.99999
G063	2	0.022025	0.977975
WGS0038	2	0.007855	0.992145
WGS0443	2	1e-05	0.99999
G051	2	0.004654	0.995346
WGS0204	2	0.002474	0.997526
WGS0041	2	1e-05	0.99999
L8	2	0.005336	0.994664
WGS0482	2	0.009648	0.990352
WGS0245	2	1e-05	0.99999
WGS0629	2	0.008861	0.991139
G094	2	0.008677	0.991323
WGS0647	2	0.014091	0.985909
WGS0438	2	0.118753	0.881247
WGS0765	2	0.070944	0.929056
L7	2	1e-05	0.99999
WGS0153	2	1e-05	0.99999
WGS0442	2	1e-05	0.99999
WGS0431	2	1e-05	0.99999
WGS0516	2	1e-05	0.99999
G260	2	1e-05	0.99999
WGS0181	2	1e-05	0.99999
L4	2	1e-05	0.99999
WGS0145	2	1e-05	0.99999
WGS0879	2	1e-05	0.99999
G309	2	0.026816	0.973184
WGS0090	2	1e-05	0.99999
L27	2	1e-05	0.99999
G038	2	0.107656	0.892344
WGS0384	2	1e-05	0.99999
WGS0385	2	1e-05	0.99999
WGS0167	2	1e-05	0.99999
WGS0365	2	1e-05	0.99999
G024	2	1e-05	0.99999
G194	2	1e-05	0.99999
WGS0129	2	1e-05	0.99999
C5	2	1e-05	0.99999
WGS0768	2	1e-05	0.99999
L39	2	1e-05	0.99999
WGS0611	2	0.008414	0.991586
G262	2	1e-05	0.99999
WGS0269	2	0.027037	0.972963
WGS0270	2	0.108033	0.891967
G284	2	0.054879	0.945121
WGS0072	2	0.003947	0.996053
WGS0426	2	0.031321	0.968679
G059	2	0.045897	0.954103
WGS0293	2	0.029392	0.970608
WGS0439	2	1e-05	0.99999
WGS0440	2	1e-05	0.99999
G058	2	0.015979	0.984021
WGS0182	2	0.003943	0.996057
WGS0077	2	0.014744	0.985256
WGS0779	2	0.030018	0.969982
WGS0615	2	1e-05	0.99999
G050	2	0.02085	0.97915
G254	2	0.043374	0.956626
WGS0498	2	0.015232	0.984768
WGS0484	2	1e-05	0.99999
WGS0714	2	0.023779	0.976221
G251	2	0.052489	0.947511
G278	2	0.10785	0.89215
WGS0435	2	1e-05	0.99999
WGS0436	2	1e-05	0.99999
WGS0476	2	1e-05	0.99999
WGS0477	2	1e-05	0.99999
WGS0708	2	1e-05	0.99999
WGS0723	2	0.006755	0.993245
G141	2	1e-05	0.99999
G152	2	1e-05	0.99999
WGS0608	2	1e-05	0.99999
WGS0609	2	1e-05	0.99999
G258	2	1e-05	0.99999
WGS0497	2	1e-05	0.99999
WGS0192	2	1e-05	0.99999
WGS0418	2	1e-05	0.99999
L6	2	0.025973	0.974027
L5	2	1e-05	0.99999
WGS0800	2	0.084519	0.915481
WGS0432	2	0.014195	0.985805
WGS0737	2	0.033562	0.966438
G055	2	0.000643	0.999357
WGS0455	2	1e-05	0.99999
WGS0459	2	1e-05	0.99999
WGS0272	2	1e-05	0.99999
WGS0425	2	1e-05	0.99999
WGS0622	2	0.002753	0.997247
WGS0749	2	1e-05	0.99999
WGS0264	2	1e-05	0.99999
WGS0483	2	1e-05	0.99999
WGS0138	2	1e-05	0.99999
WGS0427	2	0.000803	0.999197
WGS0422	2	0.092613	0.907387
WGS0687	2	0.000992	0.999008
WGS0505	2	0.00098	0.99902
WGS0538	2	1e-05	0.99999
WGS0437	2	1e-05	0.99999
WGS0430	2	1e-05	0.99999
WGS0896	2	1e-05	0.99999
WGS0939	2	1e-05	0.99999
WGS0887	2	1e-05	0.99999
WGS0888	2	1e-05	0.99999
G100	2	1e-05	0.99999
WGS0290	2	0.100931	0.899069
WGS0584	2	0.016895	0.983105
WGS0089	2	1e-05	0.99999
WGS0688	2	1e-05	0.99999
WGS0690	2	1e-05	0.99999
WGS0501	2	1e-05	0.99999
WGS0686	2	1e-05	0.99999
WGS0705	2	1e-05	0.99999
WGS0882	2	1e-05	0.99999
WGS0118	2	1e-05	0.99999
WGS0862	2	1e-05	0.99999
WGS0103	2	1e-05	0.99999
WGS0191	2	1e-05	0.99999
WGS0148	2	1e-05	0.99999
WGS0187	2	1e-05	0.99999
WGS0784	2	1e-05	0.99999
G307	2	1e-05	0.99999
WGS0525	2	1e-05	0.99999
L28	2	1e-05	0.99999
WGS0795	2	1e-05	0.99999
WGS0792	2	1e-05	0.99999
WGS0793	2	1e-05	0.99999
WGS0794	2	1e-05	0.99999
WGS0770	2	1e-05	0.99999
L30	2	1e-05	0.99999
WGS0123	2	1e-05	0.99999
WGS0885	2	1e-05	0.99999
C17	2	1e-05	0.99999
WGS0405	2	1e-05	0.99999
WGS0433	2	1e-05	0.99999
WGS0822	2	1e-05	0.99999
SRP085521	2	1e-05	0.99999
SRP083858	2	1e-05	0.99999
SRS5331366	2	1e-05	0.99999
Q7	2	1e-05	0.99999
SRP083871	2	1e-05	0.99999
Q32	2	1e-05	0.99999
SRS5331360	2	1e-05	0.99999
Q20	2	1e-05	0.99999
SRP047743	2	1e-05	0.99999
SRP083886	2	1e-05	0.99999
SRP085486	2	1e-05	0.99999
SRS5331319	2	1e-05	0.99999
SRP084018	2	1e-05	0.99999
SRS5331280	2	1e-05	0.99999
Q21	2	1e-05	0.99999
SRP085556	2	1e-05	0.99999
Q16	2	1e-05	0.99999
Q15	2	1e-05	0.99999
Q37	2	1e-05	0.99999
Q28	2	1e-05	0.99999
Q25	2	1e-05	0.99999
Q29	2	1e-05	0.99999
Q12	2	1e-05	0.99999
SRP086687	2	1e-05	0.99999
Q23	2	1e-05	0.99999
Q11	2	1e-05	0.99999
SRP083986	2	1e-05	0.99999
SRP085553	2	1e-05	0.99999
Q2	2	1e-05	0.99999
Q9	2	1e-05	0.99999
SRP085539	2	1e-05	0.99999
SRP085560	2	1e-05	0.99999
Q34	2	1e-05	0.99999
SRP085452	2	0.002151	0.997849
SRP047648	2	1e-05	0.99999
SRS5331408	2	1e-05	0.99999
SRS5331265	2	1e-05	0.99999
Q22	2	1e-05	0.99999
SRP047650	2	0.014221	0.985779
Qing24	2	1e-05	0.99999
SRP047583	2	1e-05	0.99999
SRS5331374	2	1e-05	0.99999
SRP083720	2	1e-05	0.99999
SRP089653	2	1e-05	0.99999
Q6	2	1e-05	0.99999
SRP085550	2	1e-05	0.99999
Q3	2	1e-05	0.99999
Q4	2	1e-05	0.99999
Q13	2	1e-05	0.99999
Q26	2	1e-05	0.99999
SRP004292	2	1e-05	0.99999
SRP047658	2	0.004209	0.995791
Q30	2	1e-05	0.99999
Q36	2	1e-05	0.99999
SRP085533	2	1e-05	0.99999
Q24	2	1e-05	0.99999
SRP085455	2	1e-05	0.99999
Q33	2	1e-05	0.99999
WGS0900	2	1e-05	0.99999
SRP084010	2	1e-05	0.99999
SRS5331404	2	1e-05	0.99999
Q17	2	1e-05	0.99999
Q19	2	1e-05	0.99999
SRS5331353	2	1e-05	0.99999
SRS5331405	2	1e-05	0.99999
SRS5331382	2	1e-05	0.99999
SRS5331394	2	1e-05	0.99999
SRP085526	2	1e-05	0.99999
Q14	2	1e-05	0.99999
SRS5331378	2	1e-05	0.99999
SRS5331264	2	1e-05	0.99999
SRS5331287	2	1e-05	0.99999
SRS5331266	2	1e-05	0.99999
SRS5331370	2	1e-05	0.99999
SRS5331356	2	1e-05	0.99999
SRP083864	2	1e-05	0.99999
SRS5331392	2	1e-05	0.99999
SRP086673	2	1e-05	0.99999
SRP083994	2	1e-05	0.99999
SRP086713	2	1e-05	0.99999
SRS5331263	2	1e-05	0.99999
SRS5331304	2	1e-05	0.99999
SRP085826	2	1e-05	0.99999
SRS5331311	2	1e-05	0.99999
SRS5331357	2	0.002564	0.997436
SRS5331376	2	0.012258	0.987742
SRS5331282	2	1e-05	0.99999
SRS5331397	2	1e-05	0.99999
SRS5331359	2	1e-05	0.99999
SRS5331386	2	0.001513	0.998487
Q10	2	1e-05	0.99999
Q18	2	1e-05	0.99999
Q1	2	1e-05	0.99999
SRS5331396	2	1e-05	0.99999
SRS5331286	2	1e-05	0.99999
SRP083882	2	1e-05	0.99999
SRP085519	2	1e-05	0.99999
SRP086658	2	0.002373	0.997627
SRP083862	2	1e-05	0.99999
SRS5331341	2	1e-05	0.99999
SRS5331333	2	1e-05	0.99999
SRS5331294	2	1e-05	0.99999
SRS5331254	2	1e-05	0.99999
SRP086757	2	1e-05	0.99999
SRP086754	2	1e-05	0.99999
SRP086741	2	1e-05	0.99999
SRP086740	2	1e-05	0.99999
SRP086739	2	1e-05	0.99999
SRP086692	2	1e-05	0.99999
SRP086675	2	1e-05	0.99999
SRP086674	2	1e-05	0.99999
SRP086655	2	1e-05	0.99999
SRP085854	2	1e-05	0.99999
SRP085799	2	1e-05	0.99999
SRP085549	2	1e-05	0.99999
SRP085541	2	1e-05	0.99999
SRP085529	2	1e-05	0.99999
SRP085523	2	1e-05	0.99999
SRP047729	2	1e-05	0.99999
SRP083866	2	1e-05	0.99999
SRP083861	2	1e-05	0.99999
SRP086698	2	1e-05	0.99999
SRP047642	2	1e-05	0.99999
SRS5331318	2	1e-05	0.99999
SRP083876	2	1e-05	0.99999
SRS5331302	2	1e-05	0.99999
SRP085803	2	1e-05	0.99999
SRP083852	2	1e-05	0.99999
SRP085802	2	1e-05	0.99999
SRP083868	2	0.049202	0.950798
SRS5331262	2	1e-05	0.99999
SRP086759	2	0.013553	0.986447
SRP086732	2	1e-05	0.99999
SRP089631	2	1e-05	0.99999
SRP083857	2	1e-05	0.99999
SRP085530	2	0.002529	0.997471
SRP085543	2	1e-05	0.99999
SRP087522	2	1e-05	0.99999
SRS5331303	2	1e-05	0.99999
SRS5331295	2	0.004619	0.995381
SRS5331342	2	1e-05	0.99999
SRP083869	2	1e-05	0.99999
SRP085502	2	1e-05	0.99999
SRP086710	2	1e-05	0.99999
SRS5331271	2	1e-05	0.99999
SRP083819	2	1e-05	0.99999
SRS5331270	2	1e-05	0.99999
SRP086721	2	1e-05	0.99999
SRP080691	2	0.049752	0.950248
SRS5331317	2	1e-05	0.99999
SRP086676	2	0.0499	0.9501
SRS5331278	2	1e-05	0.99999
SRP085534	2	1e-05	0.99999
SRP083874	2	1e-05	0.99999
SRP083878	2	1e-05	0.99999
SRS5331272	2	1e-05	0.99999
SRP087498	2	1e-05	0.99999
SRP085516	2	1e-05	0.99999
SRP085756	2	0.049855	0.950145
SRP086684	2	1e-05	0.99999
SRP085490	2	1e-05	0.99999
SRP086743	2	1e-05	0.99999
SRP086753	2	1e-05	0.99999
SRP083824	2	1e-05	0.99999
SRS5331390	2	1e-05	0.99999
SRP083854	2	1e-05	0.99999
SRP086738	2	1e-05	0.99999
SRP083847	2	1e-05	0.99999
SRP085514	2	1e-05	0.99999
SRP083867	2	1e-05	0.99999
SRP086664	2	1e-05	0.99999
SRS5331334	2	1e-05	0.99999
SRP083877	2	1e-05	0.99999
SRP047625	2	1e-05	0.99999
SRP047725	2	1e-05	0.99999
SRP083820	2	1e-05	0.99999
SRP083822	2	1e-05	0.99999
SRP083875	2	1e-05	0.99999
SRP086682	2	1e-05	0.99999
SRP047655	2	1e-05	0.99999
SRP085558	2	1e-05	0.99999
SRP085836	2	1e-05	0.99999
SRP005246	2	1e-05	0.99999
SRP085525	2	1e-05	0.99999
SRS5331363	2	1e-05	0.99999
SRP085517	2	1e-05	0.99999
SRP085794	2	1e-05	0.99999
SRP083846	2	1e-05	0.99999
SRP083880	2	0.003501	0.996499
SRS5331400	2	1e-05	0.99999
SRP083855	2	1e-05	0.99999
SRS5331377	2	1e-05	0.99999
SRS5331350	2	1e-05	0.99999
SRS5331410	2	1e-05	0.99999
SRS5331368	2	0.04604	0.95396
SRP089632	2	0.04624	0.95376
SRP086742	2	0.046049	0.953951
SRS5331391	2	0.046238	0.953762
SRP085766	2	1e-05	0.99999
SRP083727	2	0.024584	0.975416
SRS5331362	2	1e-05	0.99999
SRP083837	2	0.049857	0.950143
SRP086735	2	1e-05	0.99999
SRS5331258	2	0.01823	0.98177
SRS5331365	2	1e-05	0.99999
SRP085528	2	1e-05	0.99999
SRP085755	2	1e-05	0.99999
SRS5331274	2	1e-05	0.99999
SRS5331371	2	1e-05	0.99999
SRS5331336	2	1e-05	0.99999
SRS5331406	2	0.018269	0.981731
SRP083851	2	1e-05	0.99999
SRS5331255	2	1e-05	0.99999
SRS5331288	2	0.105522	0.894478
SRP083870	2	0.046193	0.953807
SRS5331409	2	1e-05	0.99999
SRP084016	2	0.103597	0.896403
SRS5331327	2	1e-05	0.99999
SRS5331297	2	0.08757	0.91243
SRS5331335	2	0.059162	0.940838
SRP085535	2	0.002619	0.997381
SRP085758	2	0.068872	0.931128
SRP086671	2	1e-05	0.99999
SRS5331296	2	1e-05	0.99999
SRP085760	2	0.020242	0.979758
SRS5331257	2	1e-05	0.99999
SRP083893	2	1e-05	0.99999
SRP086752	2	1e-05	0.99999
SRP085764	2	1e-05	0.99999
SRS5331312	2	1e-05	0.99999
SRP047715	2	1e-05	0.99999
SRS5331328	2	1e-05	0.99999
SRP085460	2	1e-05	0.99999
SRP083825	2	1e-05	0.99999
SRS5331402	2	1e-05	0.99999
SRP047652	2	1e-05	0.99999
SRS5331310	2	1e-05	0.99999
SRS5331403	2	0.001093	0.998907
SRP086696	2	0.001109	0.998891
SRS5331364	2	1e-05	0.99999
SRP085797	2	1e-05	0.99999
SRP085531	2	1e-05	0.99999
SRP085555	2	1e-05	0.99999
SRS5331298	2	1e-05	0.99999
SRS5331273	2	1e-05	0.99999
SRS5331367	2	1e-05	0.99999
SRP085515	2	1e-05	0.99999
SRP086650	2	1e-05	0.99999
SRP047821	2	1e-05	0.99999
SRP047687	2	1e-05	0.99999
SRP085537	2	1e-05	0.99999
SRP084017	2	0.017058	0.982942
SRP086672	2	0.015182	0.984818
SRP085456	2	1e-05	0.99999
SRP086736	2	1e-05	0.99999
SRP086733	2	1e-05	0.99999
SRP086731	2	1e-05	0.99999
SRP086723	2	0.00887	0.99113
SRP086722	2	1e-05	0.99999
SRP086719	2	1e-05	0.99999
SRP086718	2	0.01043	0.98957
SRP086716	2	0.051049	0.948951
SRP085818	2	7.5e-05	0.999925
SRP086715	2	0.048774	0.951226
SRP084009	2	0.02536	0.97464
SRP086649	2	0.045648	0.954352
SRP084015	2	0.031823	0.968177
SRP085487	2	1e-05	0.99999
SRP047671	2	1e-05	0.99999
SRP084012	2	1e-05	0.99999
SRP084001	2	1e-05	0.99999
SRP085493	2	1e-05	0.99999
SRP085540	2	1e-05	0.99999
SRP085807	2	1e-05	0.99999
SRP084014	2	1e-05	0.99999
SRP085495	2	1e-05	0.99999
SRP085488	2	1e-05	0.99999
SRP085494	2	1e-05	0.99999
SRP085527	2	1e-05	0.99999
SRS5331283	2	1e-05	0.99999
SRP089640	2	0.003198	0.996802
SRP089620	2	1e-05	0.99999
SRP085849	2	1e-05	0.99999
SRP085769	2	1e-05	0.99999
SRP085504	2	1e-05	0.99999
SRP084002	2	1e-05	0.99999
SRP084025	2	1e-05	0.99999
SRP047569	2	1e-05	0.99999
SRP085513	2	1e-05	0.99999
SRP047644	2	1e-05	0.99999
SRP083995	2	1e-05	0.99999
SRP085499	2	1e-05	0.99999
SRP085492	2	1e-05	0.99999
SRS5331322	2	1e-05	0.99999
SRP085509	2	1e-05	0.99999
SRP089633	2	1e-05	0.99999
SRS5331373	2	0.049961	0.950039
SRP089646	2	1e-05	0.99999
SRP085497	2	1e-05	0.99999
SRS5331332	2	1e-05	0.99999
Me34V	2	1e-05	0.99999
SRP083802	2	1e-05	0.99999
SRP085508	2	1e-05	0.99999
SRP085819	2	1e-05	0.99999
SRP004291	2	1e-05	0.99999
SRP085812	2	1e-05	0.99999
SRP085816	2	1e-05	0.99999
SRS5331293	2	1e-05	0.99999
SRP047654	2	1e-05	0.99999
SRP047800	2	1e-05	0.99999
SRP084021	2	1e-05	0.99999
SRP047700	2	1e-05	0.99999
SRP084020	2	1e-05	0.99999
SRP047666	2	1e-05	0.99999
SRP047693	2	1e-05	0.99999
SRP085547	2	1e-05	0.99999
SRP084022	2	1e-05	0.99999
SRP086689	2	1e-05	0.99999
SRP047682	2	1e-05	0.99999
SRP080672	2	1e-05	0.99999
SRP083987	2	1e-05	0.99999
SRP083996	2	1e-05	0.99999
SRP083989	2	1e-05	0.99999
SRP084013	2	1e-05	0.99999
SRP085808	2	1e-05	0.99999
SRS5331369	2	1e-05	0.99999
SRS5331379	2	1e-05	0.99999
SRS5331301	2	1e-05	0.99999
SRS5331309	2	1e-05	0.99999
SRP085554	2	1e-05	0.99999
SRP047662	2	0.004855	0.995145
SRP080681	2	1e-05	0.99999
SRP089649	2	1e-05	0.99999
SRP085779	2	1e-05	0.99999
SRS5331261	2	1e-05	0.99999
SRS5331338	2	1e-05	0.99999
SRP085551	2	1e-05	0.99999
SRP085768	2	1e-05	0.99999
SRP089627	2	1e-05	0.99999
SRP083896	2	1e-05	0.99999
SRP085546	2	1e-05	0.99999
SRP047601	2	1e-05	0.99999
SRP083845	2	1e-05	0.99999
SRP047709	2	1e-05	0.99999
SRS5331384	2	1e-05	0.99999
SRP089648	2	1e-05	0.99999
SRP083832	2	1e-05	0.99999
SRP085800	2	1e-05	0.99999
SRP085820	2	1e-05	0.99999
SRP089625	2	1e-05	0.99999
SRP083713	2	1e-05	0.99999
SRS5331381	2	0.006927	0.993073
SRP085512	2	1e-05	0.99999
SRP085825	2	1e-05	0.99999
SRP085793	2	1e-05	0.99999
SRS5331300	2	1e-05	0.99999
SRP089623	2	1e-05	0.99999
SRP085805	2	1e-05	0.99999
SRP085842	2	1e-05	0.99999
SRP083998	2	1e-05	0.99999
SRP085552	2	1e-05	0.99999
Q35	2	1e-05	0.99999
SRP085548	2	1e-05	0.99999
SRP085557	2	0.004449	0.995551
SRS5331355	2	1e-05	0.99999
SRS5331285	2	1e-05	0.99999
SRS5331306	2	0.005754	0.994246
SRP083829	2	1e-05	0.99999
SRS5331380	2	1e-05	0.99999
SRP085489	2	0.005263	0.994737
SRP085806	2	1e-05	0.99999
SRP083711	2	1e-05	0.99999
SRP085500	2	1e-05	0.99999
SRP085809	2	1e-05	0.99999
SRP089650	2	1e-05	0.99999
SRP085501	2	0.039631	0.960369
SRS5331290	2	1e-05	0.99999
SRS5331292	2	1e-05	0.99999
SRP089639	2	0.002178	0.997822
SRS5331347	2	1e-05	0.99999
SRP083710	2	0.046152	0.953848
SRP089622	2	0.00781	0.99219
SRP089628	2	1e-05	0.99999
SRS5331339	2	1e-05	0.99999
SRP085522	2	1e-05	0.99999
SRP085801	2	1e-05	0.99999
SRP085466	2	1e-05	0.99999
SRP083738	2	1e-05	0.99999
SRP085782	2	1e-05	0.99999
SRP085813	2	0.004559	0.995441
SRP083729	2	0.000552	0.999448
SRS5331399	2	1e-05	0.99999
SRP085787	2	1e-05	0.99999
SRS5331389	2	1e-05	0.99999
SRP083808	2	1e-05	0.99999
SRP085791	2	1e-05	0.99999
SRP085821	2	1e-05	0.99999
SRP085536	2	1e-05	0.99999
SRS5331375	2	0.001406	0.998594
SRP083704	2	1e-05	0.99999
SRP089654	2	1e-05	0.99999
SRP083801	2	1e-05	0.99999
SRP083735	2	1e-05	0.99999
SRP083737	2	0.013354	0.986646
SRP089619	2	1e-05	0.99999
SRP089634	2	0.046167	0.953833
SRS5331267	2	1e-05	0.99999
SRS5331313	2	0.049927	0.950073
SRP083721	2	1e-05	0.99999
SRP089655	2	1e-05	0.99999
SRP086717	2	0.046294	0.953706
SRP085778	2	1e-05	0.99999
SRP089643	2	1e-05	0.99999
SRP083739	2	1e-05	0.99999
SRP083841	2	1e-05	0.99999
SRP083818	2	1e-05	0.99999
SRP085511	2	1e-05	0.99999
SRP089651	2	1e-05	0.99999
SRP089647	2	1e-05	0.99999
SRS5331393	2	1e-05	0.99999
SRS5331372	2	1e-05	0.99999
SRS5331316	2	1e-05	0.99999
SRS5331276	2	1e-05	0.99999
SRS5331259	2	1e-05	0.99999
SRP089645	2	1e-05	0.99999
SRP089642	2	1e-05	0.99999
SRP089641	2	1e-05	0.99999
SRP089638	2	1e-05	0.99999
SRP089636	2	1e-05	0.99999
SRP089635	2	0.004381	0.995619
SRP086748	2	1e-05	0.99999
SRP086729	2	1e-05	0.99999
SRP086728	2	1e-05	0.99999
SRP086726	2	1e-05	0.99999
SRP086720	2	1e-05	0.99999
SRP086714	2	1e-05	0.99999
SRP086712	2	1e-05	0.99999
SRP086690	2	1e-05	0.99999
SRP086681	2	1e-05	0.99999
SRP085848	2	1e-05	0.99999
SRP085847	2	1e-05	0.99999
SRP085844	2	1e-05	0.99999
SRP085822	2	1e-05	0.99999
SRP085814	2	1e-05	0.99999
SRP085810	2	1e-05	0.99999
SRP085796	2	1e-05	0.99999
SRP085776	2	1e-05	0.99999
SRP085770	2	1e-05	0.99999
SRP085542	2	1e-05	0.99999
SRP085538	2	1e-05	0.99999
SRP085498	2	1e-05	0.99999
SRP085496	2	1e-05	0.99999
SRP084019	2	1e-05	0.99999
SRP083885	2	1e-05	0.99999
SRP083884	2	1e-05	0.99999
SRP083827	2	1e-05	0.99999
SRP083826	2	1e-05	0.99999
SRP083814	2	1e-05	0.99999
SRP083807	2	1e-05	0.99999
SRP083803	2	1e-05	0.99999
SRP083797	2	0.019102	0.980898
SRP083748	2	1e-05	0.99999
SRP083747	2	1e-05	0.99999
SRP083745	2	1e-05	0.99999
SRP083734	2	1e-05	0.99999
SRP083733	2	1e-05	0.99999
SRP083732	2	1e-05	0.99999
SRP083730	2	1e-05	0.99999
SRP083724	2	1e-05	0.99999
SRP083705	2	1e-05	0.99999
SRP083723	2	0.005916	0.994084
SRP083750	2	1e-05	0.99999
SRP085775	2	1e-05	0.99999
SRP089621	2	1e-05	0.99999
SRP089626	2	0.001775	0.998225
SRP083812	2	1e-05	0.99999
SRP083717	2	1e-05	0.99999
SRP089652	2	0.011137	0.988863
SRP085491	2	1e-05	0.99999
SRP083712	2	1e-05	0.99999
SRP085811	2	0.00265	0.99735
SRP089624	2	1e-05	0.99999
SRP083809	2	1e-05	0.99999
SRP083813	2	1e-05	0.99999
SRP083709	2	1e-05	0.99999
SRP083993	2	1e-05	0.99999
SRP086648	2	1e-05	0.99999
SRP083800	2	0.060248	0.939752
SRP083799	2	0.06165	0.93835
SRS5331314	2	0.07476	0.92524
SRP083842	2	0.16403	0.83597
SRP083798	2	0.162452	0.837548
SRP089637	2	0.068078	0.931922
SRP083749	2	0.157068	0.842932
SRP085785	2	0.138259	0.861741
SRP085772	2	0.057887	0.942113
SRP083835	2	0.025768	0.974232
SRP085773	2	0.003068	0.996932
SRP085774	2	1e-05	0.99999
SRP085786	2	1e-05	0.99999
SRP085788	2	1e-05	0.99999
SRP083883	2	0.008786	0.991214
SRP083746	2	0.139466	0.860534
SRP086727	2	0.064853	0.935147
SRP083843	2	0.058243	0.941757
SRP085506	2	0.02529	0.97471
SRP083805	2	0.003898	0.996102
SRP083716	2	0.003894	0.996106
SRP085780	2	0.024093	0.975907
SRP083810	2	0.127667	0.872333
SRS5331308	2	1e-05	0.99999
SRP083751	2	0.1201	0.8799
SRS5331330	2	0.045386	0.954614
SRP083708	2	0.057396	0.942604
SRP085771	2	1e-05	0.99999
SRP089644	2	0.049028	0.950972
SRP083728	2	0.024022	0.975978
SRP083740	2	0.088516	0.911484
SRP083806	2	0.087855	0.912145
SRP086737	2	0.092782	0.907218
SRS5331345	2	0.044977	0.955023
SRP085783	2	0.091491	0.908509
SRS5331268	2	1e-05	0.99999
SRP085458	2	1e-05	0.99999
SRS5331412	2	0.13121	0.86879
Q31	2	1e-05	0.99999
SRS5331354	2	0.057461	0.942539
SRP083731	2	0.072401	0.927599
SRP083722	2	0.030037	0.969963
SRS5331337	2	1e-05	0.99999
SRS5331260	2	1e-05	0.99999
SRP086730	2	1e-05	0.99999
SRS5331291	2	0.071129	0.928871
SRP083706	2	0.172993	0.827007
SRP089629	2	0.083096	0.916904
SRS5331326	2	0.093111	0.906889
SRP085545	2	1e-05	0.99999
SRP086711	2	0.065134	0.934866
SRP086725	2	0.154261	0.845739
SRP085757	2	0.060786	0.939214
SRP086724	2	0.190799	0.809201
SRP085510	2	0.039976	0.960024
SRP085843	2	1e-05	0.99999
SRS5331325	2	0.104952	0.895048
SRP085520	2	1e-05	0.99999
SRP085763	2	1e-05	0.99999
SRS5331387	2	0.038182	0.961818
SRP085762	2	0.002947	0.997053
SRP085761	2	0.068125	0.931875
SRS5331398	2	1e-05	0.99999
SRP085777	2	1e-05	0.99999
SRP083836	2	1e-05	0.99999
SRS5331383	2	1e-05	0.99999
SRP083718	2	0.131566	0.868434
SRS5331321	2	0.144385	0.855615
SRP085817	2	0.142305	0.857695
SRS5331289	2	0.140849	0.859151
SRS5331329	2	0.02151	0.97849
SRP085767	2	0.145299	0.854701
SRS5331269	2	0.130513	0.869487
SRP085845	2	0.133984	0.866016
SRP085524	2	0.042984	0.957016
SRP083823	2	0.007527	0.992473
SRP086688	2	1e-05	0.99999
SRP085518	2	1e-05	0.99999
SRS5331256	2	0.124029	0.875971
SRS5331323	2	0.06058	0.93942
SRP085507	2	1e-05	0.99999
SRS5331346	2	1e-05	0.99999
SRP083844	2	0.007676	0.992324
SRP086677	2	1e-05	0.99999
SRP086667	2	0.002052	0.997948
SRP086678	2	1e-05	0.99999
SRP083853	2	1e-05	0.99999
SRP086656	2	1e-05	0.99999
SRP085457	2	0.004971	0.995029
SRP086683	2	1e-05	0.99999
SRS5331305	2	0.057118	0.942882
SRS5331388	2	0.275835	0.724165
SRP086695	2	1e-05	0.99999
SRS5331331	2	1e-05	0.99999
SRP085754	2	1e-05	0.99999
SRP047651	2	1e-05	0.99999
SRP085765	2	1e-05	0.99999
SRS5331279	2	1e-05	0.99999
SRS5331385	2	0.295761	0.704239
SRS5331413	2	1e-05	0.99999
SRS5331307	2	0.049993	0.950007
SRS5331351	2	1e-05	0.99999
SRS5331284	2	1e-05	0.99999
SRP085795	2	1e-05	0.99999
SRP083736	2	0.049854	0.950146
SRP083892	2	1e-05	0.99999
SRP083834	2	1e-05	0.99999
SRP084011	2	1e-05	0.99999
SRP085789	2	1e-05	0.99999
SRP085824	2	1e-05	0.99999
SRS5331277	2	1e-05	0.99999
SRS5331349	2	1e-05	0.99999
SRP047657	2	0.049784	0.950216
SRS5331315	2	1e-05	0.99999
SRP083742	2	1e-05	0.99999
SRP089630	2	1e-05	0.99999
SRS5331299	2	1e-05	0.99999
SRS5331340	2	1e-05	0.99999
SRP083707	2	1e-05	0.99999
SRP085461	2	1e-05	0.99999
SRP085798	2	1e-05	0.99999
SRP085804	2	1e-05	0.99999
SRP083804	2	1e-05	0.99999
SRP084005	2	1e-05	0.99999
SRP083838	2	1e-05	0.99999
SRS5331320	2	0.046075	0.953925
SRS5331407	2	1e-05	0.99999
SRP085459	2	1e-05	0.99999
SRS5331358	2	1e-05	0.99999
SRS5331411	2	1e-05	0.99999
SRS5331348	2	0.001681	0.998319
SRP085465	2	1e-05	0.99999
SRS5331324	2	0.001468	0.998532
SRS5331344	2	1e-05	0.99999
SRS5331275	2	1e-05	0.99999
SRS5331352	2	1e-05	0.99999
SRS5331395	2	1e-05	0.99999
SRP086734	2	1e-05	0.99999
SRS5331281	2	0.001458	0.998542
SRP085815	2	1e-05	0.99999
SRS5331343	2	1e-05	0.99999
SRS5331401	2	0.071623	0.928377
WGS0179	3	0.018648	0.953342	0.028011
WGS0743	3	1e-05	0.99998	1e-05
WGS0340	3	1e-05	0.99998	1e-05
G067	3	1e-05	0.99998	1e-05
WGS0585	3	1e-05	0.99998	1e-05
WGS0572	3	1e-05	0.99998	1e-05
WGS0583	3	0.044953	0.955037	1e-05
WGS0590	3	1e-05	0.99998	1e-05
WGS0595	3	1e-05	0.99998	1e-05
G046	3	1e-05	0.99998	1e-05
WGS0726	3	1e-05	0.99998	1e-05
WGS0334	3	1e-05	0.99998	1e-05
WGS0649	3	1e-05	0.99998	1e-05
WGS0650	3	1e-05	0.99998	1e-05
G077	3	1e-05	0.99998	1e-05
WGS0559	3	1e-05	0.99998	1e-05
WGS0592	3	1e-05	0.99998	1e-05
WGS0599	3	1e-05	0.99998	1e-05
WGS0909	3	1e-05	0.99998	1e-05
G162	3	1e-05	0.99998	1e-05
WGS0573	3	1e-05	0.99998	1e-05
WGS0732	3	1e-05	0.99998	1e-05
WGS0600	3	1e-05	0.99998	1e-05
WGS0563	3	1e-05	0.99998	1e-05
WGS0111	3	1e-05	0.99998	1e-05
WGS0586	3	1e-05	0.99998	1e-05
G310	3	1e-05	0.99998	1e-05
WGS0112	3	1e-05	0.99998	1e-05
L11	3	1e-05	0.99998	1e-05
WGS0135	3	1e-05	0.99998	1e-05
WGS0415	3	1e-05	0.99998	1e-05
WGS0447	3	1e-05	0.99998	1e-05
WGS0605	3	1e-05	0.99998	1e-05
WGS0682	3	1e-05	0.99998	1e-05
WGS0796	3	1e-05	0.99998	1e-05
WGS0454	3	1e-05	0.99998	1e-05
WGS0416	3	1e-05	0.99998	1e-05
WGS0782	3	0.003257	0.986357	0.010387
G239	3	1e-05	0.99998	1e-05
WGS0045	3	1e-05	0.983796	0.016194
WGS0201	3	0.002839	0.982539	0.014622
WGS0104	3	0.003106	0.982075	0.01482
WGS0582	3	0.000949	0.987017	0.012034
WGS0200	3	0.002917	0.982905	0.014178
WGS0336	3	0.011479	0.928167	0.060354
G081	3	0.016876	0.905546	0.077578
WGS0180	3	1e-05	0.994222	0.005768
WGS0157	3	0.007678	0.965829	0.026492
G065	3	1e-05	0.99998	1e-05
WGS0786	3	1e-05	0.999248	0.000742
G002	3	1e-05	0.99998	1e-05
WGS0776	3	1e-05	0.999521	0.000469
WGS0239	3	1e-05	0.99998	1e-05
G078	3	1e-05	0.99998	1e-05
WGS0333	3	1e-05	0.99998	1e-05
WGS0744	3	1e-05	0.997707	0.002283
G241	3	0.006837	0.987743	0.005421
G076	3	1e-05	0.99998	1e-05
WGS0926	3	1e-05	0.99998	1e-05
WGS0783	3	1e-05	0.99998	1e-05
WGS0777	3	1e-05	0.99998	1e-05
WGS0775	3	1.9e-05	0.999971	1e-05
WGS0748	3	1e-05	0.99998	1e-05
WGS0739	3	1e-05	0.99998	1e-05
WGS0738	3	1e-05	0.99998	1e-05
WGS0736	3	1e-05	0.99998	1e-05
WGS0735	3	0.000542	0.999448	1e-05
WGS0731	3	1e-05	0.99998	1e-05
WGS0730	3	1e-05	0.99998	1e-05
WGS0729	3	1e-05	0.99998	1e-05
WGS0728	3	1e-05	0.99998	1e-05
WGS0727	3	1e-05	0.99998	1e-05
WGS0627	3	1e-05	0.99998	1e-05
WGS0624	3	1e-05	0.99998	1e-05
WGS0623	3	0.004736	0.992876	0.002388
WGS0591	3	1e-05	0.99998	1e-05
WGS0417	3	1e-05	0.99998	1e-05
WGS0338	3	1e-05	0.99998	1e-05
WGS0258	3	1e-05	0.99998	1e-05
WGS0116	3	1e-05	0.99998	1e-05
WGS0115	3	1e-05	0.99998	1e-05
WGS0110	3	1e-05	0.99998	1e-05
WGS0053	3	1e-05	0.99998	1e-05
WGS0043	3	1e-05	0.99998	1e-05
WGS0042	3	1e-05	0.99998	1e-05
WGS0039	3	1e-05	0.99998	1e-05
WGS0035	3	1e-05	0.99998	1e-05
WGS0034	3	1e-05	0.99998	1e-05
WGS0033	3	0.000941	0.999049	1e-05
L13	3	1e-05	0.99998	1e-05
L10	3	1e-05	0.99998	1e-05
G242	3	1e-05	0.99998	1e-05
G086	3	1e-05	0.99998	1e-05
G073	3	1e-05	0.99998	1e-05
G072	3	1e-05	0.99998	1e-05
G070	3	1e-05	0.99998	1e-05
G066	3	1e-05	0.99998	1e-05
C3	3	1e-05	0.99998	1e-05
G044	3	1e-05	0.99998	1e-05
G075	3	1e-05	0.99998	1e-05
WGS0478	3	1e-05	0.99998	1e-05
G062	3	0.000796	0.999194	1e-05
WGS0413	3	1e-05	0.99998	1e-05
G074	3	1e-05	0.99998	1e-05
WGS0903	3	1e-05	0.99998	1e-05
G163	3	1e-05	0.99998	1e-05
WGS0044	3	1e-05	0.99998	1e-05
WGS0287	3	1e-05	0.999469	0.000521
G001	3	1e-05	0.99998	1e-05
WGS0635	3	1e-05	0.99998	1e-05
WGS0734	3	1e-05	0.99998	1e-05
G082	3	1e-05	0.99998	1e-05
G240	3	1e-05	0.99998	1e-05
WGS0332	3	1e-05	0.99998	1e-05
G083	3	1e-05	0.99998	1e-05
WGS0183	3	0.015419	0.979138	0.005442
G080	3	1e-05	0.99998	1e-05
G274	3	1e-05	0.99998	1e-05
WGS0140	3	1e-05	0.99998	1e-05
WGS0905	3	1e-05	0.99998	1e-05
WGS0155	3	1e-05	0.99998	1e-05
WGS0292	3	1e-05	0.99998	1e-05
L21	3	0.005274	0.988479	0.006247
WGS0107	3	1e-05	0.99998	1e-05
G288	3	1e-05	0.99998	1e-05
WGS0079	3	1e-05	0.99998	1e-05
WGS0160	3	0.001682	0.998308	1e-05
WGS0161	3	1e-05	0.99998	1e-05
WGS0337	3	1e-05	0.99998	1e-05
WGS0576	3	1e-05	0.99998	1e-05
WGS0693	3	1e-05	0.99998	1e-05
WGS0156	3	1e-05	0.99998	1e-05
WGS0725	3	0.001223	0.980957	0.017821
G283	3	1e-05	0.99998	1e-05
WGS0151	3	1e-05	0.99998	1e-05
WGS0773	3	0.003901	0.996089	1e-05
WGS0789	3	1e-05	0.99998	1e-05
WGS0562	3	1e-05	0.99998	1e-05
G084	3	1e-05	0.99998	1e-05
WGS0617	3	1e-05	0.99998	1e-05
WGS0580	3	1e-05	0.99998	1e-05
WGS0023	3	1e-05	0.99998	1e-05
WGS0335	3	1e-05	0.99998	1e-05
WGS0907	3	2e-05	0.99997	1e-05
G243	3	0.002975	0.996349	0.000676
WGS0884	3	0.00571	0.994279	1.1e-05
G068	3	1e-05	0.99998	1e-05
WGS0036	3	1e-05	0.99998	1e-05
WGS0139	3	1e-05	0.99998	1e-05
WGS0296	3	1e-05	0.99998	1e-05
C24	3	1e-05	0.99998	1e-05
WGS0429	3	1e-05	0.99998	1e-05
WGS0461	3	1e-05	0.99998	1e-05
WGS0746	3	1e-05	0.99998	1e-05
[truncated: 9,066 more rows]

## Sheet: Fig. 1c
Fig. 1c Geographic informations for 1844 aceesions.
ID	Name	Original producing area	Type	Longitude	Latitude
WGS0001	Paoziyanguzi-1	China	Chinese landrace	127.501	50.2523
WGS0002	Laolaibian	China	Chinese landrace	127.139	49.3296
WGS0003	Dacaopi	China	Chinese landrace	125.214	49.166
WGS0004	Caopi-daobaqi	China	Chinese landrace	125.214	49.166
WGS0005	Yazizui	China	Chinese landrace	125.865	48.0325
WGS0006	Fodingzhu	China	Chinese landrace	126.085	47.6067
WGS0007	Hongniangu	China	Chinese landrace	126.186	48.5109
WGS0008	Daobaqi	China	Chinese landrace	125.214	49.166
WGS0009	Xiaojinzhuo	China	Chinese landrace	125.328	46.401
WGS0010	Huangshatuchugu	China	Chinese landrace	125.328	46.401
WGS0011	Cuihuashuilizhan	China	Chinese landrace	126.983	46.637
WGS0012	Hongniangu	China	Chinese landrace	129.897	46.7252
WGS0013	Longzhao	China	Chinese landrace	129.897	46.7252
WGS0014	Ribengu	China	Chinese landrace	129.386	44.5658
WGS0015	Daobaqi	China	Chinese landrace	126.965	45.5452
WGS0016	Chechuanchuan	China	Chinese landrace	126.315	45.3649
WGS0017	Baiyazuiniangu	China	Chinese landrace	127.475	45.7535
WGS0018	Beihuangsihao	Russia	World-wide germplasm	37.617	55.746
WGS0019	Xiaomiaojin	China	Chinese landrace	122.84	45.6164
WGS0020	Huangniangu	China	Chinese landrace	125.754	41.6793
WGS0021	Heiniangu	China	Chinese landrace	123.341	42.7452
WGS0022	Damaomaogu	China	Chinese landrace	118.95	42.268
WGS0023	Dahandanniangu	China	Chinese landrace	119.335	41.5934
WGS0024	Jindaobaqi	China	Chinese landrace	121.649	42.008
WGS0025	Wanmaozhuanian	China	Chinese landrace	121.649	42.008
WGS0026	Jingu5	China	Mordern cultivar	121.133	41.1111
WGS0027	Longgu	China	Chinese landrace	122.423	41.3842
WGS0028	Qisimizi	China	Chinese landrace	122.75	40.8496
WGS0029	Jiangu	China	Chinese landrace	113.888	40.8767
WGS0030	Erheisheyao	China	Chinese landrace	113.888	40.8767
WGS0031	Baiyousha	China	Chinese landrace	112.496	40.5247
WGS0032	Jiangu	China	Chinese landrace	109.852	40.6664
WGS0033	Gaolianghong	China	Chinese landrace	113.154	40.4366
WGS0034	Esiniugu	China	Chinese landrace	113.154	40.4366
WGS0035	Bocaitui	China	Chinese landrace	116.546	44
WGS0036	Daqinggu	China	Chinese landrace	113.154	40.4366
WGS0037	Xiaoqinggu	China	Chinese landrace	105.056	35.6942
WGS0038	Daqingmiaoyuci	China	Chinese landrace	105.056	35.6942
WGS0039	Jingyuansanhaozhuyeqing	China	Chinese landrace	104.684	36.5653
WGS0040	Yatache	China	Chinese landrace	113.594	40.039
WGS0041	Qingmiaoniannian	China	Chinese landrace	113.752	40.3537
WGS0042	Qingruangu	China	Chinese landrace	112.837	39.5142
WGS0043	Yatache	China	Chinese landrace	112.944	38.4927
WGS0044	Liulenggu	China	Chinese landrace	113.272	39.1901
WGS0045	Xiangyanggu	China	Chinese landrace	111.188	37.3396
WGS0046	Maotigu	China	Chinese landrace	113.2	36.1135
WGS0047	Huangdali	China	Chinese landrace	115.152	40.267
WGS0048	Maomaoliang	China	Chinese landrace	118.157	40.7584
WGS0049	Qianchuanjingu	China	Chinese landrace	116.381	39.9236
WGS0050	Huangmiaoguzi	China	Chinese landrace	116.381	39.9236
WGS0051	Loulixiu	China	Chinese landrace	114.69	38.6215
WGS0052	Loumiguzi	China	Chinese landrace	113.67	36.5641
WGS0053	Xiaojinjun	China	Chinese landrace	116.533	37.8846
WGS0054	Xiaozigen	China	Chinese landrace	116.384	37.6267
WGS0055	Shengtouhuanggu	China	Chinese landrace	114.544	35.6684
WGS0056	Qiumaoyu	China	Chinese landrace	114.346	36.0983
WGS0057	Qiangbiansui	China	Chinese landrace	112.783	34.9032
WGS0058	Xiaojigou	China	Chinese landrace	113.599	34.1047
WGS0059	Xinnonggu2	China	Chinese landrace	113.868	35.3099
WGS0060	Qinggu	China	Chinese landrace	115.481	33.8608
WGS0061	Liushabai	China	Chinese landrace	112.436	34.8283
WGS0062	-	-	-	-	-
WGS0063	Bocaigenmaogu	China	Chinese landrace	117.504	37.4827
WGS0064	60tianhuangtang	China	Chinese landrace	115.702	36.8462
WGS0065	Qingmiaoniangu	China	Chinese landrace	118.4	37.0498
WGS0066	Zaogu	China	Chinese landrace	119.977	35.876
WGS0067	Xiaozaogu	China	Chinese landrace	116.381	39.9236
WGS0068	Foshou	China	Chinese landrace	117.402	40.0439
WGS0069	Xiaoqinggu	China	Chinese landrace	115.974	39.4854
WGS0070	Shiliuzi	China	Chinese landrace	115.315	38.4123
WGS0071	Zigenhong	China	Chinese landrace	114.5	37.4398
WGS0072	Honggoutiniangu	China	Chinese landrace	114.53	36.588
WGS0073	Qianchuanzi	China	Chinese landrace	116.861	37.1913
WGS0074	Yintianhan	China	Chinese landrace	117.211	36.9729
WGS0075	Jinpingguzi	China	Chinese landrace	120.74	37.8045
WGS0076	170	China	Mordern cultivar	117.006	36.6671
WGS0077	-	-	-	-	-
WGS0078	Eminguzi	China	Chinese landrace	85.0838	40.8704
WGS0079	Shawanguzi	China	Chinese landrace	85.0838	40.8704
WGS0080	Huangbangtou	China	Chinese landrace	110.397	28.4582
WGS0081	Gouweisu	China	Chinese landrace	109.576	19.5185
WGS0082	Zhaohenuo	Japan	World-wide germplasm	139.068	36.491
WGS0083	Liushiri	Japan	World-wide germplasm	139.068	36.491
WGS0084	Ise-455	USA	World-wide germplasm	-98.606	39.622
WGS0085	Kraftborn	Holand	World-wide germplasm	5.389	52.077
WGS0086	Set64/82	Germany	World-wide germplasm	9.851	51.11
WGS0087	Tutou	USA	World-wide germplasm	-98.606	39.622
WGS0088	Jinde	USA	World-wide germplasm	-98.606	39.622
WGS0089	Depu	USA	World-wide germplasm	-98.606	39.622
WGS0090	S1359	-	World-wide germplasm	-	-
WGS0091	Qitouhuang	China	Chinese landrace	117.188	34.2696
WGS0092	Zhushanuo	China	Chinese landrace	111.267	31.888
WGS0093	Chuiluo	China	Chinese landrace	98.8797	26.9007
WGS0094	Heigu2	China	Mordern cultivar	127.487	50.2445
WGS0095	Longzhaonian	China	Chinese landrace	125.083	45.5118
WGS0096	Jinxiangyu	China	Chinese landrace	125.083	45.5118
WGS0097	Gougen	China	Chinese landrace	127.5	46.8791
WGS0098	Anfeng	China	Chinese landrace	126.315	45.3649
WGS0099	Baomihunzi	China	Chinese landrace	126.598	45.9806
WGS0100	Hongniangu	China	Chinese landrace	127.396	46.074
WGS0101	Jiajinmiao	China	Chinese landrace	116.546	44
WGS0102	Hongniangu	China	Chinese landrace	126.037	42.6801
WGS0103	-	-	-	-	-
WGS0104	Hongmiaoqitouhong	China	Chinese landrace	118.051	43.6008
WGS0105	Hongniangu	China	Chinese landrace	118.051	43.6008
WGS0106	Jinxiangyu	China	Chinese landrace	119.019	42.9344
WGS0107	Jinxiangyu	China	Chinese landrace	118.95	42.268
WGS0108	Oulihong	China	Chinese landrace	119.335	41.5934
WGS0109	Baimaolianggu	China	Chinese landrace	114.082	40.4158
WGS0110	Yeshenggu	China	Chinese landrace	114.082	40.4158
WGS0111	Yeshengguzi	China	Chinese landrace	113.296	40.0971
WGS0112	Xiaoshengbaigu	China	Chinese landrace	111.842	35.9674
WGS0113	Xiaohonggu	China	Chinese landrace	110.675	36.0956
WGS0114	Yugenze	Japan	World-wide germplasm	139.068	36.491
WGS0115	Longzhaogu	China	Chinese landrace	107.197	35.6839
WGS0116	Qiegu	China	Chinese landrace	104.061	37.1552
WGS0117	Gahonggu	China	Chinese landrace	102.981	35.4967
WGS0118	Xiaohonggu	China	Chinese landrace	102.881	37.464
WGS0119	Hongmaogu	China	Chinese landrace	102.881	37.464
WGS0120	Jinbangzi	China	Chinese landrace	102.881	37.464
WGS0121	18751	China	Chinese landrace	-	-
WGS0122	Xiaohonggu	China	Chinese landrace	102.269	36.094
WGS0123	Baimaogu	China	Chinese landrace	102.806	36.3303
WGS0124	Daqingjie	-	-	-	-
WGS0125	Guzi	China	Chinese landrace	102.806	36.3303
WGS0126	Guzi	China	Chinese landrace	89.1815	42.942
WGS0127	Guzi	China	Chinese landrace	87.649	43.9591
WGS0128	Huanggu	China	Chinese landrace	81.1492	43.836
WGS0129	Guzi	China	Chinese landrace	75.8577	39.3756
WGS0130	Babainian	China	Chinese landrace	118.68	41.0065
WGS0131	Xiaowuguzi	China	Chinese landrace	118.157	40.7584
WGS0132	Zigangu	China	Chinese landrace	128.696	46.5871
WGS0133	Mulengbaishagu	China	Chinese landrace	129.599	44.5839
WGS0134	Guzi×Gaoliang	China	Chinese landrace	128.696	46.5871
WGS0135	78-0625	China	Mordern cultivar	126.643	45.7415
WGS0136	Longfu60533	China	Mordern cultivar	126.643	45.7415
WGS0137	40977	China	Mordern cultivar	125.315	43.8926
WGS0138	Tie8396	China	Mordern cultivar	123.844	42.2956
WGS0139	Yeguzi-1	China	Chinese landrace	105.056	35.6942
WGS0140	Maomaogu	China	Chinese landrace	126.503	48.2422
WGS0141	Xiaojinsu	China	Chinese landrace	126.966	47.4611
WGS0142	Baishagu	China	Chinese landrace	125.328	46.401
WGS0143	Hongniangu	China	Chinese landrace	123.2	45.842
WGS0144	Liushitianhuanjia	China	Chinese landrace	122.84	45.6164
WGS0145	Xiaohuangguzi	China	Chinese landrace	124.287	45.5005
WGS0146	Laotoujue	China	Chinese landrace	124.822	45.1726
WGS0147	Yazizui	China	Chinese landrace	123.975	44.2726
WGS0148	Yeguzi	China	Chinese landrace	125.315	43.8926
WGS0149	Lamahuang	China	Chinese landrace	121.649	42.008
WGS0150	Hongmiaoniutougou	China	Chinese landrace	118.95	42.268
WGS0151	Hongnuogu	China	Chinese landrace	106.543	38.9064
WGS0152	Honggu	China	Chinese landrace	105.724	35.9712
WGS0153	Hongrangu	China	Chinese landrace	106.278	36.0141
WGS0154	Xiaomingguzi	China	Chinese landrace	103.259	36.737
WGS0155	Daliangzhougu	China	Chinese landrace	103.75	36.068
WGS0156	Xiaosanbian	China	Chinese landrace	105.673	34.8632
WGS0157	Niumaobai	China	Chinese landrace	113.103	39.8201
WGS0158	Jiangu	China	Chinese landrace	112.837	39.5142
WGS0159	Louliyougu	China	Chinese landrace	114.69	38.6215
WGS0160	Yazizui	China	Chinese landrace	115.5	38.8571
WGS0161	Guyoutianranzajiao	China	Chinese landrace	116.84	40.3715
WGS0162	Leshanbainuo	China	Chinese landrace	103.751	29.5682
WGS0163	Huanggu	China	Chinese landrace	95.333	29.3256
WGS0164	Heigu	China	Chinese landrace	94.4843	29.5803
WGS0165	Red manna	South Africa	World-wide germplasm	23.121	-30.558
WGS0166	Chaqinggu	China	Chinese landrace	117.832	39.3319
WGS0167	Dongshangu	China	Chinese landrace	114.544	38.4361
WGS0168	Jiugu	China	Chinese landrace	114.772	37.7529
WGS0169	Qitoubai	China	Chinese landrace	115.708	37.7278
WGS0170	Maomaogu	China	Chinese landrace	114.915	37.6211
WGS0171	Hebeigu	China	Chinese landrace	115.146	37.0681
WGS0172	Bachagu	China	Chinese landrace	115.854	35.9969
WGS0173	Zimeiqi	China	Chinese landrace	120.827	37.3024
WGS0174	Luoziwei	China	Chinese landrace	115.446	35.2485
WGS0175	Guang37	China	Mordern cultivar	109.119	21.4798
WGS0176	Jiaigan6	China	Mordern cultivar	117.006	36.6671
WGS0177	Jiyechong1	China	Mordern cultivar	117.006	36.6671
WGS0178	Jiyechong26	China	Mordern cultivar	117.006	36.6671
WGS0179	Huangdanzigu	China	Chinese landrace	113.296	40.0971
WGS0180	Datonghuang	China	Chinese landrace	113.169	37.8868
WGS0181	Youzhi18	China	Chinese landrace	111.779	37.2634
WGS0182	Heguzi	China	Chinese landrace	110.832	35.4156
WGS0183	Baijiugu	China	Chinese landrace	110.501	38.822
WGS0184	Huangjiugenqi	China	Chinese landrace	109.757	38.2973
WGS0185	Xiaohuanggu	China	Chinese landrace	107.592	37.5927
WGS0186	Rangu	China	Chinese landrace	110.089	34.5683
WGS0187	Zhouliwei	China	Chinese landrace	108.945	34.1614
WGS0188	Bailiaojiang	China	Chinese landrace	108.926	34.6198
WGS0189	Liushizao	China	Chinese landrace	108.926	34.6198
WGS0190	Hongjiugu	China	Chinese landrace	107.813	34.684
WGS0191	Daobaqi	China	Chinese landrace	110.329	33.6942
WGS0192	Sugu	China	Chinese landrace	108.323	33.3219
WGS0193	Nuosuguzi	China	Chinese landrace	109.372	32.8311
WGS0194	Zhuyeqing	China	Chinese landrace	105.056	35.6942
WGS0195	Dahongmaogu	China	Chinese landrace	103.858	35.3792
WGS0196	Zhuyeqing	China	Chinese landrace	100.45	38.9351
WGS0197	Huangguzi	China	Chinese landrace	102.394	36.4872
WGS0198	Xiaohuanggu	China	Chinese landrace	102.394	36.4872
WGS0199	-	-	-	-	-
WGS0200	Lamahuang	China	Chinese landrace	102.269	36.094
WGS0201	Lamahuang	China	Chinese landrace	101.564	36.4996
WGS0202	Jinshu	China	Chinese landrace	106.291	32.2227
WGS0203	Xiaolibaibuyuxi	China	Mordern cultivar	114.879	40.8174
WGS0204	DA3buyu	China	Mordern cultivar	114.879	40.8174
WGS0205	Xian256B	China	Mordern cultivar	114.879	40.8174
WGS0206	Bianquyihao4n	China	Mordern cultivar	108.71	34.3372
WGS0207	Xuansan4n	China	Mordern cultivar	108.71	34.3372
WGS0208	338A	China	Mordern cultivar	118.95	42.268
WGS0209	Xi1-2-4	China	Mordern cultivar	108.604	34.0693
WGS0210	Nianxiaomi	China	Chinese landrace	107.156	25.0087
WGS0211	Huangsu	China	Chinese landrace	110.551	22.8636
WGS0212	K-3606	Russia	World-wide germplasm	96.689	61.988
WGS0213	Ise1474	-	World-wide germplasm	-	-
WGS0214	Zheng204(1)	China	Mordern cultivar	113.599	34.1047
WGS0215	Zheng448	China	Mordern cultivar	113.599	34.1047
WGS0216	Zheng256	China	Mordern cultivar	113.599	34.1047
WGS0217	Zheng737	China	Mordern cultivar	113.599	34.1047
WGS0218	Tie9037	China	Mordern cultivar	123.844	42.2956
WGS0219	2651662	China	Mordern cultivar	116.381	39.9236
WGS0220	Xiaomi	China	Chinese landrace	107.105	29.1684
WGS0221	Xiaomi	China	Chinese landrace	105.284	27.3081
WGS0222	Gouweisu(nuoxiaomi)	China	Chinese landrace	109.576	19.5185
WGS0223	Gouweisu(jinxiaomi)	China	Chinese landrace	109.576	19.5185
WGS0224	Gouweisu(xiaosu)	China	Chinese landrace	109.576	19.5185
WGS0225	Baigu	China	Chinese landrace	95.333	29.3256
WGS0226	Zidigen	China	Chinese landrace	117.186	34.2675
WGS0227	Shengtouzi	China	Chinese landrace	117.188	34.2696
WGS0228	Baishaliu	China	Chinese landrace	117.188	34.2696
WGS0229	Hongniangu	China	Chinese landrace	117.188	34.2696
WGS0230	Honggu	China	Chinese landrace	95.333	29.3256
WGS0231	Guang8	China	Mordern cultivar	109.119	21.4798
WGS0232	Guang37	China	Mordern cultivar	109.119	21.4798
WGS0233	Geqing1	China	Chinese landrace	85.0838	40.8704
WGS0234	Miquanguzi	China	Chinese landrace	85.0838	40.8704
WGS0235	Yangmaonuo	China	Chinese landrace	109.726	30.6107
WGS0236	Hongpanuo1	China	Chinese landrace	112.893	30.421
WGS0237	Dabaitiao	China	Chinese landrace	106.687	39.1118
WGS0238	Dahuanggu	China	Chinese landrace	106.543	38.9064
WGS0239	Dabaigu	China	Chinese landrace	105.674	37.49
WGS0240	Baishagu	China	Chinese landrace	106.278	36.0141
WGS0241	Damaosui	China	Chinese landrace	114.346	34.7852
WGS0242	Zhongmou-baogu	China	Chinese landrace	114.026	34.7321
WGS0243	Daluochuigu	China	Chinese landrace	113.587	33.4326
WGS0244	Jizhaohuanggu	China	Chinese landrace	114.346	33.0075
WGS0245	Hongergu	China	Chinese landrace	102.269	36.094
WGS0246	Zhejiang692	China	Mordern cultivar	120.027	29.1829
WGS0247	Gouweisu	China	Chinese landrace	114.463	22.7993
WGS0248	longzhaonuo	China	Chinese landrace	109.889	31.0813
WGS0249	Wuzhaonuoxiaogu	China	Chinese landrace	109.889	31.0813
WGS0250	Maozhuanuo	China	Chinese landrace	109.889	31.0813
WGS0251	Huangjindou	China	Chinese landrace	109.889	31.0813
WGS0252	Nianzinuo	China	Chinese landrace	109.889	31.0813
WGS0253	Xiannuo	China	Chinese landrace	117.963	28.4533
WGS0254	Nuosu	China	Chinese landrace	117.963	28.4533
WGS0255	Huangsu	China	Chinese landrace	118.191	28.4385
WGS0256	Maosu	China	Chinese landrace	116.664	28.9942
WGS0257	Zhimasu	China	Chinese landrace	116.664	28.9942
WGS0258	Erbaigu	China	Chinese landrace	85.6159	44.3241
WGS0259	Datounuo	China	Chinese landrace	109.74	28.316
WGS0260	Huangnanuo	China	Chinese landrace	109.648	28.7086
WGS0261	Qinggu	China	Chinese landrace	95.333	29.3256
WGS0262	Huagu	China	Chinese landrace	117.629	35.5059
WGS0263	Chihegu	China	Chinese landrace	112.203	32.09
WGS0264	Mengjingu1	China	Mordern cultivar	111.663	40.8209
WGS0265	Chigu4	China	Mordern cultivar	111.663	40.8209
WGS0266	Chigu5	China	Mordern cultivar	111.663	40.8209
WGS0267	Chigu6	China	Mordern cultivar	111.663	40.8209
WGS0268	Chigu8	China	Mordern cultivar	111.663	40.8209
WGS0269	Chigu9	China	Mordern cultivar	111.663	40.8209
WGS0270	Chigu10	China	Mordern cultivar	111.663	40.8209
WGS0271	Fenggu12	China	Mordern cultivar	111.663	40.8209
WGS0272	Huangjinmiao	China	Mordern cultivar	111.663	40.8209
WGS0273	Shanxihonggu	China	Mordern cultivar	111.663	40.8209
WGS0274	Jigu18	China	Mordern cultivar	114.49	38.0451
WGS0275	Jigu19	China	Mordern cultivar	114.49	38.0451
WGS0276	Jigu20	China	Mordern cultivar	114.49	38.0451
WGS0277	Jigu21	China	Mordern cultivar	114.49	38.0451
WGS0278	Jigu22	China	Mordern cultivar	114.49	38.0451
WGS0279	Jigu24	China	Mordern cultivar	114.49	38.0451
WGS0280	Jigu26	China	Mordern cultivar	114.49	38.0451
WGS0281	Jigu29	China	Mordern cultivar	114.49	38.0451
WGS0282	Xiaoxiangmi	China	Mordern cultivar	114.49	38.0451
WGS0283	K325	China	Mordern cultivar	114.49	38.0451
WGS0284	Jigu15	China	Mordern cultivar	115.708	37.7278
WGS0285	Jigu17	China	Mordern cultivar	115.708	37.7278
WGS0286	Henggu9	China	Mordern cultivar	115.708	37.7278
WGS0287	2015	China	Mordern cultivar	115.708	37.7278
WGS0288	8322-14	China	Mordern cultivar	115.511	40.3977
WGS0289	Shuxiang1	China	Mordern cultivar	115.511	40.3977
WGS0290	Cang409	China	Mordern cultivar	116.861	38.3088
WGS0291	Cang344	China	Mordern cultivar	116.861	38.3088
WGS0292	Baixiangyu	China	Chinese landrace	111.663	40.8209
WGS0293	Nei701	China	Mordern cultivar	116.546	44
WGS0294	Liaogu1	China	Mordern cultivar	123	41.5
WGS0295	09dong-chuang140	China	Mordern cultivar	114.49	38.0451
WGS0296	Huangjingu	China	Mordern cultivar	117.922	40.9676
WGS0297	Kuanjiu	China	Mordern cultivar	117.922	40.9676
WGS0298	03-992	China	Mordern cultivar	117.922	40.9676
WGS0299	Heiguzi	China	Mordern cultivar	117.922	40.9676
WGS0300	Hongguzi	China	Mordern cultivar	117.922	40.9676
WGS0301	Baogu18	China	Mordern cultivar	115.5	38.8571
WGS0302	An04-4705	China	Mordern cultivar	114.35	36.0969
WGS0303	An04-5014	China	Mordern cultivar	114.35	36.0969
WGS0304	An06-4113	China	Mordern cultivar	114.35	36.0969
WGS0305	An07-hai4065	China	Mordern cultivar	114.35	36.0969
WGS0306	An06h-8023	China	Mordern cultivar	114.35	36.0969
WGS0307	Yugu11	China	Mordern cultivar	114.35	36.0969
WGS0308	Yugu9	China	Mordern cultivar	114.35	36.0969
WGS0309	Yugu1	China	Mordern cultivar	114.35	36.0969
WGS0310	Yugu2	China	Mordern cultivar	114.35	36.0969
WGS0311	Gsyugu5	China	Mordern cultivar	114.35	36.0969
WGS0312	Yugu7	China	Mordern cultivar	114.35	36.0969
WGS0313	An93-15	China	Mordern cultivar	114.35	36.0969
WGS0314	Yugu14	China	Mordern cultivar	114.35	36.0969
WGS0315	Zheng05-2	China	Mordern cultivar	113.65	34.757
WGS0316	-	-	-	-	-
WGS0317	Ji07610	China	Mordern cultivar	117.006	36.6671
WGS0318	Lugu5	China	Mordern cultivar	117.006	36.6671
WGS0319	Lugu6	China	Mordern cultivar	117.006	36.6671
WGS0320	Lugu7	China	Mordern cultivar	117.006	36.6671
WGS0321	Lugu8	China	Mordern cultivar	117.006	36.6671
WGS0322	Lugu9	China	Mordern cultivar	117.006	36.6671
WGS0323	Lugu10	China	Mordern cultivar	117.006	36.6671
WGS0324	Jigu11	China	Mordern cultivar	117.006	36.6671
WGS0325	Jigu12	China	Mordern cultivar	117.006	36.6671
WGS0326	Jigu13	China	Mordern cultivar	117.006	36.6671
WGS0327	Jigu14	China	Mordern cultivar	117.006	36.6671
WGS0328	Honggaigu	China	Mordern cultivar	116.381	39.9236
WGS0329	Pin141	China	Mordern cultivar	116.381	39.9236
WGS0330	Jinsuigu1	China	Mordern cultivar	106.683	35.5355
WGS0331	Longu10	China	Mordern cultivar	104.535	35.0035
WGS0332	Longgu11	China	Mordern cultivar	104.535	35.0035
WGS0333	Longgu3	China	Mordern cultivar	104.535	35.0035
WGS0334	Longgu4	China	Mordern cultivar	104.535	35.0035
WGS0335	Longgu5	China	Mordern cultivar	104.535	35.0035
WGS0336	Longgu6	China	Mordern cultivar	104.535	35.0035
WGS0337	Longgu7	China	Mordern cultivar	104.535	35.0035
WGS0338	Longgu8	China	Mordern cultivar	104.535	35.0035
WGS0339	Longgu9	China	Mordern cultivar	104.535	35.0035
WGS0340	Longsu2	China	Mordern cultivar	104.535	35.0035
WGS0341	Gonggu65	China	Mordern cultivar	125.315	43.8926
WGS0342	Gonggu68	China	Mordern cultivar	125.315	43.8926
WGS0343	Gongai2	China	Mordern cultivar	125.315	43.8926
WGS0344	Chaogu12	China	Mordern cultivar	123	41.5
WGS0345	Chaogu13	China	Mordern cultivar	123	41.5
WGS0346	Jixiang1	China	Mordern cultivar	114.49	38.0451
WGS0347	Jigu25	China	Mordern cultivar	114.49	38.0451
WGS0348	Baimi1	China	Mordern cultivar	114.49	38.0451
WGS0349	-	-	-	-	-
WGS0350	Gufeng2	China	Mordern cultivar	114.49	38.0451
WGS0351	95307	China	Mordern cultivar	114.49	38.0451
WGS0352	Jingu1	China	Mordern cultivar	114.49	38.0451
WGS0353	Jigu27	China	Mordern cultivar	115.5	38.5
WGS0354	Jigu28	China	Mordern cultivar	114.49	38.0451
WGS0355	Jigu30	China	Mordern cultivar	114.49	38.0451
WGS0356	206058	China	Mordern cultivar	114.49	38.0451
WGS0357	Canggu3	China	Mordern cultivar	116.861	38.3088
WGS0358	Canggu4	China	Mordern cultivar	116.861	38.3088
WGS0359	Cang555	China	Mordern cultivar	116.861	38.3088
WGS0360	Jigu12	China	Mordern cultivar	116.861	38.3088
WGS0361	Cang156	China	Mordern cultivar	116.861	38.3088
WGS0362	Chenggu11	China	Mordern cultivar	117.922	40.9676
WGS0363	Chenggu12	China	Mordern cultivar	117.922	40.9676
WGS0364	Gonggu5	China	Mordern cultivar	125.315	43.8926
WGS0365	Gonggu5-1	China	Mordern cultivar	125.315	43.8926
WGS0366	Gongguxin7	China	Mordern cultivar	125.315	43.8926
WGS0367	Gonggu31	China	Mordern cultivar	125.315	43.8926
WGS0368	Gonggu60	China	Mordern cultivar	125.315	43.8926
WGS0369	Gonggu61	China	Mordern cultivar	125.315	43.8926
WGS0370	Gonggu62	China	Mordern cultivar	125.315	43.8926
WGS0371	Gonggu63	China	Mordern cultivar	125.315	43.8926
WGS0372	Gonggu66	China	Mordern cultivar	125.315	43.8926
WGS0373	Gonggu67	China	Mordern cultivar	125.315	43.8926
WGS0374	Gonggu69	China	Mordern cultivar	125.315	43.8926
WGS0375	Gonggu70	China	Mordern cultivar	125.315	43.8926
WGS0376	Gonggu71	China	Mordern cultivar	125.315	43.8926
WGS0377	Gonggu72	China	Mordern cultivar	125.315	43.8926
WGS0378	Gonggu73	China	Mordern cultivar	125.315	43.8926
WGS0379	Gonggu74	China	Mordern cultivar	125.315	43.8926
WGS0380	Gonggu75	China	Mordern cultivar	125.315	43.8926
WGS0381	Gongai3	China	Mordern cultivar	125.315	43.8926
WGS0382	Gongai4	China	Mordern cultivar	125.315	43.8926
WGS0383	Baigu6	China	Mordern cultivar	122.84	45.6164
WGS0384	Baigu7	China	Mordern cultivar	122.84	45.6164
WGS0385	Baigu9	China	Mordern cultivar	122.84	45.6164
WGS0386	Chaogu14	China	Mordern cultivar	123	41.5
WGS0387	Chaogu15	China	Mordern cultivar	123	41.5
WGS0388	Longgu30	China	Mordern cultivar	128.696	46.5871
WGS0389	Longgu31	China	Mordern cultivar	128.696	46.5871
WGS0390	Longgu32	China	Mordern cultivar	128.696	46.5871
WGS0391	216	China	Mordern cultivar	128.696	46.5871
WGS0392	07-7002	China	Mordern cultivar	128.696	46.5871
WGS0393	Longgu25	China	Mordern cultivar	128.696	46.5871
WGS0394	Longgu26	China	Mordern cultivar	128.696	46.5871
WGS0395	Longgu27	China	Mordern cultivar	128.696	46.5871
WGS0396	Longgu28	China	Mordern cultivar	128.696	46.5871
WGS0397	Nenxuan10	China	Mordern cultivar	125.214	49.166
WGS0398	Nenxuan11	China	Mordern cultivar	125.214	49.166
WGS0399	Nenxuan12	China	Mordern cultivar	128.696	46.5871
WGS0400	Nenxuan13	China	Mordern cultivar	128.696	46.5871
WGS0401	Nenxuan14	China	Mordern cultivar	128.696	46.5871
WGS0402	Nenxuan15	China	Mordern cultivar	128.696	46.5871
WGS0403	Nenxuan16	China	Mordern cultivar	128.696	46.5871
WGS0404	40914	China	Mordern cultivar	125.315	43.8926
WGS0405	200108-2	China	Mordern cultivar	125.315	43.8926
WGS0406	Jiugu8	China	Mordern cultivar	126.567	43.8867
WGS0407	-	-	-	-	-
WGS0408	Jiugu11	China	Mordern cultivar	126.567	43.8867
WGS0409	Jiugu13	China	Mordern cultivar	126.567	43.8867
WGS0410	Jiugu14	China	Mordern cultivar	126.567	43.8867
WGS0411	Jiugu15	China	Mordern cultivar	126.567	43.8867
WGS0412	Jingu33	China	Mordern cultivar	112	37.0936
WGS0413	Jingu23	China	Mordern cultivar	112	37.0936
WGS0414	Jingu25	China	Mordern cultivar	112	37.0936
WGS0415	Jingu31	China	Mordern cultivar	112	37.0936
WGS0416	Jingu27	China	Mordern cultivar	112	37.0936
WGS0417	Jingu39	China	Mordern cultivar	112	37.0936
WGS0418	Chang0301	China	Mordern cultivar	113.106	36.1819
WGS0419	Changnong35	China	Mordern cultivar	113.106	36.1819
WGS0420	Changnong36	China	Mordern cultivar	113.106	36.1819
WGS0421	Changnong38	China	Mordern cultivar	113.106	36.1819
WGS0422	Changnong39	China	Mordern cultivar	113.106	36.1819
WGS0423	-	-	-	-	-
WGS0424	Changsheng07	China	Mordern cultivar	113.106	36.1819
WGS0425	Jingu13	China	Mordern cultivar	113.106	36.1819
WGS0426	Jingu14	China	Mordern cultivar	113.106	36.1819
WGS0427	Jingu16	China	Mordern cultivar	113.106	36.1819
WGS0428	Jingu20	China	Mordern cultivar	113.106	36.1819
WGS0429	Jingu21	China	Mordern cultivar	111.779	37.2634
WGS0430	Jingu22	China	Mordern cultivar	113.106	36.1819
WGS0431	Jingu27	China	Mordern cultivar	113.106	36.1819
WGS0432	Chang0302	China	Mordern cultivar	113.106	36.1819
WGS0433	Changza2	China	Mordern cultivar	113.106	36.1819
WGS0434	-	-	-	-	-
WGS0435	Changsheng04	China	Mordern cultivar	113.106	36.1819
WGS0436	Changsheng08	China	Mordern cultivar	113.106	36.1819
WGS0437	Changsheng18	China	Mordern cultivar	113.106	36.1819
WGS0438	Changgu2	China	Mordern cultivar	113.106	36.1819
WGS0439	Changgu4	China	Mordern cultivar	113.106	36.1819
WGS0440	Jingu30	China	Mordern cultivar	113.106	36.1819
WGS0441	-	-	-	-	-
WGS0442	Jingu35	China	Mordern cultivar	113.106	36.1819
WGS0443	77-322	China	Mordern cultivar	113.106	36.1819
WGS0444	Fenxuan8	China	Mordern cultivar	111.779	37.2634
WGS0445	Jingu6	China	Mordern cultivar	111.779	37.2634
WGS0446	Jingu10	China	Mordern cultivar	111.779	37.2634
WGS0447	Jingu11	China	Mordern cultivar	111.779	37.2634
WGS0448	Jingu18	China	Mordern cultivar	111.779	37.2634
WGS0449	Jingu20	China	Mordern cultivar	111.779	37.2634
WGS0450	Jingu21	China	Mordern cultivar	111.779	37.2634
WGS0451	Jingu24	China	Mordern cultivar	111.779	37.2634
WGS0452	Jingu26	China	Mordern cultivar	111.779	37.2634
WGS0453	Jingu40	China	Mordern cultivar	111.779	37.2634
WGS0454	Yusan	China	Mordern cultivar	111.779	37.2634
WGS0455	-	-	-	-	-
WGS0456	-	-	-	-	-
WGS0457	Badi1	China	Mordern cultivar	114.879	40.8174
WGS0458	Yangu11	China	Mordern cultivar	109.471	36.5939
WGS0459	Yangu12	China	Mordern cultivar	109.471	36.5939
WGS0460	Qingzhenzhu	China	Mordern cultivar	109.471	36.5939
WGS0461	Yangu13	China	Mordern cultivar	109.471	36.5939
WGS0462	Dali-15	China	Mordern cultivar	111.779	37.2634
WGS0463	87-151	China	Mordern cultivar	111.779	37.2634
WGS0464	-	-	-	-	-
WGS0465	Mengfenggu7	China	Mordern cultivar	111.663	40.8209
WGS0466	-	-	-	-	-
WGS0467	Menghangu9	China	Mordern cultivar	111.663	40.8209
WGS0468	Menggu12	China	Mordern cultivar	111.663	40.8209
WGS0469	Neigu4	China	Mordern cultivar	111.663	40.8209
WGS0470	Mengfenggu11	China	Mordern cultivar	111.663	40.8209
WGS0471	Jindungu1	-	-	-	-
WGS0472	-	-	-	-	-
WGS0473	Lvgu2	China	Mordern cultivar	111.144	37.519
WGS0474	Baogu18	China	Mordern cultivar	115.5	38.8571
WGS0475	Chenggu9	China	Mordern cultivar	117.922	40.9676
WGS0476	Chneggu8	China	Mordern cultivar	117.922	40.9676
WGS0477	Chengnong2	China	Mordern cultivar	117.922	40.9676
WGS0478	Jihugu1	-	Mordern cultivar	-	-
WGS0479	27383	-	-	-	-
WGS0480	200152	-	-	-	-
WGS0481	Jingu17	China	Mordern cultivar	111.779	37.2634
WGS0482	Taixuan10	China	Mordern cultivar	112.569	37.8711
WGS0483	Taixuan1	China	Mordern cultivar	112.569	37.8711
WGS0484	Taixuan8	China	Mordern cultivar	112.569	37.8711
WGS0485	4072	-	-	-	-
WGS0486	Yugu13	China	Mordern cultivar	114.35	36.0969
WGS0487	Ygu12	China	Mordern cultivar	114.35	36.0969
WGS0488	An04-4783	China	Mordern cultivar	114.35	36.0969
WGS0489	Xiagu2	China	Mordern cultivar	114.879	40.8174
WGS0490	Zhenggu2	China	Mordern cultivar	113.65	34.757
WGS0491	Zheng10	China	Mordern cultivar	113.65	34.757
WGS0492	Yugu6	China	Mordern cultivar	114.35	36.0969
WGS0493	Zheng05-1	China	Mordern cultivar	113.65	34.757
WGS0494	Yugu3	China	Mordern cultivar	114.35	36.0969
WGS0495	Zhenggu4	China	Mordern cultivar	113.65	34.757
WGS0496	Zheng188	China	Mordern cultivar	113.65	34.757
WGS0497	Chao637	China	Mordern cultivar	123	41.5
WGS0498	Chao438	China	Mordern cultivar	123	41.5
WGS0499	Gongai5	China	Mordern cultivar	125.315	43.8926
WGS0500	Gongai6	China	Mordern cultivar	125.315	43.8926
WGS0501	Gongai23	China	Mordern cultivar	125.315	43.8926
WGS0502	Kogane	Japan	World-wide germplasm	139.068	36.491
WGS0503	Futaba	Japan	World-wide germplasm	139.068	36.491
WGS0504	Ukrajinskaja	Holand	World-wide germplasm	5.389	52.077
WGS0505	Liluosu	North Korea	World-wide germplasm	126.451	39.778
WGS0506	Set3/80	Germany	World-wide germplasm	9.851	51.11
WGS0507	Ziligen	China	Chinese landrace	117.056	31.5337
WGS0508	Mingu	China	Chinese landrace	117.483	27.3377
WGS0509	Qintangxiaomi	China	Chinese landrace	106.612	23.9016
WGS0510	Gouweisu	China	Chinese landrace	106.612	23.9016
WGS0511	Xinchengxiaomi	China	Chinese landrace	106.612	23.9016
WGS0512	Guizhuerguozhai	China	Chinese landrace	107.099	27.0782
WGS0513	Lushanniuchang	China	Chinese landrace	107.099	27.0782
WGS0514	Qiannannongjiahzhong	China	Chinese landrace	107.099	27.0782
WGS0515	Huangkegouweisu	China	Chinese landrace	110.463	19.2469
WGS0516	Huangkegouweisu(nuosu)	China	Chinese landrace	110.358	20.0082
WGS0517	Huangkegouweisu(xiansu)	China	Chinese landrace	110.358	20.0082
WGS0518	Zaoxianxiaomi	China	Chinese landrace	109.648	28.7086
WGS0519	Kaoshanmen	China	Chinese landrace	117.958	34.314
WGS0520	Xiaohuagu	China	Chinese landrace	117.958	34.314
WGS0521	Bocaigen	China	Chinese landrace	117.958	34.314
WGS0522	Xiaomaguzi	China	Chinese landrace	118.34	34.3731
WGS0523	Huangsu(Jinyinbao)	China	Chinese landrace	116.189	29.2726
WGS0524	Jichangnuo	China	Chinese landrace	109.622	31.4061
WGS0525	Nuoxiaogu	China	Chinese landrace	109.525	31.0547
WGS0526	Honggu	China	Chinese landrace	95.333	29.3256
WGS0527	Baigu	China	Chinese landrace	95.333	29.3256
WGS0528	-	-	-	-	-
WGS0529	Baigu	China	Chinese landrace	94.4843	29.5803
WGS0530	Baigu	China	Chinese landrace	94.4843	29.5803
WGS0531	Qinggu	China	Chinese landrace	94.4843	29.5803
WGS0532	Qinggu	China	Chinese landrace	94.4843	29.5803
WGS0533	Baigu	China	Chinese landrace	88.8792	29.2744
WGS0534	Qimengkelake	China	Chinese landrace	85.0838	40.8704
WGS0535	Tulufanguzi	China	Chinese landrace	85.0838	40.8704
WGS0536	Huangnong1	China	Chinese landrace	85.6159	44.3241
WGS0537	Guzi	China	Chinese landrace	85.6159	44.3241
WGS0538	Baigu	China	Chinese landrace	75.8577	39.3756
WGS0539	Changjiguzi	China	Chinese landrace	85.0838	40.8704
WGS0540	Wuzhaohuangniangu	China	Chinese landrace	116.381	39.9236
WGS0541	Huangmiaoerbaigu	China	Chinese landrace	116.333	39.7261
WGS0542	Lugucun3	China	Chinese landrace	116.381	39.9236
WGS0543	Kuangjingzaoai3-1-1	China	Chinese landrace	116.381	39.9236
WGS0544	Kuanjingzao3-1-2	China	Chinese landrace	116.381	39.9236
WGS0545	Shengtoujin	China	Chinese landrace	116.659	39.9059
WGS0546	Shanxibaigu	China	Chinese landrace	116.333	39.7261
WGS0547	Damaoguzi	China	Chinese landrace	116.381	39.9236
WGS0548	Xiaobaigu	China	Chinese landrace	116.381	39.9236
WGS0549	Maomaohuangguzi	China	Chinese landrace	116.381	39.9236
WGS0550	Maomaohuang	China	Chinese landrace	116.381	39.9236
WGS0551	Shanbaigu	China	Chinese landrace	115.968	40.4597
WGS0552	Jiugenqi	China	Chinese landrace	115.968	40.4597
WGS0553	Dahuanggu	China	Chinese landrace	116.626	40.3121
WGS0554	Xiaohuanggu	China	Chinese landrace	116.626	40.3121
WGS0555	Weizinagu	China	Chinese landrace	116.626	40.3121
WGS0556	Bohaisuo	China	Chinese landrace	116.626	40.3121
WGS0557	Sizhihong	China	Chinese landrace	116.84	40.3715
WGS0558	Beijiao12	China	Chinese landrace	116.381	39.9236
WGS0559	Qisishui	China	Chinese landrace	116.84	40.3715
WGS0560	Guojiang1	China	Chinese landrace	116.84	40.3715
WGS0561	Tiebiangan	China	Chinese landrace	117.113	40.1363
WGS0562	70gu	China	Chinese landrace	105.056	35.6942
WGS0563	Gannuibian	China	Chinese landrace	105.056	35.6942
WGS0564	Dalianggu	China	Chinese landrace	107.93	35.5014
WGS0565	Baidinggu	China	Chinese landrace	105.729	35.5241
WGS0566	Dingxidabaigu	China	Chinese landrace	104.62	35.5751
WGS0567	Heimaogu	China	Chinese landrace	104.62	35.5751
WGS0568	Zhiyinggu	China	Chinese landrace	105.056	35.6942
WGS0569	Gaolanbaimaomaogu	China	Chinese landrace	103.947	36.325
WGS0570	Damaolianggu	China	Chinese landrace	105.329	34.7394
WGS0571	Hongjiugu	China	Chinese landrace	107.616	35.0719
WGS0572	Laohuanggu	China	Chinese landrace	106.683	35.5355
WGS0573	Sanbiangu	China	Chinese landrace	106.137	34.7463
WGS0574	Xiaojinhuang	China	Chinese landrace	105.056	35.6942
WGS0575	Xiaohonggu	China	Chinese landrace	104.108	35.8468
WGS0576	Kunchanggu	China	Chinese landrace	102.981	35.4967
WGS0577	Hongniangu	China	Chinese landrace	98.9011	39.9864
WGS0578	Baicaohonggu	China	Chinese landrace	104.535	35.0035
WGS0579	Yongchangxiaobaigu	China	Chinese landrace	101.969	38.2467
WGS0580	Hongguzi	China	Chinese landrace	104.62	35.5751
WGS0581	Shijianzi	China	Chinese landrace	105.056	35.6942
WGS0582	Huachixiaomaogu	China	Chinese landrace	107.99	36.4556
WGS0583	Tongweihuanglatou	China	Chinese landrace	105.249	35.2139
WGS0584	hongjinzhuan	China	Chinese landrace	104.535	35.0035
WGS0585	221-2-6-1	China	Mordern cultivar	103.75	36.068
WGS0586	74H34-6-1	China	Mordern cultivar	105.056	35.6942
WGS0587	Daguzi	China	Chinese landrace	107.99	36.4556
WGS0588	Lishitianhuangguzi	China	Chinese landrace	98.9011	39.9864
WGS0589	Huangmaogu	China	Chinese landrace	107.99	36.4556
WGS0590	Gaogangu	China	Chinese landrace	105.729	35.5241
WGS0591	73-153-1-7-2	China	Mordern cultivar	104.535	35.0035
WGS0592	8603-124-2	China	Mordern cultivar	104.535	35.0035
WGS0593	Longzhaogu	China	Chinese landrace	118.311	40.1419
WGS0594	Caogu	China	Chinese landrace	116.862	38.309
WGS0595	Daheigu	China	Chinese landrace	115.974	39.4854
WGS0596	Tangxiankanghangu	China	Chinese landrace	115.5	38.8571
WGS0597	Xiaohonggu	China	Chinese landrace	114.834	38.0367
WGS0598	Meiguohuang	China	Chinese landrace	114.49	38.0451
WGS0599	Zhuxi2	China	Mordern cultivar	114.879	40.8174
WGS0600	Dongfangliang	China	Chinese landrace	114.419	40.6688
WGS0601	Kaoshanshui	China	Chinese landrace	115.968	40.4597
WGS0602	Huangruangu	China	Chinese landrace	115.968	40.4597
WGS0603	Zhangnong15	China	Mordern cultivar	114.879	40.8174
WGS0604	Hongmiaoxiaolibai	China	Chinese landrace	118.157	40.7584
WGS0605	Xiaohongniangu	China	Chinese landrace	116.64	41.203
WGS0606	Daniangu	China	Chinese landrace	114.879	40.8174
WGS0607	Heigu	China	Chinese landrace	114.69	38.6215
WGS0608	Laotougu	China	Chinese landrace	114.969	38.7415
WGS0609	Laotougu	China	Chinese landrace	114.969	38.7415
WGS0610	Dayehuanggu	China	Chinese landrace	114.69	38.6215
WGS0611	Dahuangmaoniangu	China	Chinese landrace	115.874	39.3271
WGS0612	Hongmaomao	China	Chinese landrace	114.834	38.0367
WGS0613	Sanhongmiao	China	Chinese landrace	115.564	37.566
WGS0614	Baimaogu	China	Chinese landrace	116.258	37.688
WGS0615	Maotigu	China	Chinese landrace	113.67	36.5641
WGS0616	Qingmiaoxiaobaimi	China	Chinese landrace	117.74	41.9425
WGS0617	Baiminiangu	China	Chinese landrace	117.74	41.9425
WGS0618	Zamiaoguzi	China	Chinese landrace	117.332	40.9289
WGS0619	Qingmiaoxiaobaimi	China	Chinese landrace	118.68	41.0065
WGS0620	Qitouzhan	China	Chinese landrace	118.68	41.0065
WGS0621	Shaligu	China	Chinese landrace	117.922	40.9676
WGS0622	Ganfandan	China	Chinese landrace	117.922	40.9676
WGS0623	Erhuangmi	China	Chinese landrace	117.922	40.9676
WGS0624	Fangtouqinggu	China	Chinese landrace	117.922	40.9676
WGS0625	Wugu	China	Chinese landrace	117.922	40.9676
WGS0626	Zhang8445-721	China	Mordern cultivar	114.879	40.8174
WGS0627	Xiaojinsui	China	Chinese landrace	114.569	39.8405
WGS0628	Honggenhuang	China	Chinese landrace	117.113	40.1363
WGS0629	Tuzierduo	China	Chinese landrace	117.113	40.1363
WGS0630	Daobaqiniangu	China	Chinese landrace	117.113	40.1363
WGS0631	Zhushigu	China	Chinese landrace	117.113	40.1363
WGS0632	Zhuweibagu	China	Chinese landrace	117.113	40.1363
WGS0633	Dajinmiao	China	Chinese landrace	117.113	40.1363
WGS0634	Jinchongzihuang	China	Chinese landrace	117.113	40.1363
WGS0635	Jinbadou	China	Chinese landrace	117.113	40.1363
WGS0636	N12	China	Mordern cultivar	114.879	40.8174
WGS0637	Beishuangliu	China	Chinese landrace	114.879	40.8174
WGS0638	Baimujizui	China	Chinese landrace	114.689	39.354
WGS0639	jinpinggu	China	Chinese landrace	114.689	39.354
WGS0640	Baonong1	China	Chinese landrace	114.689	39.354
WGS0641	-	-	-	-	-
WGS0642	Dayehuang	China	Chinese landrace	114.69	38.6215
WGS0643	Shinong4	China	Chinese landrace	115.5	38.8571
WGS0644	Hongmiao	China	Chinese landrace	114.564	38.1401
WGS0645	Qitoubai	China	Chinese landrace	114.834	38.0367
WGS0646	Bagu233	China	Mordern cultivar	114.879	40.8174
WGS0647	Ba91-0130	China	Mordern cultivar	114.879	40.8174
WGS0648	Ba91-0628	China	Mordern cultivar	114.879	40.8174
WGS0649	Ba91-0932	China	Mordern cultivar	114.879	40.8174
WGS0650	Xiaohanchenggu	China	Chinese landrace	115.5	38.5
WGS0651	Tiexiaokui	China	Chinese landrace	115.5	38.5
WGS0652	Xiamiyao	China	Chinese landrace	115.5	38.5
WGS0653	Badouzi	China	Chinese landrace	115.5	38.5
WGS0654	Xinghuangnian	China	Chinese landrace	118.311	40.1419
WGS0655	Xiaoyanggu	China	Chinese landrace	118.752	39.7396
WGS0656	Qitouwannianshou	China	Chinese landrace	118.752	39.7396
WGS0657	Heimi	China	Chinese landrace	118.135	39.8276
WGS0658	Hongmiaojiansuigu	China	Chinese landrace	117.755	39.8837
WGS0659	Maodali	China	Chinese landrace	117.402	40.0439
WGS0660	Zigenmaogu	China	Chinese landrace	117.402	40.0439
WGS0661	Xiaohonggen	China	Chinese landrace	117.402	40.0439
WGS0662	Dalihuang	China	Chinese landrace	117.402	40.0439
WGS0663	Zhushagu	China	Chinese landrace	117.402	40.0439
WGS0664	Liushabai	China	Chinese landrace	114.346	36.0983
WGS0665	Changmaogu	China	Chinese landrace	114.353	35.9255
WGS0666	Qinggu	China	Chinese landrace	113.813	36.0688
WGS0667	Jinmiaohuang	China	Chinese landrace	114.897	35.9539
WGS0668	Zimiaobai	China	Chinese landrace	115.198	36.0775
WGS0669	Liutiaoqing	China	Chinese landrace	114.511	35.5815
WGS0670	Shilixiang	China	Chinese landrace	114.353	35.9255
WGS0671	Honggu	China	Chinese landrace	114.683	35.1984
WGS0672	Niangu	China	Chinese landrace	114.683	35.1984
WGS0673	Qisilv	China	Chinese landrace	114.511	35.5815
WGS0674	Xiaojigou	China	Chinese landrace	113.599	34.1047
WGS0675	Tietoupeng	China	Chinese landrace	115.4	33.728
WGS0676	Guzi	China	Chinese landrace	113.868	35.3099
WGS0677	Jixian1	China	Chinese landrace	115.4	33.728
WGS0678	Honghuanggu	China	Chinese landrace	114.409	35.0397
WGS0679	Dayanggu	China	Chinese landrace	112.6	35.0673
WGS0680	Sanbianchou	China	Chinese landrace	114.195	35.1428
WGS0681	Qinggu	China	Chinese landrace	112.937	35.0893
WGS0682	Xinnong691	China	Mordern cultivar	113.868	35.3099
WGS0683	Longzhaoniangu	China	Chinese landrace	113.868	35.3099
WGS0684	Hongxiaoguzi	China	Chinese landrace	111.475	33.3007
WGS0685	Longzhaoguzi	China	Chinese landrace	114.974	32.7513
WGS0686	Dabaisha	China	Chinese landrace	124.333	43.3145
WGS0687	Hongmiaozaoguzi	China	Chinese landrace	125.673	43.5265
WGS0688	Laolaibian	China	Chinese landrace	127	43
WGS0689	Qisiya	China	Chinese landrace	126.488	43.6594
WGS0690	Baishagu	China	Chinese landrace	123.311	44.132
WGS0691	Damaogu	China	Chinese landrace	121.307	43.5991
WGS0692	Laolaibian	China	Chinese landrace	123.311	44.132
WGS0693	Maozhuazi	China	Chinese landrace	121.307	43.5991
WGS0694	Hongniangu	China	Chinese landrace	126.037	42.6801
WGS0695	Qisimizi	China	Chinese landrace	126.567	43.8867
WGS0696	Danpinian	China	Chinese landrace	127	43
WGS0697	Jiu8216	China	Chinese landrace	126.567	43.8867
WGS0698	Taohuagu2	China	Chinese landrace	125.315	43.8926
WGS0699	Daqingmiao2	China	Chinese landrace	125.315	43.8926
WGS0700	Huangbaimi	China	Chinese landrace	125.315	43.8926
WGS0701	Jinmi2	China	Chinese landrace	125.315	43.8926
WGS0702	Gezhouhong	China	Chinese landrace	124.121	42.771
WGS0703	Hongmiaobaisha	China	Chinese landrace	124.915	42.1008
WGS0704	Fanlaoliu	China	Chinese landrace	124.113	41.2958
WGS0705	Maoweiba	China	Chinese landrace	125.352	41.2647
WGS0706	Tie8977	China	Chinese landrace	123.844	42.2956
WGS0707	Zaoshudaobaqi	China	Chinese landrace	121.736	42.0494
WGS0708	Lvmiaojiansuibai	China	Chinese landrace	122.113	41.6858
WGS0709	Shandigao	China	Chinese landrace	122.113	41.6858
WGS0710	Hongmiaolaolaibian	China	Chinese landrace	122.113	41.6858
WGS0711	Suziliang	China	Chinese landrace	121.736	42.0494
WGS0712	Hongniangu	China	Chinese landrace	121.736	42.0494
WGS0713	Dalongzhaonian	China	Chinese landrace	121.787	41.5952
WGS0714	Longfengsan	China	Chinese landrace	122.823	41.992
WGS0715	Gaipingbai	China	Chinese landrace	123.341	42.7452
WGS0716	Nianshangkang	China	Chinese landrace	123.764	41.2876
WGS0717	Daniangu	China	Chinese landrace	118.95	42.268
WGS0718	Zhaonong11	China	Chinese landrace	123	41.5
WGS0719	Huangguzi	China	Chinese landrace	113.154	40.4366
WGS0720	Xiaohangu	China	Chinese landrace	114.689	39.354
WGS0721	Baiyousha	China	Chinese landrace	112.496	40.5247
WGS0722	Ermaogu	China	Chinese landrace	116.546	44
WGS0723	Liushitianhuancang	China	Chinese landrace	123	41.5
WGS0724	Jizhaoben	China	Chinese landrace	120.49	42.05
WGS0725	Sanbianhua	China	Chinese landrace	116.546	44
WGS0726	Sanfanbai	China	Chinese landrace	116.546	44
WGS0727	Dahuanggu	China	Chinese landrace	116.546	44
WGS0728	Jiaogu	China	Chinese landrace	116.546	44
WGS0729	Luhongguzi	China	Chinese landrace	116.546	44
WGS0730	Erhuanggu	China	Chinese landrace	112.496	40.5247
WGS0731	Niumaogu	China	Chinese landrace	112.496	40.5247
WGS0732	Dahuanggu	China	Chinese landrace	116.546	44
WGS0733	Dabaigu	China	Chinese landrace	108.651	40.7184
WGS0734	Dabaigu	China	Chinese landrace	108.651	40.7184
WGS0735	Huangyu4	China	Chinese landrace	116.546	44
WGS0736	Zituigu	China	Chinese landrace	116.546	44
WGS0737	Zhuyeqing	China	Chinese landrace	116.546	44
WGS0738	Xiaobailiusha	China	Chinese landrace	116.546	44
WGS0739	Yibajie	China	Chinese landrace	108.651	40.7184
WGS0740	Damaogu	China	Chinese landrace	116.546	44
WGS0741	Maolianggu	China	Chinese landrace	116.546	44
WGS0742	Chigaogu	China	Chinese landrace	113.154	40.4366
WGS0743	Jiuguzi	China	Chinese landrace	116.546	44
WGS0744	Niutougu	China	Chinese landrace	123	41.5
WGS0745	Hongmiaodabaigu	China	Chinese landrace	123	41.5
WGS0746	Hongmiaoxiaobaimi	China	Chinese landrace	118.051	43.6008
WGS0747	Jinmaozhuazhi	China	Chinese landrace	102.806	36.3303
WGS0748	Huangpaogu	China	Chinese landrace	102.806	36.3303
WGS0749	Huangshashi	China	Chinese landrace	102.806	36.3303
WGS0750	Shuliniangu	China	Chinese landrace	120.74	37.8045
WGS0751	Esizhu	China	Chinese landrace	119.948	36.7882
WGS0752	Daoshibai	China	Chinese landrace	119.197	36.429
WGS0753	Yingbanyue	China	Chinese landrace	118.11	36.9533
WGS0754	Mujizui	China	Chinese landrace	117.756	35.9097
WGS0755	Bainiangu	China	Chinese landrace	119.452	35.4276
WGS0756	Qingmiaomaogu	China	Chinese landrace	119.452	35.4276
WGS0757	Yumaohuangguzi	China	Chinese landrace	118.11	36.9533
WGS0758	Honggu	China	Chinese landrace	118.334	34.6181
WGS0759	Zhibozi	China	Chinese landrace	117.727	36.8857
WGS0760	Lushuibai	China	Chinese landrace	118.4	37.0498
WGS0761	Qinghuanggu	China	Chinese landrace	119.197	36.429
WGS0762	Qiantoucha	China	Chinese landrace	116.577	35.4092
WGS0763	Huangbagu	China	Chinese landrace	115.935	35.6051
WGS0764	Henong1	China	Mordern cultivar	115.446	35.2485
WGS0765	Sanbianse	China	Chinese landrace	119.452	35.4276
WGS0766	Yaogu	China	Chinese landrace	113.169	37.8868
WGS0767	Zhuyeqing	China	Chinese landrace	112.964	37.0709
WGS0768	Heiguzi	China	Chinese landrace	111.779	37.2634
WGS0769	Yiquansan	China	Chinese landrace	113.697	37.6084
WGS0770	Qishandashenggu	China	Chinese landrace	113.259	38.7192
WGS0771	Jiuganqi	China	Chinese landrace	112	37.0936
WGS0772	Dahongmiao	China	Chinese landrace	112.569	37.8711
WGS0773	Milahuang	China	Chinese landrace	112.553	37.4255
WGS0774	Niumaohuang	China	Chinese landrace	112.874	36.1199
WGS0775	Zaoerbaigu	China	Chinese landrace	113.594	40.039
WGS0776	Baishizou	China	Chinese landrace	114.276	39.7636
WGS0777	Bawangbian	China	Chinese landrace	113.685	39.6963
WGS0778	Youshabai	China	Chinese landrace	114.229	39.4377
WGS0779	Daobaqi	China	Chinese landrace	114.229	39.4377
WGS0780	Xiaobaigu	China	Chinese landrace	114.229	39.4377
WGS0781	Zhushigu	China	Chinese landrace	112.964	37.0709
WGS0782	Siganqi	China	Chinese landrace	111.783	37.1432
WGS0783	Laolaibian	China	Chinese landrace	112.874	36.1199
WGS0784	Xiaobaimigu	China	Chinese landrace	113.431	36.2009
WGS0785	Maotigu	China	Chinese landrace	112.863	36.8368
WGS0786	Huangmicao	China	Chinese landrace	112.699	36.7574
WGS0787	Jiangu	China	Chinese landrace	110.182	36.8796
WGS0788	Jiugenqi	China	Chinese landrace	110.009	36.5837
WGS0789	Mizhihuang	China	Chinese landrace	109.057	35.0755
WGS0790	Heijiugu	China	Chinese landrace	107.813	34.684
WGS0791	Zhuyeqing	China	Chinese landrace	108.236	34.5303
WGS0792	Hongguzi	China	Chinese landrace	110.871	33.5309
WGS0793	Hongwuzhaolong	China	Chinese landrace	109.879	33.5339
WGS0794	Hongjiugu	China	Chinese landrace	109.879	33.5339
WGS0795	Sugu	China	Chinese landrace	108.899	32.314
WGS0796	Longzhaojiugu	China	Chinese landrace	109.757	38.2973
WGS0797	Laohonggu	China	Chinese landrace	108.333	35.1225
WGS0798	Jiugu	China	Chinese landrace	108.078	35.0397
WGS0799	Hongjiaoshi	China	Chinese landrace	106.853	34.8914
WGS0800	Yangu5	China	Chinese landrace	109.471	36.5939
WGS0801	SSR1	Kazakhstan	Weedy foxtail millet	67.301	48.16
WGS0802	SSR2	Germany	Weedy foxtail millet	13.206	51.109
WGS0803	SSR3	France	World-wide germplasm	2.55	46.565
WGS0804	-	-	-	-	-
WGS0805	SSR5	Morocco	World-wide germplasm	-6.8934	30.9202
WGS0806	-	-	-	-	-
WGS0807	-	-	-	-	-
WGS0808	-	-	-	-	-
WGS0809	SSR15	Afghanistan	Weedy foxtail millet	65.216	33.677
WGS0810	SSR16	India	Weedy foxtail millet	78.5	21
WGS0811	SSR20	Nepal	World-wide germplasm	83.939	28.253
WGS0812	SSR21	Lebanon	World-wide germplasm	35.888	33.92
WGS0813	SSR22	Lebanon	World-wide germplasm	35.888	33.92
WGS0814	SSR23	Ethiopia	World-wide germplasm	39.616	8.626
WGS0815	SSR24	Ethiopia	World-wide germplasm	39.616	8.626
WGS0816	SSR25	Kenya	Weedy foxtail millet	37.858	0.53
WGS0817	SSR26	Poland	World-wide germplasm	19.401	52.125
WGS0818	SSR29	Japan	World-wide germplasm	139.061	36.393
WGS0819	SSR30	Japan	World-wide germplasm	135.805	34.6851
WGS0820	SSR31	Japan	World-wide germplasm	141.35	43.05
WGS0821	SSR32	Japan	World-wide germplasm	138.381	34.976
WGS0822	SSR33	South Korea	World-wide germplasm	128.17	36.2
WGS0823	SSR34	Indonesia	World-wide germplasm	114.252	-0.976
WGS0824	SSR35	Bangladesh	World-wide germplasm	89.941	24.218
WGS0825	SSR36	Bangladesh	World-wide germplasm	89.941	24.218
WGS0826	SSR37	Bangladesh	World-wide germplasm	89.941	24.218
WGS0827	SSR38	Philippines	World-wide germplasm	122.466	11.118
WGS0828	SSR39	Philippines	World-wide germplasm	122.466	11.118
WGS0829	SSR40	Philippines	World-wide germplasm	122.466	11.118
WGS0830	SSR41	South Korea	World-wide germplasm	128.17	36.2
WGS0831	SSR42	South Korea	World-wide germplasm	128.17	36.2
WGS0832	SSR43	South Korea	World-wide germplasm	128.17	36.2
WGS0833	-	-	-	-	-
WGS0834	SSR45	South Korea	World-wide germplasm	128.17	36.2
WGS0835	SSR46	Japan	World-wide germplasm	135.19	34.69
WGS0836	SSR47	Philippines	World-wide germplasm	122.466	11.118
WGS0837	SSR48	Philippines	World-wide germplasm	122.466	11.118
WGS0838	SSR49	Nepal	World-wide germplasm	83.939	28.253
WGS0839	SSR50	Afghanistan	World-wide germplasm	65.216	33.677
WGS0840	SSR51	Kyrgyztan	World-wide germplasm	74.63	41.4
WGS0841	SSR52	Uzbekistan	World-wide germplasm	63.17	41.75
WGS0842	SSR53	Russia	World-wide germplasm	96.689	61.988
WGS0843	SSR54	Ukraine	World-wide germplasm	31.388	49.016
WGS0844	SSR55	Russia	World-wide germplasm	96.689	61.988
WGS0845	SSR56	Mongolia	World-wide germplasm	102.876	46.056
WGS0846	SSR57	Bulgaria	World-wide germplasm	25.231	42.761
WGS0847	SSR58	Georgia	World-wide germplasm	43.518	42.176
WGS0848	SSR59	Russia	World-wide germplasm	96.689	61.988
WGS0849	SSR60	Kyrgyztan	World-wide germplasm	74.63	41.4
WGS0850	SSR61	Ukraine	World-wide germplasm	31.388	49.016
WGS0851	SSR62	Yugoslavia	World-wide germplasm	-	-
WGS0852	SSR63	USA	World-wide germplasm	-91.83	37.98
WGS0853	SSR64	Kazakhstan	World-wide germplasm	67.301	48.16
WGS0854	SSR65	USA	World-wide germplasm	-99.89	31.97
WGS0855	SSR66	South Africa	World-wide germplasm	29.43	-23.4
WGS0856	SSR68	Kenya	World-wide germplasm	37.858	0.53
WGS0857	SSR69	Iran	World-wide germplasm	54.301	32.565
WGS0858	SSR70	Iran	World-wide germplasm	54.301	32.565
WGS0859	SSR71	India	World-wide germplasm	78.5	21
WGS0860	SSR72	Hungary	World-wide germplasm	19.134	47.07
WGS0861	SSR73	Canada	World-wide germplasm	-85.31	51.26
WGS0862	SSR74	Iran	World-wide germplasm	54.301	32.565
WGS0863	SSR75	China	-	120.946	23.754
WGS0864	SSR76	Hungary	World-wide germplasm	19.134	47.07
WGS0865	SSR77	Hungary	World-wide germplasm	19.134	47.07
WGS0866	SSR79	France	World-wide germplasm	2.55	46.565
WGS0867	SSR80	China	-	120.946	23.754
WGS0868	SSR82	India	World-wide germplasm	78.5	21
WGS0869	SSR83	India	World-wide germplasm	78.5	21
WGS0870	SSR84	India	World-wide germplasm	78.5	21
WGS0871	SSR85	India	World-wide germplasm	78.5	21
WGS0872	SSR86	South Africa	World-wide germplasm	23.121	-30.558
WGS0873	SSR87	Kenya	World-wide germplasm	37.858	0.53
WGS0874	SSR88	Switzerland	World-wide germplasm	7.908	46.861
WGS0875	SSR89	Lebanon	World-wide germplasm	35.888	33.92
WGS0876	SSR90	Hungary	World-wide germplasm	19.134	47.07
WGS0877	SSR91	USA	World-wide germplasm	-99.9	41.49
WGS0878	SSR93	USA	World-wide germplasm	-105.78	39.55
WGS0879	SSR96	Turkey	Weedy foxtail millet	35.179	39.061
WGS0880	SSR103	Germany	World-wide germplasm	9.851	51.11
WGS0881	SSR104	China	Chinese landrace	104.535	35.0035
WGS0882	SSR105	China	Chinese landrace	127	43
WGS0883	SSR106	China	Chinese landrace	113.599	34.1047
WGS0884	-	-	-	-	-
WGS0885	SSR108	France	World-wide germplasm	2.55	46.565
WGS0886	SSR109	France	World-wide germplasm	2.55	46.565
WGS0887	SSR110	China	Chinese landrace	112	37.0936
WGS0888	SSR111	China	Chinese landrace	108.604	34.0693
WGS0889	SSR112	China	Chinese landrace	128.696	46.5871
WGS0890	SSR113	China	Chinese landrace	118.027	36.3122
WGS0891	SSR114	Holand	World-wide germplasm	5.389	52.077
WGS0892	SSR115	Hungary	World-wide germplasm	19.134	47.07
WGS0893	Hengzao1	China	Mordern cultivar	114.879	40.8174
WGS0894	jigu11	China	Mordern cultivar	114.49	38.0451
WGS0895	Jigu31	China	Mordern cultivar	114.49	38.0451
WGS0896	Jingu22	China	Mordern cultivar	111.779	37.2634
WGS0897	Jingu29	China	Mordern cultivar	111.779	37.2634
WGS0898	Jingu46	China	Mordern cultivar	111.779	37.2634
WGS0899	766	China	Mordern cultivar	114.49	38.0451
WGS0900	Q24	China	Weedy foxtail millet	114.49	38.0451
WGS0901	Langweiba	China	Chinese landrace	112	37.0936
WGS0902	Hongmiaodabaigu	China	Chinese landrace	112	37.0936
WGS0903	Eyanggu	China	Chinese landrace	112	37.0936
WGS0904	Hongtuigu	China	Chinese landrace	112	37.0936
WGS0905	Hongchou	China	Chinese landrace	112	37.0936
WGS0906	Qisiqueniangu	China	Chinese landrace	112	37.0936
WGS0907	Huanggu	China	Chinese landrace	112	37.0936
WGS0908	Gushanggu	China	Chinese landrace	112	37.0936
WGS0909	Qisibaigu	China	Chinese landrace	112	37.0936
WGS0910	S80	China	Mordern cultivar	114.49	38.0451
WGS0911	Daheigu	-	Chinese landrace	-	-
WGS0912	Hushiheimi	China	Chinese landrace	111.663	40.8209
WGS0913	Zhangai10	China	Mordern cultivar	114.879	40.8174
WGS0914	84133chunhe	China	Mordern cultivar	118.95	42.268
WGS0915	Anai15	China	Mordern cultivar	114.35	36.0969
WGS0916	Chiai9	China	Mordern cultivar	118.95	42.268
WGS0917	Kuanjiu	China	Mordern cultivar	118.157	40.7584
WGS0918	Jiai5	China	Mordern cultivar	117.006	36.6671
WGS0919	Jiai6	China	Mordern cultivar	117.006	36.6671
WGS0920	Jiai9	China	Mordern cultivar	117.006	36.6671
WGS0921	Jiai10	China	Mordern cultivar	117.006	36.6671
WGS0922	Jiai11	China	Mordern cultivar	117.006	36.6671
WGS0923	Jiai12	China	Mordern cultivar	117.006	36.6671
WGS0924	Jinfenai5	China	Mordern cultivar	111.779	37.2634
WGS0925	Jinfenai6	China	Mordern cultivar	111.779	37.2634
WGS0926	Aiganzhuyeqing4n	China	Chinese landrace	114.49	38.0451
WGS0927	Yan4zhi	China	Mordern cultivar	109.471	36.5939
WGS0928	Yan35	China	Mordern cultivar	109.471	36.5939
WGS0929	Zhishi897	China	Mordern cultivar	108.604	34.0693
WGS0930	-	-	-	-	-
WGS0931	Anai3	China	Mordern cultivar	114.35	36.0969
WGS0932	Ai88	China	Mordern cultivar	114.49	38.0451
WGS0933	Anai8	China	Mordern cultivar	114.35	36.0969
WGS0934	223	China	Mordern cultivar	114.49	38.0451
WGS0935	Anai17	China	Mordern cultivar	114.35	36.0969
WGS0936	Aininghuang	China	Chinese landrace	114.49	38.0451
WGS0937	C193	China	Mordern cultivar	114.49	38.0451
WGS0938	Baimiguzi	China	Chinese landrace	114.49	38.0451
WGS0939	Xiaoyeguzi	China	Chinese landrace	114.49	38.0451
WGS0940	Chuang19-11	China	Mordern cultivar	114.49	38.0451
WGS0941	Anai9	China	Mordern cultivar	114.35	36.0969
WGS0942	Jichong26	China	Mordern cultivar	117.006	36.6671
WGS0943	Mengfenggu11	China	Mordern cultivar	-	-
WGS0944	Zhaogu1	China	Mordern cultivar	111.663	40.8209
WGS0945	8311	China	Mordern cultivar	-	-
WGS0946	Yugu18	China	Mordern cultivar	114.35	36.0969
WGS0947	Chigu7	China	Mordern cultivar	111.663	40.8209
WGS0948	Gonggu6	China	Mordern cultivar	125.315	43.8926
WGS0949	Bagu1	China	Mordern cultivar	-	-
WGS0950	Zhonggu2	China	Mordern cultivar	-	-
WGS0951	Jigu39	China	Mordern cultivar	114.49	38.0451
WGS0952	Yugu19	China	Mordern cultivar	114.35	36.0969
WGS0953	Ci846	China	Chinese landrace	-	-
WGS0956	4937	China	Chinese landrace	-	-
WGS0957	Huangtoubang	China	Chinese landrace	110.396	28.4555
WGS0958	11	China	Chinese landrace	-	-
WGS0959	Longzhuanian	China	Chinese landrace	125.085	45.5203
WGS0960	Jinxiangyu	China	Chinese landrace	118.957	42.2753
WGS0961	Xiaohonggu	China	Chinese landrace	102.892	37.4651
WGS0963	Xiaohonggu	China	Chinese landrace	102.262	36.0983
WGS0964	60tianhuanjia	China	Chinese landrace	122.841	45.619
WGS0965	Dongshangu	China	Chinese landrace	114.553	38.4365
WGS0966	Liushizao	China	Chinese landrace	108.932	34.6156
WGS0967	Dazaopi	China	Chinese landrace	125.226	49.1784
WGS0968	Baigu	China	Chinese landrace	95.3316	29.327
WGS0969	Nuogu	China	Chinese landrace	117.971	28.4444
WGS0970	Huangjinmiao	China	Chinese landrace	-	-
WGS0971	19	China	Green foxtail	109.491	36.5965
WGS0972	168	China	Green foxtail	114.879	30.4477
WGS0973	175	China	Green foxtail	108.32	22.824
WGS0974	196	China	Green foxtail	91.1322	29.6604
WGS0975	205	China	Green foxtail	113.281	23.1252
WGS0976	221	China	Green foxtail	115.892	28.6765
WGS0977	235	China	Green foxtail	120.324	32.8508
WGS0978	245	China	Green foxtail	115.832	40.9144
WGS0979	260	China	Green foxtail	106.769	31.8513
WGS0980	276	China	Green foxtail	112.434	34.663
WGS0981	285	China	Green foxtail	112.549	37.857
WGS0982	29	China	Green foxtail	104.066	30.6595
WGS0983	293	China	Green foxtail	112.736	37.6965
WGS0984	310	China	Green foxtail	125.325	43.8868
WGS0985	322	China	Green foxtail	106.376	39.0133
WGS0986	348	China	Green foxtail	111.691	29.0402
WGS0987	355	China	Green foxtail	121.66	31.8108
WGS0988	383	China	Green foxtail	106.213	28.3198
WGS0989	407	W49 Russia	Green foxtail	-	-
WGS0990	505	W57 France	Green foxtail	-	-
WGS0991	510	W58 Oklachoma	谷莠子	-	-
WGS0992	40	China	Green foxtail	118.326	35.0653
WGS0993	W49	W60 Japan	Green foxtail	-	-
WGS0994	W55	W64 Bristol	Green foxtail	-	-
WGS0995	W57	美国53 智利 Bio-Bio	Green foxtail	-	-
WGS0996	W58	美国55 土耳其	Green foxtail	-	-
WGS0997	W60	美国60 阿富汗	Green foxtail	-	-
WGS0998	W61	美国61 伊朗	Green foxtail	-	-
WGS0999	W63	美国66 俄罗斯联邦	Green foxtail	-	-
WGS1000	W64	美国68 波兰Poznan	Green foxtail	-	-
WGS1001	61	China	Green foxtail	123.429	41.7968
WGS1002	92	China	Green foxtail	116.231	40.2207
WGS1003	115	China	Green foxtail	114.202	36.6928
WGS1004	155	China	Green foxtail	111.067	39.0281
WGS1005	-	-	Green foxtail	-	-
Yugu1	-	-	-	-	-
G001	Baomihunzi	Heilongjiang	Chinese landrace	126.598	45.981
G002	Baishagu	Heilongjiang	Chinese landrace	125.328	46.401
G003	Anfeng	Heilongjiang	Chinese landrace	126.315	45.365
G004	laolaibian	Heilongjiang	Chinese landrace	127.139	49.33
G005	Dacaopi	Heilongjiang	Chinese landrace	125.214	49.166
G007	Saiwaixiangguzi	-	Chinese landrace	-	-
G008	Suihuashuilizhan	Heilongjiang	Chinese landrace	126.983	46.637
G010	Gougen	Heilongjiang	Chinese landrace	127.5	46.879
G011	Ribengu	Heilongjiang	Chinese landrace	129.386	44.566
G012	Hongniangu	Heilongjiang	Chinese landrace	129.897	46.725
G013	Longzhaomian	Heilongjiang	Chinese landrace	125.083	45.512
G014	Caopi-daobaqi	Heilongjiang	Chinese landrace	125.214	49.166
G015	Guzi×Gaoliang	Heilongjiang	Chinese landrace	126.957	45.548
G017	Nenxuan 10	Heilongjiang	Mordern cultivar	125.214	49.166
G018	Nenxuan 14	Heilongjiang	Mordern cultivar	128.696	46.587
G019	Nenxuan 16	Heilongjiang	Mordern cultivar	128.696	46.587
G020	Longgu 25	Heilongjiang	Mordern cultivar	126.957	45.548
G022	Longgu 31	Heilongjiang	Mordern cultivar	126.957	45.548
G024	Hongmiao 1	Jilin	Chinese landrace	-	-
G026	Maozhuazi	Jilin	Chinese landrace	121.307	43.599
G028	Baiganbaisha	Jilin	Chinese landrace	-	-
G029	Kougen	Jilin	Chinese landrace	-	-
G031	Jiugu 11	Jilin	Mordern cultivar	126.567	43.887
G032	Gongai 3	Jilin	Mordern cultivar	125.315	43.893
G033	Gongai 5	Jilin	Mordern cultivar	125.315	43.893
G034	Gonggu 66	Jilin	Mordern cultivar	125.315	43.893
G035	Gonggu 69	Jilin	Mordern cultivar	125.315	43.893
G036	Gonggu 70	Jilin	Mordern cultivar	125.315	43.893
G037	Gonggu 75	Jilin	Mordern cultivar	125.315	43.893
G038	Baigu 9	Jilin	Mordern cultivar	122.84	45.616
G039	Longgu	Liaoning	Chinese landrace	122.423	41.384
G040	Liaogu 1	Liaoning	Mordern cultivar	123.174	41.27
G041	Chaogu 15	Liaoning	Mordern cultivar	123	41.5
G042	Tiegu 4	Liaoning	Mordern cultivar	124.159	42.547
G043	Tie7924	Liaoning	Mordern cultivar	124.159	42.547
G044	Daqinggu	Neimenggu	Chinese landrace	113.154	40.437
G046	Jinxiangyuxiaobaimi	Neimenggu	Chinese landrace	118.959	42.266
G047	Hongmiaoniutougou	Neimenggu	Chinese landrace	118.95	42.268
G048	Shanxihonggu	Neimenggu	Chinese landrace	118.959	42.266
G049	Hongniangu	Neimenggu	Chinese landrace	118.051	43.601
G050	Dajinmiao	Neimenggu	Chinese landrace	118.959	42.266
G051	Bocaitui	Neimenggu	Chinese landrace	116.546	44
G052	Baiyousha	Neimenggu	Chinese landrace	112.496	40.525
G053	Fenghonggu	Neimenggu	Mordern cultivar	118.959	42.266
G054	Mengfenggu 7	Neimenggu	Mordern cultivar	111.663	40.821
G055	Mengfenggu 11	Neimenggu	Mordern cultivar	111.663	40.821
G056	Menghangu 9	Neimenggu	Mordern cultivar	111.663	40.821
G057	Chigu 6	Neimenggu	Mordern cultivar	111.663	40.821
G058	Chigu 8	Neimenggu	Mordern cultivar	118.959	42.266
G059	Chigu 10	Neimenggu	Mordern cultivar	118.959	42.266
G060	Chigu 16	Neimenggu	Mordern cultivar	118.959	42.266
G061	Chigu 17	Neimenggu	Mordern cultivar	118.959	42.266
G062	Qinggu	Beijing	Chinese landrace	-	-
G063	Honggaigu	Beijing	Chinese landrace	116.381	39.924
G065	Baiqianchuan	Hebei	Chinese landrace	-	-
G066	Hongmiaoqinggu	Hebei	Chinese landrace	-	-
G067	Heisheyao	Hebei	Chinese landrace	-	-
G068	Xiaobaimiao	Hebei	Chinese landrace	-	-
G069	Migu	Hebei	Chinese landrace	-	-
G070	Tuzizui	Hebei	Chinese landrace	-	-
G072	Zhuyeqing	Hebei	Chinese landrace	-	-
G073	Shenglihong	Hebei	Chinese landrace	-	-
G074	Dahongpao	Hebei	Chinese landrace	-	-
G075	Youluqing	Hebei	Chinese landrace	-	-
G076	Xiaohuanggu	Hebei	Chinese landrace	-	-
G077	lamahuangniangu	Hebei	Chinese landrace	-	-
G078	Maomaogu	Hebei	Chinese landrace	114.919	37.619
G080	Mantianhong	Hebei	Chinese landrace	-	-
G081	Baidali	Hebei	Chinese landrace	115.282	40.974
G082	Bailuosha	Hebei	Chinese landrace	-	-
G083	Dabaigu	Hebei	Chinese landrace	-	-
G084	Qiyehuang	Hebei	Chinese landrace	-	-
G085	Shizihong	Hebei	Chinese landrace	-	-
G086	Niujiangsheng	Hebei	Chinese landrace	-	-
G087	Zigenwawuli	Hebei	Chinese landrace	-	-
G089	Dengshenqi	-	Chinese landrace	-	-
G092	Heiguzi	Hebei	Chinese landrace	117.8	40.959
G093	Zhumiqing	Hebei	Chinese landrace	-	-
G094	Heigu	Hebei	Chinese landrace	-	-
G095	Hongguzi	Hebei	Chinese landrace	117.922	40.968
G096	Maomaoliang	Hebei	Chinese landrace	117.8	40.959
G097	Qingmiaoxiaobaimi	Hebei	Chinese landrace	117.76	41.938
G099	Jinxiangyu	-	Chinese landrace	-	-
G100	Gengzihuang	Hebei	Chinese landrace	-	-
G101	Jugu	Hebei	Chinese landrace	114.772	37.753
G103	Qingmiaodagaojie	Hebei	Chinese landrace	-	-
G105	Hongbaimiao	Hebei	Chinese landrace	-	-
G106	Heigu	Hebei	Chinese landrace	114.69	38.621
G107	Daheigu	-	Chinese landrace	-	-
G108	Lumiqing	Hebei	Chinese landrace	113.691	36.585
G109	Luohuahuanggu	Hebei	Chinese landrace	-	-
G110	Daqinggu	Hebei	Chinese landrace	-	-
G111	Hongniangu	Hebei	Chinese landrace	118.893	39.892
G112	Qitoubai	Hebei	Chinese landrace	115.708	37.728
G113	Zigenhuang	Hebei	Chinese landrace	-	-
G115	Dajiugenqi	Hebei	Chinese landrace	-	-
G116	Qinghonggu	Hebei	-	117.8	40.959
G117	Goutougu	Hebei	Chinese landrace	115.282	40.974
G118	Yatache	Hebei	Chinese landrace	-	-
G121	Honggu	Hebei	Chinese landrace	-	-
G122	Hongniangu	Hebei	Chinese landrace	-	-
G123	Huanggu	Hebei	Chinese landrace	-	-
G124	Langweigu	-	Chinese landrace	-	-
G126	Huanglougu	Hebei	Chinese landrace	-	-
G127	Qitoubai	Hebei	Chinese landrace	115.579	37.551
G130	Longzhaogu	Hebei	Chinese landrace	118.314	40.142
G131	Shanxibaigu	Beijing	Chinese landrace	116.333	39.726
G132	Liangshitun	Hebei	Chinese landrace	-	-
G133	Zaoyijie	Hebei	Chinese landrace	-	-
G135	Hongpiniangu	Hebei	Chinese landrace	-	-
G136	Jinmiaohuang	Henan	Chinese landrace	114.897	35.954
G137	Xiaoqinggu	Hebei	Chinese landrace	115.974	39.485
G138	Daqitoubai	Hebei	Chinese landrace	-	-
G139	Zigenhong	Hebei	Chinese landrace	114.5	37.44
G141	Datouhuang	Hebei	Chinese landrace	-	-
G142	Hongmiaoqinggu	Hebei	Chinese landrace	-	-
G143	Xiaoqinggu	Hebei	Chinese landrace	115.974	39.485
G144	Daobaoqi	Hebei	Chinese landrace	-	-
G145	Hongguzi	Hebei	Chinese landrace	117.8	40.959
G146	Qitouqinggu	Hebei	Chinese landrace	-	-
G148	Dalangle	Hebei	Chinese landrace	-	-
G149	Sanbianchou	Henan	Chinese landrace	114.195	35.143
G150	Shaguzi	Hebei	Chinese landrace	-	-
G151	Heigaoniangu	Hebei	Chinese landrace	-	-
G152	Dahuangmaoniangu	Hebei	Chinese landrace	115.874	39.327
G153	Qiyubaigu	Hebei	Chinese landrace	-	-
G154	Dahonggu	-	Chinese landrace	-	-
G155	Longzhaogu	Hebei	Chinese landrace	118.314	40.142
G158	Hebeiwu	Hebei	Chinese landrace	115.146	37.068
G159	Lumiqinggu	Hebei	Chinese landrace	113.67	36.564
G161	Heiguzi	Hebei	Chinese landrace	117.922	40.968
G162	Zhangnong 11	Hebei	Mordern cultivar	115.282	40.974
G163	Jizhanggu 5	Hebei	Mordern cultivar	115.283	40.975
G164	Xian256B	Hebei	Mordern cultivar	114.879	40.817
G165	Baai 2	Hebei	Mordern cultivar	115.283	40.975
G167	Chenggu 9	Hebei	Mordern cultivar	117.922	40.968
G168	Chenggu 11	Hebei	Mordern cultivar	117.922	40.968
G169	03-992	Hebei	Mordern cultivar	117.922	40.968
G171	R219	Hebei	Mordern cultivar	114.49	38.045
G172	Ai88	Hebei	Mordern cultivar	114.49	38.045
G173	Jigu 11	Hebei	Mordern cultivar	114.49	38.045
G174	Jigu 12	Hebei	Mordern cultivar	116.861	38.309
G175	Jigu 19	Hebei	Mordern cultivar	114.49	38.045
G176	Jigu 22	Hebei	Mordern cultivar	114.49	38.045
G177	Jigu 31	Hebei	Mordern cultivar	114.49	38.045
G178	Jigu 35	Hebei	Mordern cultivar	114.49	38.045
G179	Jigu 36	Hebei	Mordern cultivar	114.49	38.045
G180	Jigu 37	Hebei	Mordern cultivar	114.49	38.045
G181	Jigu 39	Hebei	Mordern cultivar	114.49	38.045
G182	Jigu 41	Hebei	Mordern cultivar	114.49	38.045
G183	Jigu 42	Hebei	Mordern cultivar	114.49	38.045
G186	16T1-5	Hebei	Mordern cultivar	114.49	38.045
G187	16T92	Hebei	Mordern cultivar	114.49	38.045
G188	16T111	Hebei	Mordern cultivar	114.49	38.045
G189	16T125	Hebei	Mordern cultivar	114.49	38.045
G190	16T126	Hebei	Mordern cultivar	114.49	38.045
G191	S80	Hebei	Mordern cultivar	114.49	38.045
G192	Baimi 1	Hebei	Mordern cultivar	114.49	38.045
G193	Canggu 4	Hebei	Mordern cultivar	116.861	38.309
G194	Gaolianggu 237	Hebei	Mordern cultivar	116.866	38.314
G195	Henggu 9	Hebei	Mordern cultivar	115.708	37.728
G196	Henggu 10	Hebei	Mordern cultivar	115.579	37.551
G197	Henggu 13	Hebei	Mordern cultivar	115.579	37.551
G198	2015	Hebei	Mordern cultivar	115.708	37.728
G199	Jingu 1	Shanxi	Mordern cultivar	113.123	36.203
G201	Chisu 6535	-	-	-	-
G202	Nanyu 3	Hebei	-	-	-
G204	Huangqihuang	Hebei	Mordern cultivar	116.646	41.209
G206	Dahuangnuogu	Henan	Chinese landrace	-	-
G207	Xiaojigou	Henan	Chinese landrace	113.599	34.105
G208	Zhongmou-baogu	Henan	Chinese landrace	114.026	34.732
G210	Bachagu	Henan	Chinese landrace	115.854	35.997
G211	GS yugu 5	Henan	Mordern cultivar	114.35	36.097
G212	Yugu 6	Henan	Mordern cultivar	114.35	36.097
G214	Zheng 05-1	Henan	Mordern cultivar	113.65	34.757
G215	Bainiangu	Shandong	Chinese landrace	119.452	35.428
G216	Heiguzi	Shandong	Chinese landrace	115.573	35.071
G217	Jingumi	Shandong	Chinese landrace	-	-
G218	60tianhuangtang	Shandong	Chinese landrace	115.702	36.846
G219	Jinpingguzi	Shandong	Chinese landrace	120.741	37.805
G221	Yintianhan	Shandong	Chinese landrace	117.211	36.973
G222	Huagu	Shandong	Chinese landrace	117.629	35.506
G224	Mazhaqiao	Shandong	Chinese landrace	-	-
G225	Damaogu	Shandong	Chinese landrace	-	-
G226	Xintaidagu	Shandong	Chinese landrace	-	-
G227	Qianchuanzi	Shandong	Chinese landrace	116.861	37.191
G228	Bocaigenmaogu	Shandong	Chinese landrace	117.504	37.483
G229	Bagu	Shandong	Chinese landrace	115.944	35.599
G230	Maosui	-	Chinese landrace	-	-
G231	Zaogu	Shandong	Chinese landrace	119.977	35.876
G232	Huangniangu	Jilin	Chinese landrace	125.754	41.679
G233	Baigu	Shandong	Chinese landrace	-	-
G234	Lugu 10	Shandong	Mordern cultivar	117.006	36.667
G235	Jigu 13	Shandong	Mordern cultivar	117.006	36.667
G237	170	Shandong	Mordern cultivar	117.006	36.667
G239	Datonghuang	Shanxi	Chinese landrace	113.169	37.887
G240	Liulenggu	Shanxi	Chinese landrace	113.272	39.19
G241	Qingruangu	Shanxi	Chinese landrace	112.837	39.514
G242	Heiniangu	Shanxi	Chinese landrace	112.699	36.756
G243	Huangdanzigu	Shanxi	Chinese landrace	113.296	40.097
G244	Hongguzhong	Shanxi	Chinese landrace	112.699	36.756
G245	Chuantonghonggu	Shanxi	Chinese landrace	113.123	36.203
G246	Wujingu	Shanxi	Chinese landrace	112.699	36.756
G247	Xiaohonggu	Shanxi	Chinese landrace	110.682	36.098
G248	Lushagu	Shanxi	Chinese landrace	112.892	36.316
G249	Puheigu	Shanxi	Chinese landrace	112.699	36.756
G251	Huanglonggu	Shanxi	Chinese landrace	-	-
G252	Qinzhouhuang	Shanxi	Chinese landrace	112.892	36.316
G254	Hongtuigu	Shanxi	Chinese landrace	112.707	37.699
G256	Jingu 18	Shanxi	Mordern cultivar	111.779	37.263
G258	Jingu 30	Shanxi	Mordern cultivar	113.106	36.182
G260	Jingu 35	Shanxi	Mordern cultivar	113.106	36.182
G262	Jingu 45	Shanxi	Mordern cultivar	112.486	37.94
G263	Gailiangjingu 21	Shanxi	Mordern cultivar	110.992	37.951
G264	Changsheng 07	Shanxi	Mordern cultivar	113.106	36.182
G266	Changnong 35	Shanxi	Mordern cultivar	113.106	36.182
G268	87-151	Shanxi	Mordern cultivar	111.779	37.263
G269	Rangu	Shaanxi	Chinese landrace	110.089	34.568
G273	Yangu 11	Shaanxi	Mordern cultivar	109.471	36.594
G274	Qiegu	Gansu	Chinese landrace	104.061	37.155
G275	Xiaomingguzi	Gansu	Chinese landrace	103.259	36.737
G278	Longgu 10	Gansu	Mordern cultivar	104.535	35.003
G279	Longgu 11	Gansu	Mordern cultivar	104.535	35.003
G280	Dungu 1	Shanxi	Mordern cultivar	110.992	37.951
G281	Honggu	Ningxia	Chinese landrace	105.724	35.971
G282	Xiaomiaogu	Ningxia	Chinese landrace	106.278	36.014
G283	Hongnuogu	Ningxia	Chinese landrace	106.543	38.906
G284	Hongrangu	Ningxia	Chinese landrace	106.278	36.014
G286	Huangguzi	Qinghai	Chinese landrace	102.394	36.487
G287	Guzi	Xinjiang	Chinese landrace	87.649	43.959
G288	Shawanguzi	Xinjiang	Chinese landrace	85.084	40.87
G290	Shengtouzi	Jiangsu	Chinese landrace	117.188	34.27
G291	Zidigen	Jiangsu	Chinese landrace	117.186	34.268
G293	Huangsu	Jiangxi	Chinese landrace	118.191	28.438
G294	Gouweisu	Guangxi	Chinese landrace	106.619	23.901
G295	Huangsu	Guangxi	Chinese landrace	110.551	22.864
G301	Qinggu	Xizang	Chinese landrace	95.333	29.326
G302	Baigu	Xizang	Chinese landrace	95.333	29.326
G303	Huanggu	Xizang	Chinese landrace	95.333	29.326
G305	Liushiri	Japan	World-wide germplasm	139.068	36.491
G306	Ise-455	USA	World-wide germplasm	-98.606	39.622
G307	Depu	USA	World-wide germplasm	-98.606	39.622
G309	S1359	-	World-wide germplasm	-	-
G310	Ani6541	-	-	-	-
G311	Ise1474	-	World-wide germplasm	-	-
G312	Red manna	South Africa	World-wide germplasm	23.121	-30.558
Me34V	-	-	-	-	-
SRP004291	PI_202407	OBXU	World-wide collected wild	-72.2471	-37.438
SRP004292	Ames_21519	OBXX	World-wide collected wild	130.627	45.4039
SRP005246	PI204625	NYNN	World-wide collected wild	33.4254	39.4786
SRP047569	1212-1	OBXH	World-wide collected wild	-70.8715	42.8912
SRP047583	1235-1	OBXN	World-wide collected wild	-90.1904	38.8762
SRP047601	P4	OBXP	World-wide collected wild	-86.3484	36.0254
SRP047625	1980-01-01	OBXS	World-wide collected wild	-83.8203	44.7269
SRP047642	1194	NYHO	World-wide collected wild	-87.6532	39.4047
SRP047644	ME042-1	OBXT	World-wide collected wild	-98.0279	49.5009
SRP047648	large1231	NYHP	World-wide collected wild	-83.1645	39.0436
SRP047650	small1237	NYHS	World-wide collected wild	-90.1904	38.8762
SRP047651	PI_230135	OBXW	World-wide collected wild	51.9653	35.7624
SRP047652	1243	UAWY	World-wide collected wild	-89.4217	40.0924
SRP047654	ME015	NYHU	World-wide collected wild	-96.3932	46.66
SRP047655	PI_204727	SYWH	World-wide collected wild	33.4254	39.4786
SRP047657	ME016	UAWZ	World-wide collected wild	-97.0105	47.2407
SRP047658	Ames_21520	TCTG	World-wide collected wild	131.901	43.1281
SRP047662	ME019	TCTH	World-wide collected wild	-98.8397	49.402
SRP047666	ME020	SYWN	World-wide collected wild	-98.87	49.5954
SRP047671	ME025V	NYHX	World-wide collected wild	-98.8014	49.6316
SRP047682	ME028V	TCTN	World-wide collected wild	-98.7943	49.6946
SRP047687	ME040	NYHY	World-wide collected wild	-97.4818	49.4873
SRP047693	ME043	NYHZ	World-wide collected wild	-98.0341	49.4989
SRP047700	ME044	NY	World-wide collected wild	-98.0411	49.4984
SRP047709	ME048V	NYNB	World-wide collected wild	-96.8384	45.9649
SRP047715	ME052V	NYNC	World-wide collected wild	-96.7973	43.0831
SRP047725	P2	NYNG	World-wide collected wild	-86.3709	36.0893
SRP047729	P5	NYNH	World-wide collected wild	-86.3964	36.0769
SRP047743	s.n.-RockFall	NTNB	World-wide collected wild	-89.6825	41.7861
SRP047800	ME034V	NTNG	World-wide collected wild	-98.6195	49.6431
SRP047821	ME035	NYNO	World-wide collected wild	-98.6875	49.5327
SRP080672	#926	TWUZ	World-wide collected wild	78.0334	53.7329
SRP080681	-4	TOSU	World-wide collected wild	-101.857	54.769
SRP080691	EU-1	TWWA	World-wide collected wild	-0.58067	44.8262
SRP083704	MF17	WZHX	World-wide collected wild	-120.524	46.66
SRP083705	MF35	XGPP	World-wide collected wild	-119.08	43.5721
SRP083706	MF16	WZHW	World-wide collected wild	-120.443	46.6972
SRP083707	MF48	XGSH	World-wide collected wild	-113.409	42.5051
SRP083708	MF47	XGSG	World-wide collected wild	-114.274	42.6638
SRP083709	MF44	XGSA	World-wide collected wild	-114.887	42.7615
SRP083710	MF9	WZHO	World-wide collected wild	-119.26	47.101
SRP083711	MF45	XGSB	World-wide collected wild	-114.782	42.9345
SRP083712	MF49	XGSN	World-wide collected wild	-112.911	42.0748
SRP083713	MF46	XGSC	World-wide collected wild	-114.493	42.7241
SRP083716	MF52	XGSP	World-wide collected wild	-112.052	41.4178
SRP083717	MF50	XGSO	World-wide collected wild	-112.07	41.5527
SRP083718	MF13	WZHT	World-wide collected wild	-120.336	47.4694
SRP083720	MF20	WZHY	World-wide collected wild	-119.085	46.3577
SRP083721	MF14	WZHU	World-wide collected wild	-120.85	47.1612
SRP083722	MF12	WZHS	World-wide collected wild	-120.139	47.3718
SRP083723	MF29	XGPH	World-wide collected wild	-118.015	45.3258
SRP083724	MF36	XGPS	World-wide collected wild	-118.279	43.7846
SRP083727	MF28	XGPG	World-wide collected wild	-117.248	45.5523
SRP083728	MF5	WZHH	World-wide collected wild	-117.755	46.8028
SRP083729	MF38	XGPT	World-wide collected wild	-117.382	43.9686
SRP083730	MF10	WZHP	World-wide collected wild	-119.616	47.1043
SRP083731	MF23	XGPA	World-wide collected wild	-117.019	46.4606
SRP083732	MF32	XGPO	World-wide collected wild	-117.995	44.6737
SRP083733	MF30	XGPN	World-wide collected wild	-117.861	45.2085
SRP083734	MF25	XGPB	World-wide collected wild	-117.049	46.3391
SRP083735	MF39	XGPU	World-wide collected wild	-116.985	44.032
SRP083736	MF42	XGPY	World-wide collected wild	-116.494	43.5031
SRP083737	MF6	WZHN	World-wide collected wild	-118.228	46.7416
SRP083738	MF40	XGPW	World-wide collected wild	-116.947	43.8365
SRP083739	MF27	XGPC	World-wide collected wild	-117.253	46.0409
SRP083740	MF43	XGPZ	World-wide collected wild	-116.254	43.4588
SRP083742	MF41	XGPX	World-wide collected wild	-116.573	43.4443
SRP083745	MF55	XGST	World-wide collected wild	-111.879	41.2525
SRP083746	MF57	XGSW	World-wide collected wild	-112.055	41.1612
SRP083747	MF54	XGSS	World-wide collected wild	-112.053	41.412
SRP083748	MF56	XGSU	World-wide collected wild	-112.116	41.164
SRP083749	MF58	XGSX	World-wide collected wild	-112.426	40.5988
SRP083750	MF60	XGSZ	World-wide collected wild	-111.921	40.6711
SRP083751	MF59	XGSY	World-wide collected wild	-112.306	40.5343
SRP083797	MF79	XGUB	World-wide collected wild	-116.771	47.6724
SRP083798	MF68	XGTN	World-wide collected wild	-111.809	42.0279
SRP083799	MF61	XGTA	World-wide collected wild	-112.119	41.0888
SRP083800	MF83	XGUN	World-wide collected wild	-118.511	46.0481
SRP083801	MF65	XGTC	World-wide collected wild	-111.797	41.7434
SRP083802	MF74	XGTW	World-wide collected wild	-112.649	45.2051
SRP083803	MF4	XSNH	World-wide collected wild	-117.513	46.8393
SRP083804	MF80	XGUC	World-wide collected wild	-117.4	47.5527
SRP083805	MF82	XGUH	World-wide collected wild	-117.921	46.2982
SRP083806	MF67	XGTH	World-wide collected wild	-111.814	41.9405
SRP083807	MF19	XSNT	World-wide collected wild	-119.791	46.2201
SRP083808	MF24	XSNU	World-wide collected wild	-117.021	46.4205
SRP083809	MF26	XSNW	World-wide collected wild	-117.133	46.1373
SRP083810	MF53	XBZN	World-wide collected wild	-112.053	41.4189
SRP083812	MF34	XBZH	World-wide collected wild	-118.979	44.2878
SRP083813	MF31	XSNX	World-wide collected wild	-117.647	44.6803
SRP083814	MF33	XBZG	World-wide collected wild	-119.074	44.4383
SRP083818	MF63	XBZO	World-wide collected wild	-111.854	40.7542
SRP083819	MF118	XBZS	World-wide collected wild	-88.5953	37.0884
SRP083820	MF117	XBZP	World-wide collected wild	-88.698	37.1623
SRP083822	MF121	XBZU	World-wide collected wild	-83.3832	33.9423
SRP083823	MF124	XBZW	World-wide collected wild	-87.2881	36.5928
SRP083824	MF126	XBZX	World-wide collected wild	-97.7874	39.7221
SRP083825	MF130	XBZY	World-wide collected wild	-97.3532	42.8809
SRP083826	MF164	XBZZ	World-wide collected wild	-106.955	44.817
SRP083827	MF177	XCAG	World-wide collected wild	-103.469	43.4348
SRP083829	Huang_CO01_2	XCAH	World-wide collected wild	-102.428	39.2947
SRP083832	Huang_CO02_1	XCAN	World-wide collected wild	-103.061	39.2869
SRP083834	Huang_CO03_1	XCAO	World-wide collected wild	-103.647	39.2639
SRP083835	Huang_CO05_3	XCAS	World-wide collected wild	-104.603	39.7406
SRP083836	Huang_CO08_3	XCAU	World-wide collected wild	-107.452	39.5747
SRP083837	Huang_CO06_3	XCAT	World-wide collected wild	-105.25	39.7044
SRP083838	Huang_CO04_4	XCAP	World-wide collected wild	-104.041	39.6141
SRP083841	Huang_CO09_3	XCAW	World-wide collected wild	-108.046	39.4533
SRP083842	Huang_CO11_4	XCAY	World-wide collected wild	-108.602	39.0539
SRP083843	Huang_CO12_1	XCAZ	World-wide collected wild	-108.866	39.2194
SRP083844	Huang_KS03_2	XCBA	World-wide collected wild	-95.7613	39.0515
SRP083845	Huang_CO10_1	XCAX	World-wide collected wild	-108.279	39.1801
SRP083846	Huang_KS06_1	XCBB	World-wide collected wild	-96.7996	39.0287
SRP083847	Huang_KS08_2	XCBC	World-wide collected wild	-97.6681	38.8796
SRP083851	Huang_KS07_4	XCBG	World-wide collected wild	-97.1663	38.9447
SRP083852	Huang_KS09_3	XCBH	World-wide collected wild	-98.1329	38.8571
SRP083853	Huang_KS11_3	XCBN	World-wide collected wild	-99.151	38.8772
SRP083854	Huang_KS13_4	XCBO	World-wide collected wild	-100.242	39.0581
SRP083855	Huang_KS16_3	XCBP	World-wide collected wild	-101.54	39.333
SRP083857	Huang_MO06_6	XCBT	World-wide collected wild	-94.0684	39.0153
SRP083858	Huang_MO01_1	XCBS	World-wide collected wild	-91.8054	38.9349
SRP083861	Huang_MO11_5	XCBW	World-wide collected wild	-93.794	37.6839
SRP083862	Huang_MO11_2	XCBU	World-wide collected wild	-93.794	37.6839
SRP083864	Huang_MO13_3	XCBX	World-wide collected wild	-92.7053	37.6555
SRP083866	Huang_MO17_2	XCBZ	World-wide collected wild	-91.1738	38.2088
SRP083867	Huang_OK02_3	XCCA	World-wide collected wild	-99.3364	36.2737
SRP083868	Huang_OK01_3	XCCB	World-wide collected wild	-99.2974	36.1501
SRP083869	Huang_OK03_1	XCCC	World-wide collected wild	-99.2065	36.4342
SRP083870	Huang_MO15_3	XCBY	World-wide collected wild	-92.1398	37.8225
SRP083871	Huang_OK04_2	XCCG	World-wide collected wild	-98.4404	36.3904
SRP083874	Huang_TX02_1	XCCO	World-wide collected wild	-102.558	35.268
SRP083875	Huang_TX01_4	XCCN	World-wide collected wild	-102.741	35.2645
SRP083876	Huang_OK08_2	XCCH	World-wide collected wild	-95.6594	36.7135
SRP083877	Huang_TX04_4	XCCP	World-wide collected wild	-101.707	35.2171
SRP083878	Huang_TX06_1	XCCS	World-wide collected wild	-101.083	35.5323
SRP083880	Huang_TX07_1	XCCT	World-wide collected wild	-100.99	35.5326
SRP083882	Huang_TX08_2	XCCU	World-wide collected wild	-100.531	35.5192
SRP083883	Huang_UT01_4	XCCW	World-wide collected wild	-109.535	38.5559
SRP083884	Huang_UT03_3	XCCY	World-wide collected wild	-109.477	37.617
SRP083885	Huang_UT02_4	XCCX	World-wide collected wild	-109.343	37.8723
SRP083886	Huang_MO03_2	XCCZ	World-wide collected wild	-92.8715	38.9397
SRP083892	Estep_ME013-3	XCGB	World-wide collected wild	-94.2273	45.5524
SRP083893	Estep_ME012-1	XCGA	World-wide collected wild	-93.2937	44.2841
SRP083896	Estep_ME014-1	XCGC	World-wide collected wild	-95.8343	46.0373
SRP083986	Kellogg_1249-1	XCHB	World-wide collected wild	-88.0784	41.6482
SRP083987	Patrick_ -13-1	XTNX	World-wide collected wild	-101.248	53.8244
SRP083989	Patrick_ -14	XTNZ	World-wide collected wild	-94.5303	49.8097
SRP083993	TB_setaria_12_0223	XTNG	World-wide collected wild	-119.813	39.5128
SRP083994	Estep_ME073-1	XTOB	World-wide collected wild	-90.1805	38.8285
SRP083995	TB_setaria_12_0226	XTNH	World-wide collected wild	-119.806	39.4913
SRP083996	Patrick_ -13-2	XTNY	World-wide collected wild	-101.248	53.8244
SRP083998	USDA_PI230134	XTOA	World-wide collected wild	50.3034	33.0121
SRP084001	Patrick_ -3-2	XTNO	World-wide collected wild	-101.249	53.8173
SRP084002	Patrick_ -3-3	XTNP	World-wide collected wild	-101.249	53.8173
SRP084005	Estep_ME008v-1	XTOCA582	World-wide collected wild	-91.5416	41.5558
SRP084009	Estep_ME046-1	XCGU	World-wide collected wild	-98.0299	49.5008
SRP084010	Estep_ME050V-1	XCGX	World-wide collected wild	-96.8174	44.66
SRP084011	Estep_ME051V-1	XCGY	World-wide collected wild	-96.7593	43.9086
SRP084012	Estep_ME021-1	XCGH	World-wide collected wild	-98.8241	49.5912
SRP084013	Estep_ME023V-1	XCGO	World-wide collected wild	-98.7255	49.6284
SRP084014	Estep_ME033V-1	XCGS	World-wide collected wild	-98.6197	49.6855
SRP084015	Estep_ME022-1	XCGN	World-wide collected wild	-98.8013	49.5958
SRP084016	Estep_ME074-1	XCHA	World-wide collected wild	-	-
SRP084017	Estep_ME026-1	XCGP	World-wide collected wild	-98.8016	49.6589
SRP084018	Estep_ME062-1	XCGZ	World-wide collected wild	-90.1818	38.8236
SRP084019	Estep_ME049V-1	XCGW	World-wide collected wild	-97.0232	45.4028
SRP084020	Patrick_ -2	XT	World-wide collected wild	-101.115	52.399
SRP084021	TB_setaria_12_0205	XCHC	World-wide collected wild	83.1483	54.831
SRP084022	TB_setaria_12_0206	XCHG	World-wide collected wild	28.4414	56.2239
SRP084025	Patrick_ -3-1	XTNB	World-wide collected wild	-101.249	53.8173
SRP085452	Agnes_95.79	AGTTC	World-wide collected wild	-	-
SRP085455	Agnes_96.79	AGTTG	World-wide collected wild	-	-
SRP085456	A10.1_lowshatter	AGTTH	World-wide collected wild	-	-
SRP085457	Feldman_MF127	AGTTS	World-wide collected wild	-95.9181	41.4994
SRP085458	Feldman_MF129	AGTTU	World-wide collected wild	-96.9145	42.787
SRP085459	Feldman_MF128	AGTTT	World-wide collected wild	-96.5735	42.6049
SRP085460	Feldman_MF133	AGTTW	World-wide collected wild	-98.0269	43.7157
SRP085461	Feldman_MF135	AGTTX	World-wide collected wild	-98.4577	44.3416
SRP085465	Feldman_MF136	AGTTY	World-wide collected wild	-98.5051	44.7419
SRP085466	Feldman_MF137	AGTTZ	World-wide collected wild	-98.5232	45.4883
SRP085486	Agnes_91.79	AGTTB	World-wide collected wild	-	-
SRP085487	Feldman_MF149	AGTUT	World-wide collected wild	-103.19	46.8947
SRP085488	Feldman_MF154	AGTUY	World-wide collected wild	-103.922	46.2946
SRP085489	Feldman_MF138	AGTUA	World-wide collected wild	-98.5114	45.8362
SRP085490	Kellogg_1210-1	AGTWS	World-wide collected wild	-71.3572	41.9202
SRP085491	Feldman_MF158	AGTWB	World-wide collected wild	-106.451	46.2754
SRP085492	Feldman_MF159	AGTWC	World-wide collected wild	-106.928	46.2624
SRP085493	Feldman_MF143	AGTUH	World-wide collected wild	-99.9145	46.8606
SRP085494	Feldman_MF156	AGTWA	World-wide collected wild	-105.075	46.4207
SRP085495	Feldman_MF152	AGTUX	World-wide collected wild	-103.321	46.4827
SRP085496	Feldman_MF142	AGTUG	World-wide collected wild	-99.2996	46.8938
SRP085497	Feldman_MF155	AGTUZ	World-wide collected wild	-104.351	46.3681
SRP085498	Feldman_MF141	AGTUC	World-wide collected wild	-98.7155	46.8841
SRP085499	Feldman_MF140	AGTUB	World-wide collected wild	-98.7158	46.8842
SRP085500	Feldman_MF146	AGTUP	World-wide collected wild	-101.824	46.8664
SRP085501	Feldman_MF145	AGTUO	World-wide collected wild	-101.156	46.8627
SRP085502	Kellogg_1226-1	AGTWW	World-wide collected wild	-82.2694	39.1925
SRP085504	Feldman_MF150	AGTUU	World-wide collected wild	-103.519	46.9252
SRP085506	Ahart_17140	AGTWZ	World-wide collected wild	-122.112	40.0368
SRP085507	Kellogg_1206-1	AGTWO	World-wide collected wild	-82.4485	40.0309
SRP085508	Feldman_MF144	AGTUN	World-wide collected wild	-100.583	46.8378
SRP085509	Feldman_MF147	AGTUS	World-wide collected wild	-102.433	46.9928
SRP085510	Kellogg_1225-1	AGTWU	World-wide collected wild	-81.5548	39.2518
SRP085511	Kellogg_1209-1	AGTWP	World-wide collected wild	-75.1504	40.684
SRP085512	Feldman_MF160	AGTWG	World-wide collected wild	-107.507	46.1399
SRP085513	Feldman_MF162	AGTWN	World-wide collected wild	-107.443	45.5791
SRP085514	Kellogg_1229-1	AGTWX	World-wide collected wild	-83.1645	39.0436
SRP085515	Ahart_17139-1	AGTWY	World-wide collected wild	-121.024	41.1722
SRP085516	Penagos_P6-1	AGTXA	World-wide collected wild	-86.5108	36.0747
SRP085517	Gall_NewHaven_s.n.-2	AGTXB	World-wide collected wild	-73.3312	41.1548
SRP085518	Kellogg_1222-1	AGTWT	World-wide collected wild	-79.777	39.6602
SRP085519	Gall_Fairfield_s.n.	AGTXC	World-wide collected wild	-73.3166	41.1222
SRP085520	Waselkov_Darke-1	AGTXN	World-wide collected wild	-84.6196	40.3229
SRP085521	Thompson_Bonne_sn-1	AGTXP	World-wide collected wild	-93.9158	42.0123
SRP085522	Vela_82-2	AGTXU	World-wide collected wild	-84.1664	45.1086
SRP085523	Sweeney_2033-1	AGTXH	World-wide collected wild	-72.8098	41.2735
SRP085524	Vela_73-1	AGTXS	World-wide collected wild	-83.7548	42.3792
SRP085525	Vela_89-1	AGTXY	World-wide collected wild	-85.6636	43.0399
SRP085526	Vela_88-1	AGTXX	World-wide collected wild	-85.5308	43.8881
SRP085527	Vela_81-3	AGTXT	World-wide collected wild	-84.1664	45.1086
SRP085528	Vela_92-1	AGTXZ	World-wide collected wild	-85.1962	42.2615
SRP085529	Sweeney_2035-1	AGTXG	World-wide collected wild	-72.8176	41.2746
SRP085530	Waselkov_Vandalia-1	AGTXO	World-wide collected wild	-89.0891	38.9607
SRP085531	Vela_94-1	AGTYB	World-wide collected wild	-85.2635	41.0277
SRP085533	Yang_8054_China	AGTYH	World-wide collected wild	-	-
SRP085534	Vela_93-5	AGTYA	World-wide collected wild	-85.0058	41.7076
SRP085535	Vela_86-1	AGTXW	World-wide collected wild	-85.3032	44.5556
SRP085536	Estep_ME011-2	AGTYG	World-wide collected wild	-93.355	43.447
SRP085537	Kellogg_1186	AGTYN	World-wide collected wild	-90.2521	38.6467
SRP085538	Kellogg_1198	AGTYO	World-wide collected wild	-84.1999	39.8905
SRP085539	Kellogg_1204	AGTYP	World-wide collected wild	-83.3586	39.9644
SRP085540	Estep_ME024V	AGTZB	World-wide collected wild	-98.7695	49.6235
SRP085541	Kellogg_1233	AGTYU	World-wide collected wild	-90.3156	38.6485
SRP085542	Kellogg_1209	AGTYS	World-wide collected wild	-75.1504	40.684
SRP085543	Waselkov_Vandalia	AGTYX	World-wide collected wild	-89.0891	38.9607
SRP085545	Kellogg_1220	AGTYT	World-wide collected wild	-77.6976	39.6151
SRP085546	Estep_ME014	AGTZA	World-wide collected wild	-95.8343	46.0373
SRP085547	Estep_ME032V	AGTZC	World-wide collected wild	-98.7106	49.6518
SRP085548	USDA_Ames28193	AGTZN	World-wide collected wild	81.1078	49.1286
SRP085549	Penagos_P7	AGTYW	World-wide collected wild	-86.6003	36.0664
SRP085550	USDA_PI408810	AGTZT	World-wide collected wild	125.307	43.8483
SRP085551	Vela_85	AGTYY	World-wide collected wild	-85.3029	44.5663
SRP085552	Lomonosova_800	AGTZH	World-wide collected wild	129.642	62.7517
SRP085553	KOR-SWU-4	AGTZX	World-wide collected wild	-	-
SRP085554	USDA_PI204730	AGTZS	World-wide collected wild	35.051	38.2166
SRP085555	Vela_94	AGTYZ	World-wide collected wild	-85.2635	41.0277
SRP085556	USDA_PI408811	AGTZU	World-wide collected wild	108.867	34.25
SRP085557	USDA_PI649320	AGTZW	World-wide collected wild	110.228	48.1339
SRP085558	USDA_PI204624	AGTZO	World-wide collected wild	35.1981	38.8389
SRP085559	USDA_PI204628	AGTZP	World-wide collected wild	37.0081	39.7481
SRP085560	KOR-GMP-2	AGTZY	World-wide collected wild	-	-
SRP085754	12_0539	AGYOH	World-wide collected wild	-92.7431	40.74
SRP085755	12_0540	AGYON	World-wide collected wild	-94.7996	40.711
SRP085756	12_0541	AGYOO	World-wide collected wild	-95.1468	40.7425
SRP085757	12_0544	AGYOP	World-wide collected wild	-96.9281	40.8222
SRP085758	12_0549	AGYOU	World-wide collected wild	-99.3793	40.6916
SRP085760	12_0547	AGYOT	World-wide collected wild	-98.4954	40.801
SRP085761	12_0550	AGYOW	World-wide collected wild	-99.8444	40.7827
SRP085762	12_0555	AGYPA	World-wide collected wild	-102.07	41.0502
SRP085763	12_0546	AGYOS	World-wide collected wild	-97.883	40.8255
SRP085764	12_0554	AGYOZ	World-wide collected wild	-101.574	41.1188
SRP085765	12_0557	AGYPB	World-wide collected wild	-103.031	41.1281
SRP085766	12_0553	AGYOY	World-wide collected wild	-101.104	41.1397
SRP085767	12_0551	AGYOX	World-wide collected wild	-100.376	41.0045
SRP085768	12_0558	AGYPC	World-wide collected wild	-103.49	41.2219
SRP085769	12_0581	AGYSC	World-wide collected wild	-112.828	37.8518
SRP085770	12_0575	AGYPZ	World-wide collected wild	-109.343	37.8724
SRP085771	12_0572	AGYPW	World-wide collected wild	-107.324	39.5516
SRP085772	12_0563	AGYPN	World-wide collected wild	-109.72	40.9885
SRP085773	12_0566	AGYPS	World-wide collected wild	-108.805	40.0838
SRP085774	12_0569	AGYPU	World-wide collected wild	-107.768	39.5928
SRP085775	12_0567	AGYPT	World-wide collected wild	-108.402	40.1682
SRP085776	12_0564	AGYPO	World-wide collected wild	-109.534	40.462
SRP085777	12_0591	AGYSO	World-wide collected wild	-110.151	38.9887
SRP085778	12_0560	AGYPH	World-wide collected wild	-104.824	41.1298
SRP085779	12_0559	AGYPG	World-wide collected wild	-104.043	41.1843
SRP085780	12_0586	AGYSH	World-wide collected wild	-111.769	39.9774
SRP085782	12_0580	AGYSB	World-wide collected wild	-113.059	37.7238
SRP085783	12_0565	AGYPP	World-wide collected wild	-109.01	40.2421
SRP085785	12_0590	AGYSN	World-wide collected wild	-110.161	38.9952
SRP085786	12_0574	AGYPY	World-wide collected wild	-109.397	38.6985
SRP085787	12_0573	AGYPX	World-wide collected wild	-108.738	39.1432
SRP085788	12_0579	AGYSA	World-wide collected wild	-113.281	37.2361
SRP085789	12_0582	AGYSG	World-wide collected wild	-112.647	38.2515
SRP085791	12_0593	AGYSP	World-wide collected wild	-108.091	38.7626
SRP085793	12_0605	AGYSX	World-wide collected wild	-104.521	37.1377
SRP085794	12_0598	AGYSU	World-wide collected wild	-104.881	38.8537
SRP085795	12_0606	AGYSY	World-wide collected wild	-104.466	36.7843
SRP085796	12_0597	AGYST	World-wide collected wild	-107.153	39.4076
SRP085797	12_0612	AGYTB	World-wide collected wild	-104.688	34.9398
SRP085798	12_0594	AGYSS	World-wide collected wild	-107.781	38.8004
SRP085799	12_0614	AGYTC	World-wide collected wild	-103.209	34.4045
SRP085800	12_0610	AGYSZ	World-wide collected wild	-104.981	35.8088
SRP085801	12_0611	AGYTA	World-wide collected wild	-105.211	35.6048
SRP085802	12_0624	AGYTG	World-wide collected wild	-89.5335	37.0865
SRP085803	12_0627	AGYTH	World-wide collected wild	-90.1877	37.976
SRP085804	Feldman_MF131	AGYTN	World-wide collected wild	-97.8624	42.9824
SRP085805	Feldman_MF166	AGYTS	World-wide collected wild	-106.645	43.7165
SRP085806	Feldman_MF175	AGYTZ	World-wide collected wild	-103.55	43.419
SRP085807	Feldman_MF179	AGYUC	World-wide collected wild	-103.425	43.8883
SRP085808	Feldman_MF167	AGYTT	World-wide collected wild	-106.277	43.4133
SRP085809	Feldman_MF173	AGYTY	World-wide collected wild	-103.995	43.3043
SRP085810	Feldman_MF171	AGYTW	World-wide collected wild	-104.618	42.7771
SRP085811	Feldman_MF178	AGYUB	World-wide collected wild	-103.6	43.7566
SRP085812	Feldman_MF165	AGYTP	World-wide collected wild	-106.699	44.3464
SRP085813	Feldman_MF170	AGYTU	World-wide collected wild	-105.39	42.7613
SRP085814	Feldman_MF180	AGYUG	World-wide collected wild	-103.727	44.3731
SRP085815	Feldman_MF183	AGYUO	World-wide collected wild	-102.24	43.9851
SRP085816	Feldman_MF172	AGYTX	World-wide collected wild	-104.294	43.2448
SRP085817	Feldman_MF186	AGYUS	World-wide collected wild	-101.483	43.8499
SRP085818	Huang_MO-05-6	AGYUU	World-wide collected wild	-93.498	38.986
SRP085819	Feldman_MF163	AGYTO	World-wide collected wild	-107.365	45.3651
SRP085820	Feldman_MF188	AGYUT	World-wide collected wild	-99.8658	43.8944
SRP085821	Feldman_MF181	AGYUH	World-wide collected wild	-103.352	44.1986
SRP085822	Feldman_MF184	AGYUP	World-wide collected wild	-101.931	43.7503
SRP085824	Feldman_MF182	AGYUN	World-wide collected wild	-102.588	44.1025
SRP085825	Feldman_MF176	AGYUA	World-wide collected wild	-103.55	43.419
SRP085826	Huang_KS-02-6	AGYUW	World-wide collected wild	-95.3435	38.9976
SRP085836	Huang_KS-17-1	AGYUY	World-wide collected wild	-102.024	39.3158
SRP085842	Feldman_MF161	AGTWH	World-wide collected wild	-107.612	45.7498
SRP085843	Huang_MO-16-7	AGYWB	World-wide collected wild	-91.7892	37.9431
SRP085844	Huang_VT-01-1	AGYWG	World-wide collected wild	-73.2049	44.4767
SRP085845	Huang_VT-03-1	AGYWN	World-wide collected wild	-73.2111	44.4791
SRP085847	Huang_VT-02-1	AGYWH	World-wide collected wild	-73.2048	44.4763
SRP085848	Huang_IL-6	AGYWC	World-wide collected wild	-88.2252	40.1167
SRP085849	Huang_CO-07-3	AGYUZ	World-wide collected wild	-107.053	39.6491
SRP085854	Huang_TX-05-1	AGYWA	World-wide collected wild	-101.439	35.6543
SRP086648	TB_setaria_12_0227	XTNN	World-wide collected wild	-119.806	39.4913
SRP086649	Estep_ME017-1	XCGG	World-wide collected wild	-98.4772	49.1923
SRP086650	Estep_ME041-1	XCGT	World-wide collected wild	-97.6443	49.5026
SRP086655	Kellogg_1192_2	ACOYS	World-wide collected wild	-89.4037	38.8568
SRP086656	Kellogg_1195_1	ACOYT	World-wide collected wild	-86.6222	39.5649
SRP086658	Kellogg_1196_1	ACOYU	World-wide collected wild	-85.5322	39.7949
SRP086664	Kellogg_1199_2	ACOYW	World-wide collected wild	-83.3621	39.9671
SRP086667	Kellogg_1205_2	ACOYX	World-wide collected wild	-82.4792	39.9407
SRP086671	Kellogg_1207_1	ACOYY	World-wide collected wild	-80.5697	40.0661
SRP086672	Estep_ME018	ACOYZ	World-wide collected wild	-99.315	49.3882
SRP086673	Kellogg_1216_2	ACOZB	World-wide collected wild	-75.5887	39.5799
SRP086674	Kellogg_1214_2	ACOZA	World-wide collected wild	-72.0985	42.0834
SRP086675	Kellogg_1238_2	ACOZC	World-wide collected wild	-90.2078	38.9021
SRP086676	Penagos_P1_1	ACOZG	World-wide collected wild	-86.2901	35.856
SRP086677	Vela_67_1	ACOZS	World-wide collected wild	-83.6495	41.1093
SRP086678	Vela_101_2	ACOZP	World-wide collected wild	-82.4672	40.3918
SRP086681	Vela_69_1	ACOZT	World-wide collected wild	-83.6857	41.7129
SRP086682	Penagos_P3_2	ACOZH	World-wide collected wild	-86.3063	36.0349
SRP086683	Waselkov_VanWert_3	ACOZN	World-wide collected wild	-84.5804	40.8497
SRP086684	Vela_75_1	ACOZU	World-wide collected wild	-83.7602	43.1195
SRP086687	Penagos_P8_2	ACOZO	World-wide collected wild	-90.9173	39.0252
SRP086688	Vela_99_2	ACPAB	World-wide collected wild	-84.0649	40.5564
SRP086689	USDA_Ames23857	ACOZZ	World-wide collected wild	16.9667	52.4167
SRP086690	Vela_77_1	ACOZW	World-wide collected wild	-84.0132	43.8537
SRP086692	Vela_98_1	ACPAA	World-wide collected wild	-84.9492	40.6577
SRP086695	Estep_ME053V_2	ACPAN	World-wide collected wild	-96.355	42.3757
SRP086696	Vela_83_1	ACOZX	World-wide collected wild	-84.7334	45.7742
SRP086698	Kellogg_1251_1	ACPAU	World-wide collected wild	-89.6056	39.8014
SRP086710	null_1_Russia_2	ACPAW	World-wide collected wild	28.4414	56.2239
SRP086711	PH_2014_09	ACPBA	World-wide collected wild	-96.2693	40.6859
SRP086712	PH_2014_51	ACPBX	World-wide collected wild	-111.841	39.6764
SRP086713	null_2_Russia_2	ACPAX	World-wide collected wild	45.4166	46.2862
SRP086714	PH_2014_55	ACPBZ	World-wide collected wild	-110.823	39.6
SRP086715	PH_2014_22	ACPBG	World-wide collected wild	-102.63	41.1146
SRP086716	PH_2014_61	ACPCA	World-wide collected wild	-107.694	38.8151
SRP086717	PH_2014_67	ACPCG	World-wide collected wild	-104.618	38.2983
SRP086718	PH_2014_11	ACPBB	World-wide collected wild	-97.349	40.8245
SRP086719	PH_2014_02	ACPAY	World-wide collected wild	-91.569	40.3949
SRP086720	PH_2014_42	ACPBP	World-wide collected wild	-109.477	37.6169
SRP086721	PH_2014_43	ACPBS	World-wide collected wild	-109.552	37.2831
SRP086722	PH_2014_34	ACPBO	World-wide collected wild	-107.91	40.0357
SRP086723	PH_2014_49	ACPBU	World-wide collected wild	-112.411	38.8894
SRP086724	PH_2014_14	ACPBC	World-wide collected wild	-99.0288	40.6705
SRP086725	PH_2014_73	ACPCO	World-wide collected wild	-104.542	36.5388
SRP086726	PH_2014_50	ACPBW	World-wide collected wild	-112.109	39.2517
SRP086727	PH_2014_53	ACPBY	World-wide collected wild	-111.657	40.2377
SRP086728	PH_2014_27	ACPBH	World-wide collected wild	-109.23	41.6116
SRP086729	PH_2014_28	ACPBN	World-wide collected wild	-109.462	41.5274
SRP086730	PH_2014_75	ACPCS	World-wide collected wild	-104.706	36.0124
SRP086731	PH_2014_70	ACPCN	World-wide collected wild	-104.651	37.4022
SRP086732	PH_2014_44	ACPBT	World-wide collected wild	-112.521	37.0432
SRP086733	PH_2014_03	ACPAZ	World-wide collected wild	-91.7498	40.6396
SRP086734	PH_2014_69	ACPCH	World-wide collected wild	-104.794	37.6541
SRP086735	PH_2014_74	ACPCP	World-wide collected wild	-104.649	36.245
SRP086736	PH_2014_66	ACPCC	World-wide collected wild	-104.653	38.5516
SRP086737	PH_2014_62	ACPCB	World-wide collected wild	-107.47	38.926
SRP086738	PH_2014_79	ACPCT	World-wide collected wild	-104.245	34.472
SRP086739	PH_2014_81	ACPCU	World-wide collected wild	-101.849	33.549
SRP086740	PH_2014_83	ACPCX	World-wide collected wild	-98.6969	33.8156
SRP086741	PH_2014_82	ACPCW	World-wide collected wild	-99.265	33.5941
SRP086742	PH_2014_84	ACPCY	World-wide collected wild	-97.7252	33.7871
SRP086743	PH_2014_85	ACPCZ	World-wide collected wild	-97.5242	33.6959
SRP086748	Huang_IL_2_1	ACPGN	World-wide collected wild	-87.5768	41.7851
SRP086752	Huang_IL_3	ACPGO	World-wide collected wild	-87.5841	41.7927
SRP086753	PH_2014_86	ACPGA	World-wide collected wild	-97.1332	33.6387
SRP086754	PH_2014_88	ACPGB	World-wide collected wild	-95.9099	33.5838
SRP086757	Huang_IL_7_2_1	ACPGP	World-wide collected wild	-88.4372	39.3312
SRP086759	PH_2014_89	ACPGC	World-wide collected wild	-89.6963	36.4252
SRP087498	PH_2014_92	ACPGG	World-wide collected wild	-89.8346	37.6437
SRP087522	KW268-3	ACPGH	World-wide collected wild	-97.7818	37.7496
SRP089619	MF78	XGUA	World-wide collected wild	-116.703	47.6557
SRP089620	MF76	XGTY	World-wide collected wild	-112.71	45.7179
SRP089621	MF71	XGTS	World-wide collected wild	-112.439	42.8618
SRP089622	MF94	XSHS	World-wide collected wild	-121.141	44.3611
SRP089623	MF70	XGTP	World-wide collected wild	-112.236	42.6834
SRP089624	MF92	XGUZ	World-wide collected wild	-121.196	44.7224
SRP089625	MF66	XGTG	World-wide collected wild	-111.836	41.7223
SRP089626	MF87	XGUT	World-wide collected wild	-119.69	45.8421
SRP089627	MF89	XGUW	World-wide collected wild	-122.655	44.8774
SRP089628	MF84	XGUO	World-wide collected wild	-118.795	46.0727
SRP089629	MF115	XSNC	World-wide collected wild	-112.112	34.7574
SRP089630	MF69	XGTO	World-wide collected wild	-111.855	42.0761
SRP089631	MF107	XSHZ	World-wide collected wild	-119.807	37.8072
SRP089632	MF113	XSNB	World-wide collected wild	-112.986	37.1998
SRP089633	MF95	XSHT	World-wide collected wild	-121.306	44.0919
SRP089634	MF64	XGTB	World-wide collected wild	-111.9	41.6619
SRP089635	MF72	XGTT	World-wide collected wild	-112.422	42.8466
SRP089636	MF88	XGUU	World-wide collected wild	-121.187	45.5993
SRP089637	MF85	XGUP	World-wide collected wild	-119.29	45.8402
SRP089638	MF81	XGUG	World-wide collected wild	-118.117	46.6165
SRP089639	MF73	XGTU	World-wide collected wild	-112.398	43.2136
SRP089640	MF77	XGTZ	World-wide collected wild	-112.517	46.0073
SRP089641	MF91	XGUY	World-wide collected wild	-122.687	45.5179
SRP089642	MF90	XGUX	World-wide collected wild	-122.692	45.5147
SRP089643	MF86	XGUS	World-wide collected wild	-119.311	45.8271
SRP089644	MF97	XSHW	World-wide collected wild	-122.729	42.212
SRP089645	MF96	XSHU	World-wide collected wild	-122.633	42.6778
SRP089646	MF75	XGTX	World-wide collected wild	-112.708	45.5227
SRP089647	MF3	XSNG	World-wide collected wild	-117.905	46.3057
SRP089648	MF112	XS	World-wide collected wild	-112.13	35.7848
SRP089649	MF99	XSHY	World-wide collected wild	-123.462	42.3807
SRP089650	MF93	XSHP	World-wide collected wild	-121.133	44.6319
SRP089651	MF8	XSNO	World-wide collected wild	-118.845	47.0871
SRP089652	MF18	XSNS	World-wide collected wild	-119.478	46.2489
SRP089653	MF7	XSNN	World-wide collected wild	-118.505	46.7954
SRP089654	MF15	XSNP	World-wide collected wild	-120.693	47.0986
SRP089655	MF98	XSHX	World-wide collected wild	-122.938	42.3301
SRS5331254	MF194_2017	ILMN	World-wide collected wild	-	-
SRS5331255	PH_2016_001_2017	ILMP	World-wide collected wild	-91.6734	39.667
SRS5331256	PH_2016_013_2017	ILMQ	World-wide collected wild	-95.9908	39.841
SRS5331257	PH_2016_025_2017	ILMR	World-wide collected wild	-99.3082	39.7551
SRS5331258	PH_2016_037_2017	ILMS	World-wide collected wild	-101.88	39.8512
SRS5331259	PH_2016_049_2017	ILMT	World-wide collected wild	-105.075	40.589
SRS5331260	PH_2016_061_2017	ILMU	World-wide collected wild	-103.818	41.9425
SRS5331261	PH_2016_073_2017	ILMW	World-wide collected wild	-102.984	41.5358
SRS5331262	MF195_2017	ILMX	World-wide collected wild	-	-
SRS5331263	PH_2016_002_2017	ILMY	World-wide collected wild	-91.9458	39.6741
SRS5331264	PH_2016_014_2017	ILMZ	World-wide collected wild	-96.2838	39.8422
SRS5331265	PH_2016_026_2017	IL	World-wide collected wild	-99.6527	39.8285
SRS5331266	PH_2016_038_2017	ILNB	World-wide collected wild	-101.951	40.0144
SRS5331267	PH_2016_050_2017	ILNC	World-wide collected wild	-104.965	40.8414
SRS5331268	PH_2016_062_2017	ILND	World-wide collected wild	-103.641	41.8666
SRS5331269	PH_2016_074_2017	ILNE	World-wide collected wild	-103.107	41.6959
SRS5331270	MF196_2017	ILNF	World-wide collected wild	-	-
SRS5331271	PH_2016_003_2017	ILNG	World-wide collected wild	-92.124	39.7137
SRS5331272	PH_2016_015_2017	ILNH	World-wide collected wild	-96.5851	39.8416
SRS5331273	PH_2016_027_2017	ILNI	World-wide collected wild	-99.9031	39.8351
SRS5331274	PH_2016_039_2017	ILNJ	World-wide collected wild	-102.244	40.0779
SRS5331275	PH_2016_051_2017	ILNK	World-wide collected wild	-104.897	41.036
SRS5331276	PH_2016_063_2017	ILNL	World-wide collected wild	-103.677	41.6444
SRS5331277	PH_2016_075_2017	ILNM	World-wide collected wild	-103.09	41.8845
SRS5331278	MF197_2017	ILNN	World-wide collected wild	-	-
SRS5331279	PH_2016_004_2017	ILNP	World-wide collected wild	-92.562	39.7608
SRS5331280	PH_2016_016_2017	ILNQ	World-wide collected wild	-96.6325	39.8416
SRS5331281	PH_2016_028_2017	ILNR	World-wide collected wild	-100.184	39.8276
SRS5331282	PH_2016_040_2017	ILNS	World-wide collected wild	-102.5	40.1049
SRS5331283	PH_2016_052_2017	ILNT	World-wide collected wild	-104.873	41.4077
SRS5331284	PH_2016_064_2017	ILNU	World-wide collected wild	-103.659	41.4731
SRS5331285	PH_2016_076_2017	ILNW	World-wide collected wild	-102.908	42.0557
SRS5331286	MF199_2017	ILNX	World-wide collected wild	-	-
SRS5331287	PH_2016_005_2017	ILNY	World-wide collected wild	-92.941	39.7618
SRS5331288	PH_2016_017_2017	ILNZ	World-wide collected wild	-96.9187	39.8232
SRS5331289	PH_2016_029_2017	ILPA	World-wide collected wild	-100.509	39.8291
SRS5331290	PH_2016_041_2017	ILPB	World-wide collected wild	-102.762	40.1327
SRS5331291	PH_2016_053_2017	ILPC	World-wide collected wild	-104.833	41.7352
SRS5331292	PH_2016_065_2017	ILPD	World-wide collected wild	-103.648	41.2662
SRS5331293	PH_2016_077_2017	ILPE	World-wide collected wild	-102.975	42.2781
SRS5331294	MF202_2017	ILPF	World-wide collected wild	-	-
SRS5331295	PH_2016_006_2017	ILPG	World-wide collected wild	-93.5015	39.7775
SRS5331296	PH_2016_018_2017	ILPH	World-wide collected wild	-97.241	39.8197
SRS5331297	PH_2016_030_2017	ILPI	World-wide collected wild	-100.571	40.0198
SRS5331298	PH_2016_042_2017	ILPJ	World-wide collected wild	-103.04	40.1557
SRS5331299	PH_2016_054_2017	ILPK	World-wide collected wild	-104.95	41.9626
SRS5331300	PH_2016_066_2017	ILPL	World-wide collected wild	-103.688	41.0094
SRS5331301	PH_2016_078_2017	ILPM	World-wide collected wild	-102.969	42.5396
SRS5331302	MF204_2017	ILPN	World-wide collected wild	-	-
SRS5331303	PH_2016_007_2017	ILPP	World-wide collected wild	-93.8525	39.735
SRS5331304	PH_2016_019_2017	ILPQ	World-wide collected wild	-97.5188	39.8133
SRS5331305	PH_2016_031_2017	ILPR	World-wide collected wild	-100.672	40.199
SRS5331306	PH_2016_043_2017	ILPS	World-wide collected wild	-103.322	40.2004
SRS5331307	PH_2016_055_2017	ILPT	World-wide collected wild	-105.039	42.2647
SRS5331308	PH_2016_067_2017	ILPU	World-wide collected wild	-103.688	40.7304
SRS5331309	PH_2016_079_2017	ILPW	World-wide collected wild	-103.007	42.7407
SRS5331310	PH_2016_008_2017	ILPY	World-wide collected wild	-94.2577	39.7533
SRS5331311	PH_2016_020_2017	ILPZ	World-wide collected wild	-97.8124	39.795
SRS5331312	PH_2016_032_2017	ILQA	World-wide collected wild	-100.955	40.2117
SRS5331313	PH_2016_044_2017	ILQB	World-wide collected wild	-103.599	40.2604
SRS5331314	PH_2016_056_2017	ILQC	World-wide collected wild	-105.026	42.5021
SRS5331315	PH_2016_068_2017	ILQD	World-wide collected wild	-103.544	40.6107
SRS5331316	PH_2016_081_2017	ILQE	World-wide collected wild	-103.237	43.1885
SRS5331317	MF206_2017	ILQF	World-wide collected wild	-	-
SRS5331318	PH_2016_009_2017	ILQG	World-wide collected wild	-94.5772	39.7582
SRS5331319	PH_2016_021_2017	ILQH	World-wide collected wild	-98.1389	39.7852
SRS5331320	PH_2016_033_2017	ILQI	World-wide collected wild	-101.201	40.1519
SRS5331321	PH_2016_045_2017	ILQJ	World-wide collected wild	-103.88	40.2542
SRS5331322	PH_2016_057_2017	ILQK	World-wide collected wild	-104.754	42.2697
SRS5331323	PH_2016_069_2017	ILQL	World-wide collected wild	-103.266	40.6235
SRS5331324	PH_2016_082_2017	ILQM	World-wide collected wild	-102.982	43.1883
SRS5331325	MF208_2017	ILQN	World-wide collected wild	-	-
SRS5331326	PH_2016_010_2017	ILQP	World-wide collected wild	-95.0826	39.7898
SRS5331327	PH_2016_022_2017	ILQQ	World-wide collected wild	-98.4482	39.7856
SRS5331328	PH_2016_034_2017	ILQR	World-wide collected wild	-101.484	40.0814
SRS5331329	PH_2016_046_2017	ILQS	World-wide collected wild	-104.178	40.2925
SRS5331330	PH_2016_058_2017	ILQT	World-wide collected wild	-104.517	42.2126
SRS5331331	PH_2016_070_2017	ILQU	World-wide collected wild	-103.232	40.6249
SRS5331332	PH_2016_083_2017	ILQW	World-wide collected wild	-102.728	43.184
SRS5331333	MF_NL1_2017	ILQX	World-wide collected wild	-	-
SRS5331334	PH_2016_011_2017	ILQY	World-wide collected wild	-95.4368	39.843
SRS5331335	PH_2016_023_2017	ILQZ	World-wide collected wild	-98.7159	39.7845
SRS5331336	PH_2016_035_2017	ILRA	World-wide collected wild	-101.541	39.8583
SRS5331337	PH_2016_047_2017	ILRB	World-wide collected wild	-104.408	40.3242
SRS5331338	PH_2016_059_2017	ILRC	World-wide collected wild	-104.265	42.0968
SRS5331339	PH_2016_071_2017	ILRD	World-wide collected wild	-102.991	41.1433
SRS5331340	PH_2016_084_2017	ILRE	World-wide collected wild	-102.558	43.0262
SRS5331341	MF_IB1_2017	ILRF	World-wide collected wild	-	-
SRS5331342	PH_2016_012_2017	ILRG	World-wide collected wild	-95.6844	39.8437
SRS5331343	PH_2016_024_2017	ILRH	World-wide collected wild	-99.0257	39.7709
SRS5331344	PH_2016_036_2017	ILRI	World-wide collected wild	-101.711	39.7603
SRS5331345	PH_2016_048_2017	ILRJ	World-wide collected wild	-104.711	40.5247
SRS5331346	PH_2016_060_2017	ILRK	World-wide collected wild	-104.041	41.997
SRS5331347	PH_2016_072_2017	ILRL	World-wide collected wild	-102.972	41.319
SRS5331348	PH_2016_085_2017	ILRM	World-wide collected wild	-102.53	42.854
SRS5331349	PH_2016_086_2017	ILRN	World-wide collected wild	-102.439	42.7227
SRS5331350	PH_2016_098_2017	ILRP	World-wide collected wild	-101.763	42.0008
SRS5331351	PH_2016_110_2017	ILRQ	World-wide collected wild	-100.559	41.8746
SRS5331352	PH_2016_122_2017	ILRR	World-wide collected wild	-98.8675	42.4808
SRS5331353	PH_2016_134_2017	ILRS	World-wide collected wild	-95.9311	42.4824
SRS5331354	PH_2016_146_2017	ILRT	World-wide collected wild	-92.9055	41.3892
SRS5331355	PH_2016_087_2017	ILRX	World-wide collected wild	-102.203	42.7994
SRS5331356	PH_2016_099_2017	ILRY	World-wide collected wild	-101.758	41.8109
SRS5331357	PH_2016_111_2017	ILRZ	World-wide collected wild	-100.541	42.0583
SRS5331358	PH_2016_123_2017	ILSA	World-wide collected wild	-98.6247	42.4473
SRS5331359	PH_2016_135_2017	ILSB	World-wide collected wild	-95.8058	42.4657
SRS5331360	PH_2016_147_2017	ILSC	World-wide collected wild	-92.5991	41.1401
SRS5331361	PH_2016_088_2017	ILSF	World-wide collected wild	-102.203	42.7995
SRS5331362	PH_2016_100_2017	ILSG	World-wide collected wild	-101.695	41.6241
SRS5331363	PH_2016_112_2017	ILSH	World-wide collected wild	-100.537	42.2819
SRS5331364	PH_2016_124_2017	ILSI	World-wide collected wild	-98.4561	42.3356
SRS5331365	PH_2016_136_2017	ILSJ	World-wide collected wild	-95.5218	42.4748
SRS5331366	PH_2016_148_2017	ILSK	World-wide collected wild	-92.4095	40.884
SRS5331367	PH_2016_089_2017	ILSN	World-wide collected wild	-102.215	42.9997
SRS5331368	PH_2016_101_2017	ILSP	World-wide collected wild	-101.496	41.5935
SRS5331369	PH_2016_113_2017	ILSQ	World-wide collected wild	-100.537	42.5066
SRS5331370	PH_2016_125_2017	ILSR	World-wide collected wild	-98.174	42.3351
SRS5331371	PH_2016_137_2017	ILSS	World-wide collected wild	-95.2249	42.4747
SRS5331372	PH_2016_149_2017	ILST	World-wide collected wild	-92.5807	40.2087
SRS5331373	PH_2016_090_2017	ILSX	World-wide collected wild	-102.03	43.1436
SRS5331374	PH_2016_102_2017	ILSY	World-wide collected wild	-101.311	41.5556
SRS5331375	PH_2016_114_2017	ILSZ	World-wide collected wild	-100.536	42.7136
SRS5331376	PH_2016_126_2017	ILTA	World-wide collected wild	-97.8645	42.3503
SRS5331377	PH_2016_138_2017	ILTB	World-wide collected wild	-94.9763	42.454
SRS5331378	PH_2016_150_2017	ILTC	World-wide collected wild	-	-
SRS5331379	PH_2016_091_2017	ILTF	World-wide collected wild	-101.752	43.1722
SRS5331380	PH_2016_103_2017	ILTG	World-wide collected wild	-101.026	41.5489
SRS5331381	PH_2016_115_2017	ILTH	World-wide collected wild	-100.419	42.7527
SRS5331382	PH_2016_127_2017	ILTI	World-wide collected wild	-97.5822	42.3597
SRS5331383	PH_2016_139_2017	ILTJ	World-wide collected wild	-94.6941	42.4501
SRS5331384	PH_2016_092_2017	ILTN	World-wide collected wild	-101.714	42.9963
SRS5331385	PH_2016_104_2017	ILTP	World-wide collected wild	-100.863	41.4396
SRS5331386	PH_2016_116_2017	ILTQ	World-wide collected wild	-100.182	42.6152
SRS5331387	PH_2016_128_2017	ILTR	World-wide collected wild	-97.2952	42.3934
SRS5331388	PH_2016_140_2017	ILTS	World-wide collected wild	-93.8162	42.4596
SRS5331389	PH_2016_093_2017	ILTX	World-wide collected wild	-101.695	42.8201
SRS5331390	PH_2016_105_2017	ILTY	World-wide collected wild	-100.837	41.2739
SRS5331391	PH_2016_117_2017	ILTZ	World-wide collected wild	-99.9481	42.5599
SRS5331392	PH_2016_129_2017	ILUA	World-wide collected wild	-97.0508	42.4671
SRS5331393	PH_2016_141_2017	ILUB	World-wide collected wild	-93.6067	41.5902
SRS5331394	PH_2016_094_2017	ILUF	World-wide collected wild	-101.714	42.6306
SRS5331395	PH_2016_106_2017	ILUG	World-wide collected wild	-100.76	41.1472
SRS5331396	PH_2016_118_2017	ILUH	World-wide collected wild	-99.6444	42.5573
SRS5331397	PH_2016_130_2017	ILUI	World-wide collected wild	-96.815	42.4721
SRS5331398	PH_2016_142_2017	ILUJ	World-wide collected wild	-93.74	41.6564
SRS5331399	PH_2016_095_2017	ILUN	World-wide collected wild	-101.715	42.4483
SRS5331400	PH_2016_107_2017	ILUP	World-wide collected wild	-100.617	41.3152
SRS5331401	PH_2016_119_2017	ILUQ	World-wide collected wild	-99.3624	42.5912
SRS5331402	PH_2016_131_2017	ILUR	World-wide collected wild	-96.6294	42.4751
SRS5331403	PH_2016_143_2017	ILUS	World-wide collected wild	-93.6961	41.6467
SRS5331404	PH_2016_096_2017	ILUX	World-wide collected wild	-101.721	42.2674
SRS5331405	PH_2016_108_2017	ILUY	World-wide collected wild	-100.502	41.4804
SRS5331406	PH_2016_120_2017	ILUZ	World-wide collected wild	-99.3237	42.5942
SRS5331407	PH_2016_132_2017	ILWA	World-wide collected wild	-96.2897	42.4752
SRS5331408	PH_2016_144_2017	ILWB	World-wide collected wild	-93.4914	41.5982
SRS5331409	PH_2016_097_2017	ILWF	World-wide collected wild	-101.751	42.0591
SRS5331410	PH_2016_109_2017	ILWG	World-wide collected wild	-100.513	41.6848
SRS5331411	PH_2016_121_2017	ILWH	World-wide collected wild	-99.0997	42.5796
SRS5331412	PH_2016_133_2017	ILWI	World-wide collected wild	-96.1796	42.4754
SRS5331413	PH_2016_145_2017	ILWJ	World-wide collected wild	-93.0416	41.4736
