# Supplementary material for: A graph-based genome and pan-genome variation of the model plant Setaria
Source: Nat Genet. 2023 Jun 8;55(7):1232–42. doi: 10.1038/s41588-023-01423-w (PMC10335933; doi:10.1038/s41588-023-01423-w)
Supplement: Source Data Fig. 2 — Source data for Fig. 2a,b,d. [file 41588_2023_1423_MOESM6_ESM.xlsx]

## Sheet: Fig. 2a
Fig. 2a Phylogeny in the newick format for 1844 accessions.
((((((((((((((((((((((C1:0.00161887,G305:0.00000000)1.0000:0.04792272,G040:0.02247956)1.0000:0.02104318,WGS0830:0.04498157)1.0000:0.01278382,WGS0716:0.04077582)0.8400:0.00080197,WGS0114:0.04186765)1.0000:0.00908910,(WGS0218:0.02407408,WGS0330:0.00094211)1.0000:0.03468733)0.7100:0.00729092,(G113:0.04278074,(G167:0.03485276,G202:0.03865658)1.0000:0.00976492)1.0000:0.01005166)0.6000:0.00297061,(((((…
083841:0.03944747,SRP085774:0.03274219)1.0000:0.02252169)0.5700:0.00739885,SRS5331256:0.06650611)0.5700:0.00640325,(((SRP083750:0.04705671,(SRP086730:0.01558290,SRS5331291:0.01962612)0.5600:0.00804003)0.9700:0.00470276,SRP085773:0.03582749)0.9800:0.01642609,SRP085775:0.03343179)0.8000:0.02807389)0.3600:0.00323216,((((((((((SRP083716:0.00064059,SRS5331308:0.00000000)1.0000:0.00088734,SRP083810:0.0…
5:0.03928468)0.9800:0.01763762,WGS0166:0.04642734)0.8800:0.00578991)0.0000:0.00027016,((((((C20:0.00000000,WGS0755:0.02860086)1.0000:0.01557648,((WGS0263:0.03375401,WGS0658:0.03725337)0.7700:0.00210885,WGS0754:0.03999221)0.7700:0.00072816)0.4800:0.00432276,((WGS0537:0.04081390,WGS0771:0.04622145)1.0000:0.00426875,((WGS0541:0.02983454,WGS0546:0.02735673)1.0000:0.01213509,WGS0614:0.05070211)1.0000:…

## Sheet: Fig. 2b
Fig. 2b Geographic informations for 1844 aceesions.
ID	Name	Original producing area	Type	Used for pan-genome study	Longitude	Latitude
WGS0001	Paoziyanguzi-1	China	Chinese landrace	Landrace	127.501	50.2523
WGS0002	Laolaibian	China	Chinese landrace	-	127.139	49.3296
WGS0003	Dacaopi	China	Chinese landrace	-	125.214	49.166
WGS0004	Caopi-daobaqi	China	Chinese landrace	-	125.214	49.166
WGS0005	Yazizui	China	Chinese landrace	-	125.865	48.0325
WGS0006	Fodingzhu	China	Chinese landrace	-	126.085	47.6067
WGS0007	Hongniangu	China	Chinese landrace	-	126.186	48.5109
WGS0008	Daobaqi	China	Chinese landrace	-	125.214	49.166
WGS0009	Xiaojinzhuo	China	Chinese landrace	-	125.328	46.401
WGS0010	Huangshatuchugu	China	Chinese landrace	-	125.328	46.401
WGS0011	Cuihuashuilizhan	China	Chinese landrace	-	126.983	46.637
WGS0012	Hongniangu	China	Chinese landrace	-	129.897	46.7252
WGS0013	Longzhao	China	Chinese landrace	-	129.897	46.7252
WGS0014	Ribengu	China	Chinese landrace	-	129.386	44.5658
WGS0015	Daobaqi	China	Chinese landrace	-	126.965	45.5452
WGS0016	Chechuanchuan	China	Chinese landrace	-	126.315	45.3649
WGS0017	Baiyazuiniangu	China	Chinese landrace	-	127.475	45.7535
WGS0018	Beihuangsihao	Russia	World-wide germplasm	Landrace	37.617	55.746
WGS0019	Xiaomiaojin	China	Chinese landrace	Landrace	122.84	45.6164
WGS0020	Huangniangu	China	Chinese landrace	-	125.754	41.6793
WGS0021	Heiniangu	China	Chinese landrace	Landrace	123.341	42.7452
WGS0022	Damaomaogu	China	Chinese landrace	Landrace	118.95	42.268
WGS0023	Dahandanniangu	China	Chinese landrace	-	119.335	41.5934
WGS0024	Jindaobaqi	China	Chinese landrace	-	121.649	42.008
WGS0025	Wanmaozhuanian	China	Chinese landrace	Landrace	121.649	42.008
WGS0026	Jingu5	China	Mordern cultivar	-	121.133	41.1111
WGS0027	Longgu	China	Chinese landrace	-	122.423	41.3842
WGS0028	Qisimizi	China	Chinese landrace	-	122.75	40.8496
WGS0029	Jiangu	China	Chinese landrace	-	113.888	40.8767
WGS0030	Erheisheyao	China	Chinese landrace	-	113.888	40.8767
WGS0031	Baiyousha	China	Chinese landrace	-	112.496	40.5247
WGS0032	Jiangu	China	Chinese landrace	-	109.852	40.6664
WGS0033	Gaolianghong	China	Chinese landrace	-	113.154	40.4366
WGS0034	Esiniugu	China	Chinese landrace	-	113.154	40.4366
WGS0035	Bocaitui	China	Chinese landrace	-	116.546	44
WGS0036	Daqinggu	China	Chinese landrace	-	113.154	40.4366
WGS0037	Xiaoqinggu	China	Chinese landrace	Landrace	105.056	35.6942
WGS0038	Daqingmiaoyuci	China	Chinese landrace	-	105.056	35.6942
WGS0039	Jingyuansanhaozhuyeqing	China	Chinese landrace	-	104.684	36.5653
WGS0040	Yatache	China	Chinese landrace	Landrace	113.594	40.039
WGS0041	Qingmiaoniannian	China	Chinese landrace	-	113.752	40.3537
WGS0042	Qingruangu	China	Chinese landrace	-	112.837	39.5142
WGS0043	Yatache	China	Chinese landrace	-	112.944	38.4927
WGS0044	Liulenggu	China	Chinese landrace	-	113.272	39.1901
WGS0045	Xiangyanggu	China	Chinese landrace	-	111.188	37.3396
WGS0046	Maotigu	China	Chinese landrace	Landrace	113.2	36.1135
WGS0047	Huangdali	China	Chinese landrace	Landrace	115.152	40.267
WGS0048	Maomaoliang	China	Chinese landrace	Landrace	118.157	40.7584
WGS0049	Qianchuanjingu	China	Chinese landrace	Landrace	116.381	39.9236
WGS0050	Huangmiaoguzi	China	Chinese landrace	-	116.381	39.9236
WGS0051	Loulixiu	China	Chinese landrace	-	114.69	38.6215
WGS0052	Loumiguzi	China	Chinese landrace	-	113.67	36.5641
WGS0053	Xiaojinjun	China	Chinese landrace	-	116.533	37.8846
WGS0054	Xiaozigen	China	Chinese landrace	-	116.384	37.6267
WGS0055	Shengtouhuanggu	China	Chinese landrace	-	114.544	35.6684
WGS0056	Qiumaoyu	China	Chinese landrace	-	114.346	36.0983
WGS0057	Qiangbiansui	China	Chinese landrace	-	112.783	34.9032
WGS0058	Xiaojigou	China	Chinese landrace	-	113.599	34.1047
WGS0059	Xinnonggu2	China	Chinese landrace	-	113.868	35.3099
WGS0060	Qinggu	China	Chinese landrace	-	115.481	33.8608
WGS0061	Liushabai	China	Chinese landrace	Landrace	112.436	34.8283
WGS0062	-	-	-	-	-	-
WGS0063	Bocaigenmaogu	China	Chinese landrace	-	117.504	37.4827
WGS0064	60tianhuangtang	China	Chinese landrace	Landrace	115.702	36.8462
WGS0065	Qingmiaoniangu	China	Chinese landrace	-	118.4	37.0498
WGS0066	Zaogu	China	Chinese landrace	-	119.977	35.876
WGS0067	Xiaozaogu	China	Chinese landrace	-	116.381	39.9236
WGS0068	Foshou	China	Chinese landrace	-	117.402	40.0439
WGS0069	Xiaoqinggu	China	Chinese landrace	-	115.974	39.4854
WGS0070	Shiliuzi	China	Chinese landrace	-	115.315	38.4123
WGS0071	Zigenhong	China	Chinese landrace	-	114.5	37.4398
WGS0072	Honggoutiniangu	China	Chinese landrace	-	114.53	36.588
WGS0073	Qianchuanzi	China	Chinese landrace	-	116.861	37.1913
WGS0074	Yintianhan	China	Chinese landrace	-	117.211	36.9729
WGS0075	Jinpingguzi	China	Chinese landrace	-	120.74	37.8045
WGS0076	170	China	Mordern cultivar	-	117.006	36.6671
WGS0077	-	-	-	-	-	-
WGS0078	Eminguzi	China	Chinese landrace	-	85.0838	40.8704
WGS0079	Shawanguzi	China	Chinese landrace	-	85.0838	40.8704
WGS0080	Huangbangtou	China	Chinese landrace	-	110.397	28.4582
WGS0081	Gouweisu	China	Chinese landrace	-	109.576	19.5185
WGS0082	Zhaohenuo	Japan	World-wide germplasm	-	139.068	36.491
WGS0083	Liushiri	Japan	World-wide germplasm	Modern cultivar	139.068	36.491
WGS0084	Ise-455	USA	World-wide germplasm	-	-98.606	39.622
WGS0085	Kraftborn	Holand	World-wide germplasm	-	5.389	52.077
WGS0086	Set64/82	Germany	World-wide germplasm	-	9.851	51.11
WGS0087	Tutou	USA	World-wide germplasm	-	-98.606	39.622
WGS0088	Jinde	USA	World-wide germplasm	-	-98.606	39.622
WGS0089	Depu	USA	World-wide germplasm	-	-98.606	39.622
WGS0090	S1359	-	World-wide germplasm	-	-	-
WGS0091	Qitouhuang	China	Chinese landrace	Landrace	117.188	34.2696
WGS0092	Zhushanuo	China	Chinese landrace	-	111.267	31.888
WGS0093	Chuiluo	China	Chinese landrace	-	98.8797	26.9007
WGS0094	Heigu2	China	Mordern cultivar	-	127.487	50.2445
WGS0095	Longzhaonian	China	Chinese landrace	-	125.083	45.5118
WGS0096	Jinxiangyu	China	Chinese landrace	-	125.083	45.5118
WGS0097	Gougen	China	Chinese landrace	-	127.5	46.8791
WGS0098	Anfeng	China	Chinese landrace	-	126.315	45.3649
WGS0099	Baomihunzi	China	Chinese landrace	-	126.598	45.9806
WGS0100	Hongniangu	China	Chinese landrace	-	127.396	46.074
WGS0101	Jiajinmiao	China	Chinese landrace	-	116.546	44
WGS0102	Hongniangu	China	Chinese landrace	-	126.037	42.6801
WGS0103	-	-	-	-	-	-
WGS0104	Hongmiaoqitouhong	China	Chinese landrace	-	118.051	43.6008
WGS0105	Hongniangu	China	Chinese landrace	-	118.051	43.6008
WGS0106	Jinxiangyu	China	Chinese landrace	-	119.019	42.9344
WGS0107	Jinxiangyu	China	Chinese landrace	-	118.95	42.268
WGS0108	Oulihong	China	Chinese landrace	Landrace	119.335	41.5934
WGS0109	Baimaolianggu	China	Chinese landrace	-	114.082	40.4158
WGS0110	Yeshenggu	China	Chinese landrace	-	114.082	40.4158
WGS0111	Yeshengguzi	China	Chinese landrace	-	113.296	40.0971
WGS0112	Xiaoshengbaigu	China	Chinese landrace	-	111.842	35.9674
WGS0113	Xiaohonggu	China	Chinese landrace	-	110.675	36.0956
WGS0114	Yugenze	Japan	World-wide germplasm	-	139.068	36.491
WGS0115	Longzhaogu	China	Chinese landrace	-	107.197	35.6839
WGS0116	Qiegu	China	Chinese landrace	-	104.061	37.1552
WGS0117	Gahonggu	China	Chinese landrace	-	102.981	35.4967
WGS0118	Xiaohonggu	China	Chinese landrace	-	102.881	37.464
WGS0119	Hongmaogu	China	Chinese landrace	-	102.881	37.464
WGS0120	Jinbangzi	China	Chinese landrace	-	102.881	37.464
WGS0121	18751	China	Chinese landrace	Landrace	-	-
WGS0122	Xiaohonggu	China	Chinese landrace	-	102.269	36.094
WGS0123	Baimaogu	China	Chinese landrace	-	102.806	36.3303
WGS0124	Daqingjie	-	-	-	-	-
WGS0125	Guzi	China	Chinese landrace	-	102.806	36.3303
WGS0126	Guzi	China	Chinese landrace	-	89.1815	42.942
WGS0127	Guzi	China	Chinese landrace	-	87.649	43.9591
WGS0128	Huanggu	China	Chinese landrace	-	81.1492	43.836
WGS0129	Guzi	China	Chinese landrace	-	75.8577	39.3756
WGS0130	Babainian	China	Chinese landrace	-	118.68	41.0065
WGS0131	Xiaowuguzi	China	Chinese landrace	-	118.157	40.7584
WGS0132	Zigangu	China	Chinese landrace	-	128.696	46.5871
WGS0133	Mulengbaishagu	China	Chinese landrace	-	129.599	44.5839
WGS0134	Guzi×Gaoliang	China	Chinese landrace	-	128.696	46.5871
WGS0135	78-0625	China	Mordern cultivar	-	126.643	45.7415
WGS0136	Longfu60533	China	Mordern cultivar	-	126.643	45.7415
WGS0137	40977	China	Mordern cultivar	-	125.315	43.8926
WGS0138	Tie8396	China	Mordern cultivar	-	123.844	42.2956
WGS0139	Yeguzi-1	China	Chinese landrace	-	105.056	35.6942
WGS0140	Maomaogu	China	Chinese landrace	-	126.503	48.2422
WGS0141	Xiaojinsu	China	Chinese landrace	-	126.966	47.4611
WGS0142	Baishagu	China	Chinese landrace	-	125.328	46.401
WGS0143	Hongniangu	China	Chinese landrace	-	123.2	45.842
WGS0144	Liushitianhuanjia	China	Chinese landrace	-	122.84	45.6164
WGS0145	Xiaohuangguzi	China	Chinese landrace	-	124.287	45.5005
WGS0146	Laotoujue	China	Chinese landrace	-	124.822	45.1726
WGS0147	Yazizui	China	Chinese landrace	-	123.975	44.2726
WGS0148	Yeguzi	China	Chinese landrace	-	125.315	43.8926
WGS0149	Lamahuang	China	Chinese landrace	-	121.649	42.008
WGS0150	Hongmiaoniutougou	China	Chinese landrace	-	118.95	42.268
WGS0151	Hongnuogu	China	Chinese landrace	-	106.543	38.9064
WGS0152	Honggu	China	Chinese landrace	-	105.724	35.9712
WGS0153	Hongrangu	China	Chinese landrace	-	106.278	36.0141
WGS0154	Xiaomingguzi	China	Chinese landrace	-	103.259	36.737
WGS0155	Daliangzhougu	China	Chinese landrace	-	103.75	36.068
WGS0156	Xiaosanbian	China	Chinese landrace	-	105.673	34.8632
WGS0157	Niumaobai	China	Chinese landrace	-	113.103	39.8201
WGS0158	Jiangu	China	Chinese landrace	-	112.837	39.5142
WGS0159	Louliyougu	China	Chinese landrace	-	114.69	38.6215
WGS0160	Yazizui	China	Chinese landrace	-	115.5	38.8571
WGS0161	Guyoutianranzajiao	China	Chinese landrace	-	116.84	40.3715
WGS0162	Leshanbainuo	China	Chinese landrace	-	103.751	29.5682
WGS0163	Huanggu	China	Chinese landrace	-	95.333	29.3256
WGS0164	Heigu	China	Chinese landrace	-	94.4843	29.5803
WGS0165	Red manna	South Africa	World-wide germplasm	-	23.121	-30.558
WGS0166	Chaqinggu	China	Chinese landrace	-	117.832	39.3319
WGS0167	Dongshangu	China	Chinese landrace	-	114.544	38.4361
WGS0168	Jiugu	China	Chinese landrace	-	114.772	37.7529
WGS0169	Qitoubai	China	Chinese landrace	-	115.708	37.7278
WGS0170	Maomaogu	China	Chinese landrace	-	114.915	37.6211
WGS0171	Hebeigu	China	Chinese landrace	-	115.146	37.0681
WGS0172	Bachagu	China	Chinese landrace	-	115.854	35.9969
WGS0173	Zimeiqi	China	Chinese landrace	-	120.827	37.3024
WGS0174	Luoziwei	China	Chinese landrace	-	115.446	35.2485
WGS0175	Guang37	China	Mordern cultivar	-	109.119	21.4798
WGS0176	Jiaigan6	China	Mordern cultivar	-	117.006	36.6671
WGS0177	Jiyechong1	China	Mordern cultivar	-	117.006	36.6671
WGS0178	Jiyechong26	China	Mordern cultivar	-	117.006	36.6671
WGS0179	Huangdanzigu	China	Chinese landrace	-	113.296	40.0971
WGS0180	Datonghuang	China	Chinese landrace	-	113.169	37.8868
WGS0181	Youzhi18	China	Chinese landrace	-	111.779	37.2634
WGS0182	Heguzi	China	Chinese landrace	-	110.832	35.4156
WGS0183	Baijiugu	China	Chinese landrace	-	110.501	38.822
WGS0184	Huangjiugenqi	China	Chinese landrace	-	109.757	38.2973
WGS0185	Xiaohuanggu	China	Chinese landrace	Landrace	107.592	37.5927
WGS0186	Rangu	China	Chinese landrace	-	110.089	34.5683
WGS0187	Zhouliwei	China	Chinese landrace	-	108.945	34.1614
WGS0188	Bailiaojiang	China	Chinese landrace	-	108.926	34.6198
WGS0189	Liushizao	China	Chinese landrace	-	108.926	34.6198
WGS0190	Hongjiugu	China	Chinese landrace	Landrace	107.813	34.684
WGS0191	Daobaqi	China	Chinese landrace	-	110.329	33.6942
WGS0192	Sugu	China	Chinese landrace	-	108.323	33.3219
WGS0193	Nuosuguzi	China	Chinese landrace	-	109.372	32.8311
WGS0194	Zhuyeqing	China	Chinese landrace	-	105.056	35.6942
WGS0195	Dahongmaogu	China	Chinese landrace	-	103.858	35.3792
WGS0196	Zhuyeqing	China	Chinese landrace	-	100.45	38.9351
WGS0197	Huangguzi	China	Chinese landrace	-	102.394	36.4872
WGS0198	Xiaohuanggu	China	Chinese landrace	-	102.394	36.4872
WGS0199	-	-	-	-	-	-
WGS0200	Lamahuang	China	Chinese landrace	-	102.269	36.094
WGS0201	Lamahuang	China	Chinese landrace	-	101.564	36.4996
WGS0202	Jinshu	China	Chinese landrace	-	106.291	32.2227
WGS0203	Xiaolibaibuyuxi	China	Mordern cultivar	-	114.879	40.8174
WGS0204	DA3buyu	China	Mordern cultivar	-	114.879	40.8174
WGS0205	Xian256B	China	Mordern cultivar	-	114.879	40.8174
WGS0206	Bianquyihao4n	China	Mordern cultivar	-	108.71	34.3372
WGS0207	Xuansan4n	China	Mordern cultivar	-	108.71	34.3372
WGS0208	338A	China	Mordern cultivar	-	118.95	42.268
WGS0209	Xi1-2-4	China	Mordern cultivar	-	108.604	34.0693
WGS0210	Nianxiaomi	China	Chinese landrace	-	107.156	25.0087
WGS0211	Huangsu	China	Chinese landrace	-	110.551	22.8636
WGS0212	K-3606	Russia	World-wide germplasm	-	96.689	61.988
WGS0213	Ise1474	-	World-wide germplasm	-	-	-
WGS0214	Zheng204(1)	China	Mordern cultivar	-	113.599	34.1047
WGS0215	Zheng448	China	Mordern cultivar	-	113.599	34.1047
WGS0216	Zheng256	China	Mordern cultivar	-	113.599	34.1047
WGS0217	Zheng737	China	Mordern cultivar	-	113.599	34.1047
WGS0218	Tie9037	China	Mordern cultivar	-	123.844	42.2956
WGS0219	2651662	China	Mordern cultivar	-	116.381	39.9236
WGS0220	Xiaomi	China	Chinese landrace	Landrace	107.105	29.1684
WGS0221	Xiaomi	China	Chinese landrace	Landrace	105.284	27.3081
WGS0222	Gouweisu(nuoxiaomi)	China	Chinese landrace	-	109.576	19.5185
WGS0223	Gouweisu(jinxiaomi)	China	Chinese landrace	-	109.576	19.5185
WGS0224	Gouweisu(xiaosu)	China	Chinese landrace	Landrace	109.576	19.5185
WGS0225	Baigu	China	Chinese landrace	-	95.333	29.3256
WGS0226	Zidigen	China	Chinese landrace	-	117.186	34.2675
WGS0227	Shengtouzi	China	Chinese landrace	-	117.188	34.2696
WGS0228	Baishaliu	China	Chinese landrace	-	117.188	34.2696
WGS0229	Hongniangu	China	Chinese landrace	-	117.188	34.2696
WGS0230	Honggu	China	Chinese landrace	-	95.333	29.3256
WGS0231	Guang8	China	Mordern cultivar	Landrace	109.119	21.4798
WGS0232	Guang37	China	Mordern cultivar	-	109.119	21.4798
WGS0233	Geqing1	China	Chinese landrace	-	85.0838	40.8704
WGS0234	Miquanguzi	China	Chinese landrace	-	85.0838	40.8704
WGS0235	Yangmaonuo	China	Chinese landrace	-	109.726	30.6107
WGS0236	Hongpanuo1	China	Chinese landrace	-	112.893	30.421
WGS0237	Dabaitiao	China	Chinese landrace	-	106.687	39.1118
WGS0238	Dahuanggu	China	Chinese landrace	-	106.543	38.9064
WGS0239	Dabaigu	China	Chinese landrace	-	105.674	37.49
WGS0240	Baishagu	China	Chinese landrace	-	106.278	36.0141
WGS0241	Damaosui	China	Chinese landrace	-	114.346	34.7852
WGS0242	Zhongmou-baogu	China	Chinese landrace	-	114.026	34.7321
WGS0243	Daluochuigu	China	Chinese landrace	-	113.587	33.4326
WGS0244	Jizhaohuanggu	China	Chinese landrace	-	114.346	33.0075
WGS0245	Hongergu	China	Chinese landrace	-	102.269	36.094
WGS0246	Zhejiang692	China	Mordern cultivar	-	120.027	29.1829
WGS0247	Gouweisu	China	Chinese landrace	Landrace	114.463	22.7993
WGS0248	longzhaonuo	China	Chinese landrace	Landrace	109.889	31.0813
WGS0249	Wuzhaonuoxiaogu	China	Chinese landrace	-	109.889	31.0813
WGS0250	Maozhuanuo	China	Chinese landrace	-	109.889	31.0813
WGS0251	Huangjindou	China	Chinese landrace	-	109.889	31.0813
WGS0252	Nianzinuo	China	Chinese landrace	-	109.889	31.0813
WGS0253	Xiannuo	China	Chinese landrace	-	117.963	28.4533
WGS0254	Nuosu	China	Chinese landrace	-	117.963	28.4533
WGS0255	Huangsu	China	Chinese landrace	-	118.191	28.4385
WGS0256	Maosu	China	Chinese landrace	-	116.664	28.9942
WGS0257	Zhimasu	China	Chinese landrace	-	116.664	28.9942
WGS0258	Erbaigu	China	Chinese landrace	-	85.6159	44.3241
WGS0259	Datounuo	China	Chinese landrace	-	109.74	28.316
WGS0260	Huangnanuo	China	Chinese landrace	-	109.648	28.7086
WGS0261	Qinggu	China	Chinese landrace	-	95.333	29.3256
WGS0262	Huagu	China	Chinese landrace	-	117.629	35.5059
WGS0263	Chihegu	China	Chinese landrace	-	112.203	32.09
WGS0264	Mengjingu1	China	Mordern cultivar	-	111.663	40.8209
WGS0265	Chigu4	China	Mordern cultivar	Modern cultivar	111.663	40.8209
WGS0266	Chigu5	China	Mordern cultivar	Modern cultivar	111.663	40.8209
WGS0267	Chigu6	China	Mordern cultivar	-	111.663	40.8209
WGS0268	Chigu8	China	Mordern cultivar	Modern cultivar	111.663	40.8209
WGS0269	Chigu9	China	Mordern cultivar	-	111.663	40.8209
WGS0270	Chigu10	China	Mordern cultivar	-	111.663	40.8209
WGS0271	Fenggu12	China	Mordern cultivar	-	111.663	40.8209
WGS0272	Huangjinmiao	China	Mordern cultivar	-	111.663	40.8209
WGS0273	Shanxihonggu	China	Mordern cultivar	-	111.663	40.8209
WGS0274	Jigu18	China	Mordern cultivar	-	114.49	38.0451
WGS0275	Jigu19	China	Mordern cultivar	Modern cultivar	114.49	38.0451
WGS0276	Jigu20	China	Mordern cultivar	-	114.49	38.0451
WGS0277	Jigu21	China	Mordern cultivar	-	114.49	38.0451
WGS0278	Jigu22	China	Mordern cultivar	-	114.49	38.0451
WGS0279	Jigu24	China	Mordern cultivar	-	114.49	38.0451
WGS0280	Jigu26	China	Mordern cultivar	-	114.49	38.0451
WGS0281	Jigu29	China	Mordern cultivar	Modern cultivar	114.49	38.0451
WGS0282	Xiaoxiangmi	China	Mordern cultivar	-	114.49	38.0451
WGS0283	K325	China	Mordern cultivar	-	114.49	38.0451
WGS0284	Jigu15	China	Mordern cultivar	-	115.708	37.7278
WGS0285	Jigu17	China	Mordern cultivar	-	115.708	37.7278
WGS0286	Henggu9	China	Mordern cultivar	-	115.708	37.7278
WGS0287	2015	China	Mordern cultivar	-	115.708	37.7278
WGS0288	8322-14	China	Mordern cultivar	-	115.511	40.3977
WGS0289	Shuxiang1	China	Mordern cultivar	-	115.511	40.3977
WGS0290	Cang409	China	Mordern cultivar	-	116.861	38.3088
WGS0291	Cang344	China	Mordern cultivar	-	116.861	38.3088
WGS0292	Baixiangyu	China	Chinese landrace	-	111.663	40.8209
WGS0293	Nei701	China	Mordern cultivar	-	116.546	44
WGS0294	Liaogu1	China	Mordern cultivar	-	123	41.5
WGS0295	09dong-chuang140	China	Mordern cultivar	-	114.49	38.0451
WGS0296	Huangjingu	China	Mordern cultivar	-	117.922	40.9676
WGS0297	Kuanjiu	China	Mordern cultivar	-	117.922	40.9676
WGS0298	03-992	China	Mordern cultivar	-	117.922	40.9676
WGS0299	Heiguzi	China	Mordern cultivar	-	117.922	40.9676
WGS0300	Hongguzi	China	Mordern cultivar	-	117.922	40.9676
WGS0301	Baogu18	China	Mordern cultivar	-	115.5	38.8571
WGS0302	An04-4705	China	Mordern cultivar	-	114.35	36.0969
WGS0303	An04-5014	China	Mordern cultivar	-	114.35	36.0969
WGS0304	An06-4113	China	Mordern cultivar	-	114.35	36.0969
WGS0305	An07-hai4065	China	Mordern cultivar	-	114.35	36.0969
WGS0306	An06h-8023	China	Mordern cultivar	-	114.35	36.0969
WGS0307	Yugu11	China	Mordern cultivar	Modern cultivar	114.35	36.0969
WGS0308	Yugu9	China	Mordern cultivar	-	114.35	36.0969
WGS0309	Yugu1	China	Mordern cultivar	-	114.35	36.0969
WGS0310	Yugu2	China	Mordern cultivar	Modern cultivar	114.35	36.0969
WGS0311	Gsyugu5	China	Mordern cultivar	-	114.35	36.0969
WGS0312	Yugu7	China	Mordern cultivar	-	114.35	36.0969
WGS0313	An93-15	China	Mordern cultivar	-	114.35	36.0969
WGS0314	Yugu14	China	Mordern cultivar	-	114.35	36.0969
WGS0315	Zheng05-2	China	Mordern cultivar	-	113.65	34.757
WGS0316	-	-	-	-	-	-
WGS0317	Ji07610	China	Mordern cultivar	-	117.006	36.6671
WGS0318	Lugu5	China	Mordern cultivar	-	117.006	36.6671
WGS0319	Lugu6	China	Mordern cultivar	-	117.006	36.6671
WGS0320	Lugu7	China	Mordern cultivar	Modern cultivar	117.006	36.6671
WGS0321	Lugu8	China	Mordern cultivar	-	117.006	36.6671
WGS0322	Lugu9	China	Mordern cultivar	-	117.006	36.6671
WGS0323	Lugu10	China	Mordern cultivar	Modern cultivar	117.006	36.6671
WGS0324	Jigu11	China	Mordern cultivar	-	117.006	36.6671
WGS0325	Jigu12	China	Mordern cultivar	Modern cultivar	117.006	36.6671
WGS0326	Jigu13	China	Mordern cultivar	-	117.006	36.6671
WGS0327	Jigu14	China	Mordern cultivar	-	117.006	36.6671
WGS0328	Honggaigu	China	Mordern cultivar	-	116.381	39.9236
WGS0329	Pin141	China	Mordern cultivar	-	116.381	39.9236
WGS0330	Jinsuigu1	China	Mordern cultivar	-	106.683	35.5355
WGS0331	Longu10	China	Mordern cultivar	-	104.535	35.0035
WGS0332	Longgu11	China	Mordern cultivar	-	104.535	35.0035
WGS0333	Longgu3	China	Mordern cultivar	-	104.535	35.0035
WGS0334	Longgu4	China	Mordern cultivar	-	104.535	35.0035
WGS0335	Longgu5	China	Mordern cultivar	-	104.535	35.0035
WGS0336	Longgu6	China	Mordern cultivar	-	104.535	35.0035
WGS0337	Longgu7	China	Mordern cultivar	-	104.535	35.0035
WGS0338	Longgu8	China	Mordern cultivar	-	104.535	35.0035
WGS0339	Longgu9	China	Mordern cultivar	-	104.535	35.0035
WGS0340	Longsu2	China	Mordern cultivar	-	104.535	35.0035
WGS0341	Gonggu65	China	Mordern cultivar	-	125.315	43.8926
WGS0342	Gonggu68	China	Mordern cultivar	-	125.315	43.8926
WGS0343	Gongai2	China	Mordern cultivar	Modern cultivar	125.315	43.8926
WGS0344	Chaogu12	China	Mordern cultivar	-	123	41.5
WGS0345	Chaogu13	China	Mordern cultivar	-	123	41.5
WGS0346	Jixiang1	China	Mordern cultivar	-	114.49	38.0451
WGS0347	Jigu25	China	Mordern cultivar	Modern cultivar	114.49	38.0451
WGS0348	Baimi1	China	Mordern cultivar	-	114.49	38.0451
WGS0349	-	-	-	-	-	-
WGS0350	Gufeng2	China	Mordern cultivar	-	114.49	38.0451
WGS0351	95307	China	Mordern cultivar	-	114.49	38.0451
WGS0352	Jingu1	China	Mordern cultivar	-	114.49	38.0451
WGS0353	Jigu27	China	Mordern cultivar	-	115.5	38.5
WGS0354	Jigu28	China	Mordern cultivar	-	114.49	38.0451
WGS0355	Jigu30	China	Mordern cultivar	-	114.49	38.0451
WGS0356	206058	China	Mordern cultivar	-	114.49	38.0451
WGS0357	Canggu3	China	Mordern cultivar	-	116.861	38.3088
WGS0358	Canggu4	China	Mordern cultivar	-	116.861	38.3088
WGS0359	Cang555	China	Mordern cultivar	-	116.861	38.3088
WGS0360	Jigu12	China	Mordern cultivar	-	116.861	38.3088
WGS0361	Cang156	China	Mordern cultivar	-	116.861	38.3088
WGS0362	Chenggu11	China	Mordern cultivar	Modern cultivar	117.922	40.9676
WGS0363	Chenggu12	China	Mordern cultivar	-	117.922	40.9676
WGS0364	Gonggu5	China	Mordern cultivar	-	125.315	43.8926
WGS0365	Gonggu5-1	China	Mordern cultivar	-	125.315	43.8926
WGS0366	Gongguxin7	China	Mordern cultivar	-	125.315	43.8926
WGS0367	Gonggu31	China	Mordern cultivar	-	125.315	43.8926
WGS0368	Gonggu60	China	Mordern cultivar	Modern cultivar	125.315	43.8926
WGS0369	Gonggu61	China	Mordern cultivar	-	125.315	43.8926
WGS0370	Gonggu62	China	Mordern cultivar	-	125.315	43.8926
WGS0371	Gonggu63	China	Mordern cultivar	Modern cultivar	125.315	43.8926
WGS0372	Gonggu66	China	Mordern cultivar	-	125.315	43.8926
WGS0373	Gonggu67	China	Mordern cultivar	-	125.315	43.8926
WGS0374	Gonggu69	China	Mordern cultivar	-	125.315	43.8926
WGS0375	Gonggu70	China	Mordern cultivar	-	125.315	43.8926
WGS0376	Gonggu71	China	Mordern cultivar	-	125.315	43.8926
WGS0377	Gonggu72	China	Mordern cultivar	-	125.315	43.8926
WGS0378	Gonggu73	China	Mordern cultivar	-	125.315	43.8926
WGS0379	Gonggu74	China	Mordern cultivar	-	125.315	43.8926
WGS0380	Gonggu75	China	Mordern cultivar	-	125.315	43.8926
WGS0381	Gongai3	China	Mordern cultivar	-	125.315	43.8926
WGS0382	Gongai4	China	Mordern cultivar	-	125.315	43.8926
WGS0383	Baigu6	China	Mordern cultivar	-	122.84	45.6164
WGS0384	Baigu7	China	Mordern cultivar	-	122.84	45.6164
WGS0385	Baigu9	China	Mordern cultivar	-	122.84	45.6164
WGS0386	Chaogu14	China	Mordern cultivar	-	123	41.5
WGS0387	Chaogu15	China	Mordern cultivar	-	123	41.5
WGS0388	Longgu30	China	Mordern cultivar	-	128.696	46.5871
WGS0389	Longgu31	China	Mordern cultivar	Modern cultivar	128.696	46.5871
WGS0390	Longgu32	China	Mordern cultivar	Modern cultivar	128.696	46.5871
WGS0391	216	China	Mordern cultivar	-	128.696	46.5871
WGS0392	07-7002	China	Mordern cultivar	-	128.696	46.5871
WGS0393	Longgu25	China	Mordern cultivar	Modern cultivar	128.696	46.5871
WGS0394	Longgu26	China	Mordern cultivar	-	128.696	46.5871
WGS0395	Longgu27	China	Mordern cultivar	-	128.696	46.5871
WGS0396	Longgu28	China	Mordern cultivar	-	128.696	46.5871
WGS0397	Nenxuan10	China	Mordern cultivar	-	125.214	49.166
WGS0398	Nenxuan11	China	Mordern cultivar	-	125.214	49.166
WGS0399	Nenxuan12	China	Mordern cultivar	-	128.696	46.5871
WGS0400	Nenxuan13	China	Mordern cultivar	-	128.696	46.5871
WGS0401	Nenxuan14	China	Mordern cultivar	-	128.696	46.5871
WGS0402	Nenxuan15	China	Mordern cultivar	-	128.696	46.5871
WGS0403	Nenxuan16	China	Mordern cultivar	-	128.696	46.5871
WGS0404	40914	China	Mordern cultivar	-	125.315	43.8926
WGS0405	200108-2	China	Mordern cultivar	-	125.315	43.8926
WGS0406	Jiugu8	China	Mordern cultivar	-	126.567	43.8867
WGS0407	-	-	-	-	-	-
WGS0408	Jiugu11	China	Mordern cultivar	-	126.567	43.8867
WGS0409	Jiugu13	China	Mordern cultivar	-	126.567	43.8867
WGS0410	Jiugu14	China	Mordern cultivar	-	126.567	43.8867
WGS0411	Jiugu15	China	Mordern cultivar	-	126.567	43.8867
WGS0412	Jingu33	China	Mordern cultivar	-	112	37.0936
WGS0413	Jingu23	China	Mordern cultivar	-	112	37.0936
WGS0414	Jingu25	China	Mordern cultivar	-	112	37.0936
WGS0415	Jingu31	China	Mordern cultivar	-	112	37.0936
WGS0416	Jingu27	China	Mordern cultivar	-	112	37.0936
WGS0417	Jingu39	China	Mordern cultivar	-	112	37.0936
WGS0418	Chang0301	China	Mordern cultivar	-	113.106	36.1819
WGS0419	Changnong35	China	Mordern cultivar	Modern cultivar	113.106	36.1819
WGS0420	Changnong36	China	Mordern cultivar	-	113.106	36.1819
WGS0421	Changnong38	China	Mordern cultivar	-	113.106	36.1819
WGS0422	Changnong39	China	Mordern cultivar	-	113.106	36.1819
WGS0423	-	-	-	-	-	-
WGS0424	Changsheng07	China	Mordern cultivar	Modern cultivar	113.106	36.1819
WGS0425	Jingu13	China	Mordern cultivar	-	113.106	36.1819
WGS0426	Jingu14	China	Mordern cultivar	-	113.106	36.1819
WGS0427	Jingu16	China	Mordern cultivar	-	113.106	36.1819
WGS0428	Jingu20	China	Mordern cultivar	-	113.106	36.1819
WGS0429	Jingu21	China	Mordern cultivar	-	111.779	37.2634
WGS0430	Jingu22	China	Mordern cultivar	-	113.106	36.1819
WGS0431	Jingu27	China	Mordern cultivar	-	113.106	36.1819
WGS0432	Chang0302	China	Mordern cultivar	-	113.106	36.1819
WGS0433	Changza2	China	Mordern cultivar	-	113.106	36.1819
WGS0434	-	-	-	-	-	-
WGS0435	Changsheng04	China	Mordern cultivar	-	113.106	36.1819
WGS0436	Changsheng08	China	Mordern cultivar	-	113.106	36.1819
WGS0437	Changsheng18	China	Mordern cultivar	-	113.106	36.1819
WGS0438	Changgu2	China	Mordern cultivar	-	113.106	36.1819
WGS0439	Changgu4	China	Mordern cultivar	-	113.106	36.1819
WGS0440	Jingu30	China	Mordern cultivar	-	113.106	36.1819
WGS0441	-	-	-	-	-	-
WGS0442	Jingu35	China	Mordern cultivar	-	113.106	36.1819
WGS0443	77-322	China	Mordern cultivar	-	113.106	36.1819
WGS0444	Fenxuan8	China	Mordern cultivar	-	111.779	37.2634
WGS0445	Jingu6	China	Mordern cultivar	-	111.779	37.2634
WGS0446	Jingu10	China	Mordern cultivar	-	111.779	37.2634
WGS0447	Jingu11	China	Mordern cultivar	-	111.779	37.2634
WGS0448	Jingu18	China	Mordern cultivar	-	111.779	37.2634
WGS0449	Jingu20	China	Mordern cultivar	-	111.779	37.2634
WGS0450	Jingu21	China	Mordern cultivar	Modern cultivar	111.779	37.2634
WGS0451	Jingu24	China	Mordern cultivar	-	111.779	37.2634
WGS0452	Jingu26	China	Mordern cultivar	-	111.779	37.2634
WGS0453	Jingu40	China	Mordern cultivar	Modern cultivar	111.779	37.2634
WGS0454	Yusan	China	Mordern cultivar	-	111.779	37.2634
WGS0455	-	-	-	-	-	-
WGS0456	-	-	-	-	-	-
WGS0457	Badi1	China	Mordern cultivar	-	114.879	40.8174
WGS0458	Yangu11	China	Mordern cultivar	-	109.471	36.5939
WGS0459	Yangu12	China	Mordern cultivar	-	109.471	36.5939
WGS0460	Qingzhenzhu	China	Mordern cultivar	-	109.471	36.5939
WGS0461	Yangu13	China	Mordern cultivar	-	109.471	36.5939
WGS0462	Dali-15	China	Mordern cultivar	-	111.779	37.2634
WGS0463	87-151	China	Mordern cultivar	-	111.779	37.2634
WGS0464	-	-	-	-	-	-
WGS0465	Mengfenggu7	China	Mordern cultivar	-	111.663	40.8209
WGS0466	-	-	-	-	-	-
WGS0467	Menghangu9	China	Mordern cultivar	-	111.663	40.8209
WGS0468	Menggu12	China	Mordern cultivar	-	111.663	40.8209
WGS0469	Neigu4	China	Mordern cultivar	-	111.663	40.8209
WGS0470	Mengfenggu11	China	Mordern cultivar	-	111.663	40.8209
WGS0471	Jindungu1	-	-	-	-	-
WGS0472	-	-	-	-	-	-
WGS0473	Lvgu2	China	Mordern cultivar	-	111.144	37.519
WGS0474	Baogu18	China	Mordern cultivar	-	115.5	38.8571
WGS0475	Chenggu9	China	Mordern cultivar	-	117.922	40.9676
WGS0476	Chneggu8	China	Mordern cultivar	-	117.922	40.9676
WGS0477	Chengnong2	China	Mordern cultivar	-	117.922	40.9676
WGS0478	Jihugu1	-	Mordern cultivar	-	-	-
WGS0479	27383	-	-	-	-	-
WGS0480	200152	-	-	-	-	-
WGS0481	Jingu17	China	Mordern cultivar	-	111.779	37.2634
WGS0482	Taixuan10	China	Mordern cultivar	-	112.569	37.8711
WGS0483	Taixuan1	China	Mordern cultivar	-	112.569	37.8711
WGS0484	Taixuan8	China	Mordern cultivar	-	112.569	37.8711
WGS0485	4072	-	-	-	-	-
WGS0486	Yugu13	China	Mordern cultivar	-	114.35	36.0969
WGS0487	Ygu12	China	Mordern cultivar	-	114.35	36.0969
WGS0488	An04-4783	China	Mordern cultivar	-	114.35	36.0969
WGS0489	Xiagu2	China	Mordern cultivar	-	114.879	40.8174
WGS0490	Zhenggu2	China	Mordern cultivar	-	113.65	34.757
WGS0491	Zheng10	China	Mordern cultivar	-	113.65	34.757
WGS0492	Yugu6	China	Mordern cultivar	-	114.35	36.0969
WGS0493	Zheng05-1	China	Mordern cultivar	-	113.65	34.757
WGS0494	Yugu3	China	Mordern cultivar	-	114.35	36.0969
WGS0495	Zhenggu4	China	Mordern cultivar	-	113.65	34.757
WGS0496	Zheng188	China	Mordern cultivar	-	113.65	34.757
WGS0497	Chao637	China	Mordern cultivar	-	123	41.5
WGS0498	Chao438	China	Mordern cultivar	-	123	41.5
WGS0499	Gongai5	China	Mordern cultivar	-	125.315	43.8926
WGS0500	Gongai6	China	Mordern cultivar	-	125.315	43.8926
WGS0501	Gongai23	China	Mordern cultivar	-	125.315	43.8926
WGS0502	Kogane	Japan	World-wide germplasm	-	139.068	36.491
WGS0503	Futaba	Japan	World-wide germplasm	-	139.068	36.491
WGS0504	Ukrajinskaja	Holand	World-wide germplasm	-	5.389	52.077
WGS0505	Liluosu	North Korea	World-wide germplasm	-	126.451	39.778
WGS0506	Set3/80	Germany	World-wide germplasm	-	9.851	51.11
WGS0507	Ziligen	China	Chinese landrace	-	117.056	31.5337
WGS0508	Mingu	China	Chinese landrace	-	117.483	27.3377
WGS0509	Qintangxiaomi	China	Chinese landrace	-	106.612	23.9016
WGS0510	Gouweisu	China	Chinese landrace	-	106.612	23.9016
WGS0511	Xinchengxiaomi	China	Chinese landrace	-	106.612	23.9016
WGS0512	Guizhuerguozhai	China	Chinese landrace	-	107.099	27.0782
WGS0513	Lushanniuchang	China	Chinese landrace	-	107.099	27.0782
WGS0514	Qiannannongjiahzhong	China	Chinese landrace	-	107.099	27.0782
WGS0515	Huangkegouweisu	China	Chinese landrace	-	110.463	19.2469
WGS0516	Huangkegouweisu(nuosu)	China	Chinese landrace	-	110.358	20.0082
WGS0517	Huangkegouweisu(xiansu)	China	Chinese landrace	-	110.358	20.0082
WGS0518	Zaoxianxiaomi	China	Chinese landrace	-	109.648	28.7086
WGS0519	Kaoshanmen	China	Chinese landrace	-	117.958	34.314
WGS0520	Xiaohuagu	China	Chinese landrace	-	117.958	34.314
WGS0521	Bocaigen	China	Chinese landrace	-	117.958	34.314
WGS0522	Xiaomaguzi	China	Chinese landrace	-	118.34	34.3731
WGS0523	Huangsu(Jinyinbao)	China	Chinese landrace	-	116.189	29.2726
WGS0524	Jichangnuo	China	Chinese landrace	-	109.622	31.4061
WGS0525	Nuoxiaogu	China	Chinese landrace	-	109.525	31.0547
WGS0526	Honggu	China	Chinese landrace	-	95.333	29.3256
WGS0527	Baigu	China	Chinese landrace	-	95.333	29.3256
WGS0528	-	-	-	-	-	-
WGS0529	Baigu	China	Chinese landrace	-	94.4843	29.5803
WGS0530	Baigu	China	Chinese landrace	-	94.4843	29.5803
WGS0531	Qinggu	China	Chinese landrace	-	94.4843	29.5803
WGS0532	Qinggu	China	Chinese landrace	-	94.4843	29.5803
WGS0533	Baigu	China	Chinese landrace	-	88.8792	29.2744
WGS0534	Qimengkelake	China	Chinese landrace	-	85.0838	40.8704
WGS0535	Tulufanguzi	China	Chinese landrace	-	85.0838	40.8704
WGS0536	Huangnong1	China	Chinese landrace	-	85.6159	44.3241
WGS0537	Guzi	China	Chinese landrace	-	85.6159	44.3241
WGS0538	Baigu	China	Chinese landrace	-	75.8577	39.3756
WGS0539	Changjiguzi	China	Chinese landrace	-	85.0838	40.8704
WGS0540	Wuzhaohuangniangu	China	Chinese landrace	-	116.381	39.9236
WGS0541	Huangmiaoerbaigu	China	Chinese landrace	-	116.333	39.7261
WGS0542	Lugucun3	China	Chinese landrace	-	116.381	39.9236
WGS0543	Kuangjingzaoai3-1-1	China	Chinese landrace	-	116.381	39.9236
WGS0544	Kuanjingzao3-1-2	China	Chinese landrace	-	116.381	39.9236
WGS0545	Shengtoujin	China	Chinese landrace	-	116.659	39.9059
WGS0546	Shanxibaigu	China	Chinese landrace	-	116.333	39.7261
WGS0547	Damaoguzi	China	Chinese landrace	-	116.381	39.9236
WGS0548	Xiaobaigu	China	Chinese landrace	-	116.381	39.9236
WGS0549	Maomaohuangguzi	China	Chinese landrace	-	116.381	39.9236
WGS0550	Maomaohuang	China	Chinese landrace	-	116.381	39.9236
WGS0551	Shanbaigu	China	Chinese landrace	-	115.968	40.4597
WGS0552	Jiugenqi	China	Chinese landrace	-	115.968	40.4597
WGS0553	Dahuanggu	China	Chinese landrace	-	116.626	40.3121
WGS0554	Xiaohuanggu	China	Chinese landrace	-	116.626	40.3121
WGS0555	Weizinagu	China	Chinese landrace	-	116.626	40.3121
WGS0556	Bohaisuo	China	Chinese landrace	-	116.626	40.3121
WGS0557	Sizhihong	China	Chinese landrace	-	116.84	40.3715
WGS0558	Beijiao12	China	Chinese landrace	-	116.381	39.9236
WGS0559	Qisishui	China	Chinese landrace	-	116.84	40.3715
WGS0560	Guojiang1	China	Chinese landrace	-	116.84	40.3715
WGS0561	Tiebiangan	China	Chinese landrace	-	117.113	40.1363
WGS0562	70gu	China	Chinese landrace	-	105.056	35.6942
WGS0563	Gannuibian	China	Chinese landrace	-	105.056	35.6942
WGS0564	Dalianggu	China	Chinese landrace	-	107.93	35.5014
WGS0565	Baidinggu	China	Chinese landrace	-	105.729	35.5241
WGS0566	Dingxidabaigu	China	Chinese landrace	-	104.62	35.5751
WGS0567	Heimaogu	China	Chinese landrace	-	104.62	35.5751
WGS0568	Zhiyinggu	China	Chinese landrace	-	105.056	35.6942
WGS0569	Gaolanbaimaomaogu	China	Chinese landrace	-	103.947	36.325
WGS0570	Damaolianggu	China	Chinese landrace	-	105.329	34.7394
WGS0571	Hongjiugu	China	Chinese landrace	-	107.616	35.0719
WGS0572	Laohuanggu	China	Chinese landrace	-	106.683	35.5355
WGS0573	Sanbiangu	China	Chinese landrace	-	106.137	34.7463
WGS0574	Xiaojinhuang	China	Chinese landrace	-	105.056	35.6942
WGS0575	Xiaohonggu	China	Chinese landrace	-	104.108	35.8468
WGS0576	Kunchanggu	China	Chinese landrace	-	102.981	35.4967
WGS0577	Hongniangu	China	Chinese landrace	-	98.9011	39.9864
WGS0578	Baicaohonggu	China	Chinese landrace	-	104.535	35.0035
WGS0579	Yongchangxiaobaigu	China	Chinese landrace	-	101.969	38.2467
WGS0580	Hongguzi	China	Chinese landrace	-	104.62	35.5751
WGS0581	Shijianzi	China	Chinese landrace	-	105.056	35.6942
WGS0582	Huachixiaomaogu	China	Chinese landrace	-	107.99	36.4556
WGS0583	Tongweihuanglatou	China	Chinese landrace	-	105.249	35.2139
WGS0584	hongjinzhuan	China	Chinese landrace	-	104.535	35.0035
WGS0585	221-2-6-1	China	Mordern cultivar	-	103.75	36.068
WGS0586	74H34-6-1	China	Mordern cultivar	-	105.056	35.6942
WGS0587	Daguzi	China	Chinese landrace	-	107.99	36.4556
WGS0588	Lishitianhuangguzi	China	Chinese landrace	-	98.9011	39.9864
WGS0589	Huangmaogu	China	Chinese landrace	-	107.99	36.4556
WGS0590	Gaogangu	China	Chinese landrace	-	105.729	35.5241
WGS0591	73-153-1-7-2	China	Mordern cultivar	-	104.535	35.0035
WGS0592	8603-124-2	China	Mordern cultivar	-	104.535	35.0035
WGS0593	Longzhaogu	China	Chinese landrace	-	118.311	40.1419
WGS0594	Caogu	China	Chinese landrace	-	116.862	38.309
WGS0595	Daheigu	China	Chinese landrace	-	115.974	39.4854
WGS0596	Tangxiankanghangu	China	Chinese landrace	-	115.5	38.8571
WGS0597	Xiaohonggu	China	Chinese landrace	-	114.834	38.0367
WGS0598	Meiguohuang	China	Chinese landrace	-	114.49	38.0451
WGS0599	Zhuxi2	China	Mordern cultivar	-	114.879	40.8174
WGS0600	Dongfangliang	China	Chinese landrace	-	114.419	40.6688
WGS0601	Kaoshanshui	China	Chinese landrace	-	115.968	40.4597
WGS0602	Huangruangu	China	Chinese landrace	-	115.968	40.4597
WGS0603	Zhangnong15	China	Mordern cultivar	-	114.879	40.8174
WGS0604	Hongmiaoxiaolibai	China	Chinese landrace	-	118.157	40.7584
WGS0605	Xiaohongniangu	China	Chinese landrace	-	116.64	41.203
WGS0606	Daniangu	China	Chinese landrace	-	114.879	40.8174
WGS0607	Heigu	China	Chinese landrace	-	114.69	38.6215
WGS0608	Laotougu	China	Chinese landrace	-	114.969	38.7415
WGS0609	Laotougu	China	Chinese landrace	-	114.969	38.7415
WGS0610	Dayehuanggu	China	Chinese landrace	-	114.69	38.6215
WGS0611	Dahuangmaoniangu	China	Chinese landrace	-	115.874	39.3271
WGS0612	Hongmaomao	China	Chinese landrace	-	114.834	38.0367
WGS0613	Sanhongmiao	China	Chinese landrace	-	115.564	37.566
WGS0614	Baimaogu	China	Chinese landrace	-	116.258	37.688
WGS0615	Maotigu	China	Chinese landrace	-	113.67	36.5641
WGS0616	Qingmiaoxiaobaimi	China	Chinese landrace	-	117.74	41.9425
WGS0617	Baiminiangu	China	Chinese landrace	-	117.74	41.9425
WGS0618	Zamiaoguzi	China	Chinese landrace	-	117.332	40.9289
WGS0619	Qingmiaoxiaobaimi	China	Chinese landrace	-	118.68	41.0065
WGS0620	Qitouzhan	China	Chinese landrace	-	118.68	41.0065
WGS0621	Shaligu	China	Chinese landrace	-	117.922	40.9676
WGS0622	Ganfandan	China	Chinese landrace	-	117.922	40.9676
WGS0623	Erhuangmi	China	Chinese landrace	-	117.922	40.9676
WGS0624	Fangtouqinggu	China	Chinese landrace	-	117.922	40.9676
WGS0625	Wugu	China	Chinese landrace	-	117.922	40.9676
WGS0626	Zhang8445-721	China	Mordern cultivar	-	114.879	40.8174
WGS0627	Xiaojinsui	China	Chinese landrace	-	114.569	39.8405
WGS0628	Honggenhuang	China	Chinese landrace	-	117.113	40.1363
WGS0629	Tuzierduo	China	Chinese landrace	-	117.113	40.1363
WGS0630	Daobaqiniangu	China	Chinese landrace	-	117.113	40.1363
WGS0631	Zhushigu	China	Chinese landrace	-	117.113	40.1363
WGS0632	Zhuweibagu	China	Chinese landrace	-	117.113	40.1363
WGS0633	Dajinmiao	China	Chinese landrace	-	117.113	40.1363
WGS0634	Jinchongzihuang	China	Chinese landrace	-	117.113	40.1363
WGS0635	Jinbadou	China	Chinese landrace	-	117.113	40.1363
WGS0636	N12	China	Mordern cultivar	-	114.879	40.8174
WGS0637	Beishuangliu	China	Chinese landrace	-	114.879	40.8174
WGS0638	Baimujizui	China	Chinese landrace	-	114.689	39.354
WGS0639	jinpinggu	China	Chinese landrace	-	114.689	39.354
WGS0640	Baonong1	China	Chinese landrace	-	114.689	39.354
WGS0641	-	-	-	-	-	-
WGS0642	Dayehuang	China	Chinese landrace	-	114.69	38.6215
WGS0643	Shinong4	China	Chinese landrace	-	115.5	38.8571
WGS0644	Hongmiao	China	Chinese landrace	-	114.564	38.1401
WGS0645	Qitoubai	China	Chinese landrace	-	114.834	38.0367
WGS0646	Bagu233	China	Mordern cultivar	-	114.879	40.8174
WGS0647	Ba91-0130	China	Mordern cultivar	-	114.879	40.8174
WGS0648	Ba91-0628	China	Mordern cultivar	-	114.879	40.8174
WGS0649	Ba91-0932	China	Mordern cultivar	-	114.879	40.8174
WGS0650	Xiaohanchenggu	China	Chinese landrace	-	115.5	38.5
WGS0651	Tiexiaokui	China	Chinese landrace	-	115.5	38.5
WGS0652	Xiamiyao	China	Chinese landrace	-	115.5	38.5
WGS0653	Badouzi	China	Chinese landrace	-	115.5	38.5
WGS0654	Xinghuangnian	China	Chinese landrace	-	118.311	40.1419
WGS0655	Xiaoyanggu	China	Chinese landrace	-	118.752	39.7396
WGS0656	Qitouwannianshou	China	Chinese landrace	-	118.752	39.7396
WGS0657	Heimi	China	Chinese landrace	-	118.135	39.8276
WGS0658	Hongmiaojiansuigu	China	Chinese landrace	-	117.755	39.8837
WGS0659	Maodali	China	Chinese landrace	-	117.402	40.0439
WGS0660	Zigenmaogu	China	Chinese landrace	-	117.402	40.0439
WGS0661	Xiaohonggen	China	Chinese landrace	-	117.402	40.0439
WGS0662	Dalihuang	China	Chinese landrace	-	117.402	40.0439
WGS0663	Zhushagu	China	Chinese landrace	-	117.402	40.0439
WGS0664	Liushabai	China	Chinese landrace	-	114.346	36.0983
WGS0665	Changmaogu	China	Chinese landrace	-	114.353	35.9255
WGS0666	Qinggu	China	Chinese landrace	-	113.813	36.0688
WGS0667	Jinmiaohuang	China	Chinese landrace	-	114.897	35.9539
WGS0668	Zimiaobai	China	Chinese landrace	-	115.198	36.0775
WGS0669	Liutiaoqing	China	Chinese landrace	-	114.511	35.5815
WGS0670	Shilixiang	China	Chinese landrace	-	114.353	35.9255
WGS0671	Honggu	China	Chinese landrace	-	114.683	35.1984
WGS0672	Niangu	China	Chinese landrace	-	114.683	35.1984
WGS0673	Qisilv	China	Chinese landrace	-	114.511	35.5815
WGS0674	Xiaojigou	China	Chinese landrace	-	113.599	34.1047
WGS0675	Tietoupeng	China	Chinese landrace	-	115.4	33.728
WGS0676	Guzi	China	Chinese landrace	-	113.868	35.3099
WGS0677	Jixian1	China	Chinese landrace	-	115.4	33.728
WGS0678	Honghuanggu	China	Chinese landrace	-	114.409	35.0397
WGS0679	Dayanggu	China	Chinese landrace	-	112.6	35.0673
WGS0680	Sanbianchou	China	Chinese landrace	-	114.195	35.1428
WGS0681	Qinggu	China	Chinese landrace	-	112.937	35.0893
WGS0682	Xinnong691	China	Mordern cultivar	-	113.868	35.3099
WGS0683	Longzhaoniangu	China	Chinese landrace	-	113.868	35.3099
WGS0684	Hongxiaoguzi	China	Chinese landrace	-	111.475	33.3007
WGS0685	Longzhaoguzi	China	Chinese landrace	-	114.974	32.7513
WGS0686	Dabaisha	China	Chinese landrace	-	124.333	43.3145
WGS0687	Hongmiaozaoguzi	China	Chinese landrace	-	125.673	43.5265
WGS0688	Laolaibian	China	Chinese landrace	-	127	43
WGS0689	Qisiya	China	Chinese landrace	-	126.488	43.6594
WGS0690	Baishagu	China	Chinese landrace	-	123.311	44.132
WGS0691	Damaogu	China	Chinese landrace	-	121.307	43.5991
WGS0692	Laolaibian	China	Chinese landrace	-	123.311	44.132
WGS0693	Maozhuazi	China	Chinese landrace	-	121.307	43.5991
WGS0694	Hongniangu	China	Chinese landrace	-	126.037	42.6801
WGS0695	Qisimizi	China	Chinese landrace	-	126.567	43.8867
WGS0696	Danpinian	China	Chinese landrace	-	127	43
WGS0697	Jiu8216	China	Chinese landrace	-	126.567	43.8867
WGS0698	Taohuagu2	China	Chinese landrace	-	125.315	43.8926
WGS0699	Daqingmiao2	China	Chinese landrace	-	125.315	43.8926
WGS0700	Huangbaimi	China	Chinese landrace	-	125.315	43.8926
WGS0701	Jinmi2	China	Chinese landrace	-	125.315	43.8926
WGS0702	Gezhouhong	China	Chinese landrace	-	124.121	42.771
WGS0703	Hongmiaobaisha	China	Chinese landrace	-	124.915	42.1008
WGS0704	Fanlaoliu	China	Chinese landrace	-	124.113	41.2958
WGS0705	Maoweiba	China	Chinese landrace	-	125.352	41.2647
WGS0706	Tie8977	China	Chinese landrace	-	123.844	42.2956
WGS0707	Zaoshudaobaqi	China	Chinese landrace	-	121.736	42.0494
WGS0708	Lvmiaojiansuibai	China	Chinese landrace	-	122.113	41.6858
WGS0709	Shandigao	China	Chinese landrace	-	122.113	41.6858
WGS0710	Hongmiaolaolaibian	China	Chinese landrace	-	122.113	41.6858
WGS0711	Suziliang	China	Chinese landrace	-	121.736	42.0494
WGS0712	Hongniangu	China	Chinese landrace	-	121.736	42.0494
WGS0713	Dalongzhaonian	China	Chinese landrace	-	121.787	41.5952
WGS0714	Longfengsan	China	Chinese landrace	-	122.823	41.992
WGS0715	Gaipingbai	China	Chinese landrace	-	123.341	42.7452
WGS0716	Nianshangkang	China	Chinese landrace	-	123.764	41.2876
WGS0717	Daniangu	China	Chinese landrace	-	118.95	42.268
WGS0718	Zhaonong11	China	Chinese landrace	-	123	41.5
WGS0719	Huangguzi	China	Chinese landrace	-	113.154	40.4366
WGS0720	Xiaohangu	China	Chinese landrace	-	114.689	39.354
WGS0721	Baiyousha	China	Chinese landrace	-	112.496	40.5247
WGS0722	Ermaogu	China	Chinese landrace	-	116.546	44
WGS0723	Liushitianhuancang	China	Chinese landrace	-	123	41.5
WGS0724	Jizhaoben	China	Chinese landrace	-	120.49	42.05
WGS0725	Sanbianhua	China	Chinese landrace	-	116.546	44
WGS0726	Sanfanbai	China	Chinese landrace	-	116.546	44
WGS0727	Dahuanggu	China	Chinese landrace	-	116.546	44
WGS0728	Jiaogu	China	Chinese landrace	-	116.546	44
WGS0729	Luhongguzi	China	Chinese landrace	-	116.546	44
WGS0730	Erhuanggu	China	Chinese landrace	-	112.496	40.5247
WGS0731	Niumaogu	China	Chinese landrace	-	112.496	40.5247
WGS0732	Dahuanggu	China	Chinese landrace	-	116.546	44
WGS0733	Dabaigu	China	Chinese landrace	-	108.651	40.7184
WGS0734	Dabaigu	China	Chinese landrace	-	108.651	40.7184
WGS0735	Huangyu4	China	Chinese landrace	-	116.546	44
WGS0736	Zituigu	China	Chinese landrace	-	116.546	44
WGS0737	Zhuyeqing	China	Chinese landrace	-	116.546	44
WGS0738	Xiaobailiusha	China	Chinese landrace	-	116.546	44
WGS0739	Yibajie	China	Chinese landrace	-	108.651	40.7184
WGS0740	Damaogu	China	Chinese landrace	-	116.546	44
WGS0741	Maolianggu	China	Chinese landrace	-	116.546	44
WGS0742	Chigaogu	China	Chinese landrace	-	113.154	40.4366
WGS0743	Jiuguzi	China	Chinese landrace	-	116.546	44
WGS0744	Niutougu	China	Chinese landrace	-	123	41.5
WGS0745	Hongmiaodabaigu	China	Chinese landrace	-	123	41.5
WGS0746	Hongmiaoxiaobaimi	China	Chinese landrace	-	118.051	43.6008
WGS0747	Jinmaozhuazhi	China	Chinese landrace	-	102.806	36.3303
WGS0748	Huangpaogu	China	Chinese landrace	-	102.806	36.3303
WGS0749	Huangshashi	China	Chinese landrace	-	102.806	36.3303
WGS0750	Shuliniangu	China	Chinese landrace	-	120.74	37.8045
WGS0751	Esizhu	China	Chinese landrace	-	119.948	36.7882
WGS0752	Daoshibai	China	Chinese landrace	-	119.197	36.429
WGS0753	Yingbanyue	China	Chinese landrace	-	118.11	36.9533
WGS0754	Mujizui	China	Chinese landrace	-	117.756	35.9097
WGS0755	Bainiangu	China	Chinese landrace	-	119.452	35.4276
WGS0756	Qingmiaomaogu	China	Chinese landrace	-	119.452	35.4276
WGS0757	Yumaohuangguzi	China	Chinese landrace	-	118.11	36.9533
WGS0758	Honggu	China	Chinese landrace	-	118.334	34.6181
WGS0759	Zhibozi	China	Chinese landrace	-	117.727	36.8857
WGS0760	Lushuibai	China	Chinese landrace	-	118.4	37.0498
WGS0761	Qinghuanggu	China	Chinese landrace	-	119.197	36.429
WGS0762	Qiantoucha	China	Chinese landrace	-	116.577	35.4092
WGS0763	Huangbagu	China	Chinese landrace	-	115.935	35.6051
WGS0764	Henong1	China	Mordern cultivar	-	115.446	35.2485
WGS0765	Sanbianse	China	Chinese landrace	-	119.452	35.4276
WGS0766	Yaogu	China	Chinese landrace	-	113.169	37.8868
WGS0767	Zhuyeqing	China	Chinese landrace	-	112.964	37.0709
WGS0768	Heiguzi	China	Chinese landrace	-	111.779	37.2634
WGS0769	Yiquansan	China	Chinese landrace	-	113.697	37.6084
WGS0770	Qishandashenggu	China	Chinese landrace	-	113.259	38.7192
WGS0771	Jiuganqi	China	Chinese landrace	-	112	37.0936
WGS0772	Dahongmiao	China	Chinese landrace	-	112.569	37.8711
WGS0773	Milahuang	China	Chinese landrace	-	112.553	37.4255
WGS0774	Niumaohuang	China	Chinese landrace	-	112.874	36.1199
WGS0775	Zaoerbaigu	China	Chinese landrace	-	113.594	40.039
WGS0776	Baishizou	China	Chinese landrace	-	114.276	39.7636
WGS0777	Bawangbian	China	Chinese landrace	-	113.685	39.6963
WGS0778	Youshabai	China	Chinese landrace	-	114.229	39.4377
WGS0779	Daobaqi	China	Chinese landrace	-	114.229	39.4377
WGS0780	Xiaobaigu	China	Chinese landrace	-	114.229	39.4377
WGS0781	Zhushigu	China	Chinese landrace	-	112.964	37.0709
WGS0782	Siganqi	China	Chinese landrace	-	111.783	37.1432
WGS0783	Laolaibian	China	Chinese landrace	-	112.874	36.1199
WGS0784	Xiaobaimigu	China	Chinese landrace	-	113.431	36.2009
WGS0785	Maotigu	China	Chinese landrace	-	112.863	36.8368
WGS0786	Huangmicao	China	Chinese landrace	-	112.699	36.7574
WGS0787	Jiangu	China	Chinese landrace	-	110.182	36.8796
WGS0788	Jiugenqi	China	Chinese landrace	-	110.009	36.5837
WGS0789	Mizhihuang	China	Chinese landrace	-	109.057	35.0755
WGS0790	Heijiugu	China	Chinese landrace	-	107.813	34.684
WGS0791	Zhuyeqing	China	Chinese landrace	-	108.236	34.5303
WGS0792	Hongguzi	China	Chinese landrace	-	110.871	33.5309
WGS0793	Hongwuzhaolong	China	Chinese landrace	-	109.879	33.5339
WGS0794	Hongjiugu	China	Chinese landrace	-	109.879	33.5339
WGS0795	Sugu	China	Chinese landrace	-	108.899	32.314
WGS0796	Longzhaojiugu	China	Chinese landrace	-	109.757	38.2973
WGS0797	Laohonggu	China	Chinese landrace	-	108.333	35.1225
WGS0798	Jiugu	China	Chinese landrace	-	108.078	35.0397
WGS0799	Hongjiaoshi	China	Chinese landrace	-	106.853	34.8914
WGS0800	Yangu5	China	Chinese landrace	-	109.471	36.5939
WGS0801	SSR1	Kazakhstan	Weedy foxtail millet	-	67.301	48.16
WGS0802	SSR2	Germany	Weedy foxtail millet	-	13.206	51.109
WGS0803	SSR3	France	World-wide germplasm	-	2.55	46.565
WGS0804	-	-	-	-	-	-
WGS0805	SSR5	Morocco	World-wide germplasm	-	-6.8934	30.9202
WGS0806	-	-	-	-	-	-
WGS0807	-	-	-	-	-	-
WGS0808	-	-	-	-	-	-
WGS0809	SSR15	Afghanistan	Weedy foxtail millet	-	65.216	33.677
WGS0810	SSR16	India	Weedy foxtail millet	-	78.5	21
WGS0811	SSR20	Nepal	World-wide germplasm	-	83.939	28.253
WGS0812	SSR21	Lebanon	World-wide germplasm	-	35.888	33.92
WGS0813	SSR22	Lebanon	World-wide germplasm	-	35.888	33.92
WGS0814	SSR23	Ethiopia	World-wide germplasm	-	39.616	8.626
WGS0815	SSR24	Ethiopia	World-wide germplasm	-	39.616	8.626
WGS0816	SSR25	Kenya	Weedy foxtail millet	-	37.858	0.53
WGS0817	SSR26	Poland	World-wide germplasm	-	19.401	52.125
WGS0818	SSR29	Japan	World-wide germplasm	-	139.061	36.393
WGS0819	SSR30	Japan	World-wide germplasm	-	135.805	34.6851
WGS0820	SSR31	Japan	World-wide germplasm	-	141.35	43.05
WGS0821	SSR32	Japan	World-wide germplasm	-	138.381	34.976
WGS0822	SSR33	South Korea	World-wide germplasm	-	128.17	36.2
WGS0823	SSR34	Indonesia	World-wide germplasm	-	114.252	-0.976
WGS0824	SSR35	Bangladesh	World-wide germplasm	-	89.941	24.218
WGS0825	SSR36	Bangladesh	World-wide germplasm	-	89.941	24.218
WGS0826	SSR37	Bangladesh	World-wide germplasm	-	89.941	24.218
WGS0827	SSR38	Philippines	World-wide germplasm	-	122.466	11.118
WGS0828	SSR39	Philippines	World-wide germplasm	-	122.466	11.118
WGS0829	SSR40	Philippines	World-wide germplasm	-	122.466	11.118
WGS0830	SSR41	South Korea	World-wide germplasm	-	128.17	36.2
WGS0831	SSR42	South Korea	World-wide germplasm	-	128.17	36.2
WGS0832	SSR43	South Korea	World-wide germplasm	-	128.17	36.2
WGS0833	-	-	-	-	-	-
WGS0834	SSR45	South Korea	World-wide germplasm	-	128.17	36.2
WGS0835	SSR46	Japan	World-wide germplasm	-	135.19	34.69
WGS0836	SSR47	Philippines	World-wide germplasm	-	122.466	11.118
WGS0837	SSR48	Philippines	World-wide germplasm	-	122.466	11.118
WGS0838	SSR49	Nepal	World-wide germplasm	-	83.939	28.253
WGS0839	SSR50	Afghanistan	World-wide germplasm	-	65.216	33.677
WGS0840	SSR51	Kyrgyztan	World-wide germplasm	-	74.63	41.4
WGS0841	SSR52	Uzbekistan	World-wide germplasm	-	63.17	41.75
WGS0842	SSR53	Russia	World-wide germplasm	-	96.689	61.988
WGS0843	SSR54	Ukraine	World-wide germplasm	-	31.388	49.016
WGS0844	SSR55	Russia	World-wide germplasm	-	96.689	61.988
WGS0845	SSR56	Mongolia	World-wide germplasm	-	102.876	46.056
WGS0846	SSR57	Bulgaria	World-wide germplasm	-	25.231	42.761
WGS0847	SSR58	Georgia	World-wide germplasm	-	43.518	42.176
WGS0848	SSR59	Russia	World-wide germplasm	-	96.689	61.988
WGS0849	SSR60	Kyrgyztan	World-wide germplasm	-	74.63	41.4
WGS0850	SSR61	Ukraine	World-wide germplasm	-	31.388	49.016
WGS0851	SSR62	Yugoslavia	World-wide germplasm	-	-	-
WGS0852	SSR63	USA	World-wide germplasm	-	-91.83	37.98
WGS0853	SSR64	Kazakhstan	World-wide germplasm	-	67.301	48.16
WGS0854	SSR65	USA	World-wide germplasm	-	-99.89	31.97
WGS0855	SSR66	South Africa	World-wide germplasm	-	29.43	-23.4
WGS0856	SSR68	Kenya	World-wide germplasm	-	37.858	0.53
WGS0857	SSR69	Iran	World-wide germplasm	-	54.301	32.565
WGS0858	SSR70	Iran	World-wide germplasm	-	54.301	32.565
WGS0859	SSR71	India	World-wide germplasm	-	78.5	21
WGS0860	SSR72	Hungary	World-wide germplasm	-	19.134	47.07
WGS0861	SSR73	Canada	World-wide germplasm	-	-85.31	51.26
WGS0862	SSR74	Iran	World-wide germplasm	-	54.301	32.565
WGS0863	SSR75	China	-	-	120.946	23.754
WGS0864	SSR76	Hungary	World-wide germplasm	-	19.134	47.07
WGS0865	SSR77	Hungary	World-wide germplasm	-	19.134	47.07
WGS0866	SSR79	France	World-wide germplasm	-	2.55	46.565
WGS0867	SSR80	China	-	-	120.946	23.754
WGS0868	SSR82	India	World-wide germplasm	-	78.5	21
WGS0869	SSR83	India	World-wide germplasm	-	78.5	21
WGS0870	SSR84	India	World-wide germplasm	-	78.5	21
WGS0871	SSR85	India	World-wide germplasm	-	78.5	21
WGS0872	SSR86	South Africa	World-wide germplasm	-	23.121	-30.558
WGS0873	SSR87	Kenya	World-wide germplasm	-	37.858	0.53
WGS0874	SSR88	Switzerland	World-wide germplasm	-	7.908	46.861
WGS0875	SSR89	Lebanon	World-wide germplasm	-	35.888	33.92
WGS0876	SSR90	Hungary	World-wide germplasm	-	19.134	47.07
WGS0877	SSR91	USA	World-wide germplasm	-	-99.9	41.49
WGS0878	SSR93	USA	World-wide germplasm	-	-105.78	39.55
WGS0879	SSR96	Turkey	Weedy foxtail millet	-	35.179	39.061
WGS0880	SSR103	Germany	World-wide germplasm	-	9.851	51.11
WGS0881	SSR104	China	Chinese landrace	-	104.535	35.0035
WGS0882	SSR105	China	Chinese landrace	-	127	43
WGS0883	SSR106	China	Chinese landrace	-	113.599	34.1047
WGS0884	-	-	-	-	-	-
WGS0885	SSR108	France	World-wide germplasm	-	2.55	46.565
WGS0886	SSR109	France	World-wide germplasm	-	2.55	46.565
WGS0887	SSR110	China	Chinese landrace	-	112	37.0936
WGS0888	SSR111	China	Chinese landrace	-	108.604	34.0693
WGS0889	SSR112	China	Chinese landrace	-	128.696	46.5871
WGS0890	SSR113	China	Chinese landrace	-	118.027	36.3122
WGS0891	SSR114	Holand	World-wide germplasm	-	5.389	52.077
WGS0892	SSR115	Hungary	World-wide germplasm	-	19.134	47.07
WGS0893	Hengzao1	China	Mordern cultivar	-	114.879	40.8174
WGS0894	jigu11	China	Mordern cultivar	-	114.49	38.0451
WGS0895	Jigu31	China	Mordern cultivar	-	114.49	38.0451
WGS0896	Jingu22	China	Mordern cultivar	-	111.779	37.2634
WGS0897	Jingu29	China	Mordern cultivar	Modern cultivar	111.779	37.2634
WGS0898	Jingu46	China	Mordern cultivar	-	111.779	37.2634
WGS0899	766	China	Mordern cultivar	-	114.49	38.0451
WGS0900	Q24	China	Weedy foxtail millet	-	114.49	38.0451
WGS0901	Langweiba	China	Chinese landrace	-	112	37.0936
WGS0902	Hongmiaodabaigu	China	Chinese landrace	-	112	37.0936
WGS0903	Eyanggu	China	Chinese landrace	-	112	37.0936
WGS0904	Hongtuigu	China	Chinese landrace	-	112	37.0936
WGS0905	Hongchou	China	Chinese landrace	-	112	37.0936
WGS0906	Qisiqueniangu	China	Chinese landrace	-	112	37.0936
WGS0907	Huanggu	China	Chinese landrace	-	112	37.0936
WGS0908	Gushanggu	China	Chinese landrace	-	112	37.0936
WGS0909	Qisibaigu	China	Chinese landrace	-	112	37.0936
WGS0910	S80	China	Mordern cultivar	-	114.49	38.0451
WGS0911	Daheigu	-	Chinese landrace	-	-	-
WGS0912	Hushiheimi	China	Chinese landrace	-	111.663	40.8209
WGS0913	Zhangai10	China	Mordern cultivar	-	114.879	40.8174
WGS0914	84133chunhe	China	Mordern cultivar	-	118.95	42.268
WGS0915	Anai15	China	Mordern cultivar	-	114.35	36.0969
WGS0916	Chiai9	China	Mordern cultivar	-	118.95	42.268
WGS0917	Kuanjiu	China	Mordern cultivar	-	118.157	40.7584
WGS0918	Jiai5	China	Mordern cultivar	-	117.006	36.6671
WGS0919	Jiai6	China	Mordern cultivar	-	117.006	36.6671
WGS0920	Jiai9	China	Mordern cultivar	-	117.006	36.6671
WGS0921	Jiai10	China	Mordern cultivar	-	117.006	36.6671
WGS0922	Jiai11	China	Mordern cultivar	-	117.006	36.6671
WGS0923	Jiai12	China	Mordern cultivar	-	117.006	36.6671
WGS0924	Jinfenai5	China	Mordern cultivar	-	111.779	37.2634
WGS0925	Jinfenai6	China	Mordern cultivar	-	111.779	37.2634
WGS0926	Aiganzhuyeqing4n	China	Chinese landrace	-	114.49	38.0451
WGS0927	Yan4zhi	China	Mordern cultivar	-	109.471	36.5939
WGS0928	Yan35	China	Mordern cultivar	-	109.471	36.5939
WGS0929	Zhishi897	China	Mordern cultivar	-	108.604	34.0693
WGS0930	-	-	-	-	-	-
WGS0931	Anai3	China	Mordern cultivar	-	114.35	36.0969
WGS0932	Ai88	China	Mordern cultivar	Modern cultivar	114.49	38.0451
WGS0933	Anai8	China	Mordern cultivar	-	114.35	36.0969
WGS0934	223	China	Mordern cultivar	-	114.49	38.0451
WGS0935	Anai17	China	Mordern cultivar	-	114.35	36.0969
WGS0936	Aininghuang	China	Chinese landrace	-	114.49	38.0451
WGS0937	C193	China	Mordern cultivar	-	114.49	38.0451
WGS0938	Baimiguzi	China	Chinese landrace	-	114.49	38.0451
WGS0939	Xiaoyeguzi	China	Chinese landrace	-	114.49	38.0451
WGS0940	Chuang19-11	China	Mordern cultivar	-	114.49	38.0451
WGS0941	Anai9	China	Mordern cultivar	-	114.35	36.0969
WGS0942	Jichong26	China	Mordern cultivar	-	117.006	36.6671
WGS0943	Mengfenggu11	China	Mordern cultivar	Modern cultivar	-	-
WGS0944	Zhaogu1	China	Mordern cultivar	Modern cultivar	111.663	40.8209
WGS0945	8311	China	Mordern cultivar	Modern cultivar	-	-
WGS0946	Yugu18	China	Mordern cultivar	Modern cultivar	114.35	36.0969
WGS0947	Chigu7	China	Mordern cultivar	Modern cultivar	111.663	40.8209
WGS0948	Gonggu6	China	Mordern cultivar	Modern cultivar	125.315	43.8926
WGS0949	Bagu1	China	Mordern cultivar	Modern cultivar	-	-
WGS0950	Zhonggu2	China	Mordern cultivar	Modern cultivar	-	-
WGS0951	Jigu39	China	Mordern cultivar	Modern cultivar	114.49	38.0451
WGS0952	Yugu19	China	Mordern cultivar	Modern cultivar	114.35	36.0969
WGS0953	Ci846	China	Chinese landrace	Landrace	-	-
WGS0956	4937	China	Chinese landrace	Landrace	-	-
WGS0957	Huangtoubang	China	Chinese landrace	Landrace	110.396	28.4555
WGS0958	11	China	Chinese landrace	Landrace	-	-
WGS0959	Longzhuanian	China	Chinese landrace	Landrace	125.085	45.5203
WGS0960	Jinxiangyu	China	Chinese landrace	Landrace	118.957	42.2753
WGS0961	Xiaohonggu	China	Chinese landrace	Landrace	102.892	37.4651
WGS0963	Xiaohonggu	China	Chinese landrace	Landrace	102.262	36.0983
WGS0964	60tianhuanjia	China	Chinese landrace	Landrace	122.841	45.619
WGS0965	Dongshangu	China	Chinese landrace	Landrace	114.553	38.4365
WGS0966	Liushizao	China	Chinese landrace	Landrace	108.932	34.6156
WGS0967	Dazaopi	China	Chinese landrace	Landrace	125.226	49.1784
WGS0968	Baigu	China	Chinese landrace	Landrace	95.3316	29.327
WGS0969	Nuogu	China	Chinese landrace	Landrace	117.971	28.4444
WGS0970	Huangjinmiao	China	Chinese landrace	Landrace	-	-
WGS0971	19	China	Green foxtail	Wild	109.491	36.5965
WGS0972	168	China	Green foxtail	Wild	114.879	30.4477
WGS0973	175	China	Green foxtail	Wild	108.32	22.824
WGS0974	196	China	Green foxtail	Wild	91.1322	29.6604
WGS0975	205	China	Green foxtail	Wild	113.281	23.1252
WGS0976	221	China	Green foxtail	Wild	115.892	28.6765
WGS0977	235	China	Green foxtail	Wild	120.324	32.8508
WGS0978	245	China	Green foxtail	Wild	115.832	40.9144
WGS0979	260	China	Green foxtail	Wild	106.769	31.8513
WGS0980	276	China	Green foxtail	Wild	112.434	34.663
WGS0981	285	China	Green foxtail	Wild	112.549	37.857
WGS0982	29	China	Green foxtail	Wild	104.066	30.6595
WGS0983	293	China	Green foxtail	Wild	112.736	37.6965
WGS0984	310	China	Green foxtail	Wild	125.325	43.8868
WGS0985	322	China	Green foxtail	Wild	106.376	39.0133
WGS0986	348	China	Green foxtail	Wild	111.691	29.0402
WGS0987	355	China	Green foxtail	Wild	121.66	31.8108
WGS0988	383	China	Green foxtail	Wild	106.213	28.3198
WGS0989	407	W49 Russia	Green foxtail	Wild	-	-
WGS0990	505	W57 France	Green foxtail	Wild	-	-
WGS0991	510	W58 Oklachoma	谷莠子	Wild	-	-
WGS0992	40	China	Green foxtail	Wild	118.326	35.0653
WGS0993	W49	W60 Japan	Green foxtail	Wild	-	-
WGS0994	W55	W64 Bristol	Green foxtail	Wild	-	-
WGS0995	W57	美国53 智利 Bio-Bio	Green foxtail	Wild	-	-
WGS0996	W58	美国55 土耳其	Green foxtail	Wild	-	-
WGS0997	W60	美国60 阿富汗	Green foxtail	Wild	-	-
WGS0998	W61	美国61 伊朗	Green foxtail	Wild	-	-
WGS0999	W63	美国66 俄罗斯联邦	Green foxtail	Wild	-	-
WGS1000	W64	美国68 波兰Poznan	Green foxtail	Wild	-	-
WGS1001	61	China	Green foxtail	Wild	123.429	41.7968
WGS1002	92	China	Green foxtail	Wild	116.231	40.2207
WGS1003	115	China	Green foxtail	Wild	114.202	36.6928
WGS1004	155	China	Green foxtail	Wild	111.067	39.0281
WGS1005	-	-	Green foxtail	Wild	-	-
Yugu1	-	-	-	Yugu1	-	-
G001	Baomihunzi	Heilongjiang	Chinese landrace	-	126.598	45.981
G002	Baishagu	Heilongjiang	Chinese landrace	-	125.328	46.401
G003	Anfeng	Heilongjiang	Chinese landrace	-	126.315	45.365
G004	laolaibian	Heilongjiang	Chinese landrace	-	127.139	49.33
G005	Dacaopi	Heilongjiang	Chinese landrace	-	125.214	49.166
G007	Saiwaixiangguzi	-	Chinese landrace	-	-	-
G008	Suihuashuilizhan	Heilongjiang	Chinese landrace	-	126.983	46.637
G010	Gougen	Heilongjiang	Chinese landrace	-	127.5	46.879
G011	Ribengu	Heilongjiang	Chinese landrace	-	129.386	44.566
G012	Hongniangu	Heilongjiang	Chinese landrace	-	129.897	46.725
G013	Longzhaomian	Heilongjiang	Chinese landrace	-	125.083	45.512
G014	Caopi-daobaqi	Heilongjiang	Chinese landrace	-	125.214	49.166
G015	Guzi×Gaoliang	Heilongjiang	Chinese landrace	-	126.957	45.548
G017	Nenxuan 10	Heilongjiang	Mordern cultivar	-	125.214	49.166
G018	Nenxuan 14	Heilongjiang	Mordern cultivar	-	128.696	46.587
G019	Nenxuan 16	Heilongjiang	Mordern cultivar	-	128.696	46.587
G020	Longgu 25	Heilongjiang	Mordern cultivar	-	126.957	45.548
G022	Longgu 31	Heilongjiang	Mordern cultivar	-	126.957	45.548
G024	Hongmiao 1	Jilin	Chinese landrace	-	-	-
G026	Maozhuazi	Jilin	Chinese landrace	-	121.307	43.599
G028	Baiganbaisha	Jilin	Chinese landrace	-	-	-
G029	Kougen	Jilin	Chinese landrace	-	-	-
G031	Jiugu 11	Jilin	Mordern cultivar	-	126.567	43.887
G032	Gongai 3	Jilin	Mordern cultivar	-	125.315	43.893
G033	Gongai 5	Jilin	Mordern cultivar	-	125.315	43.893
G034	Gonggu 66	Jilin	Mordern cultivar	-	125.315	43.893
G035	Gonggu 69	Jilin	Mordern cultivar	-	125.315	43.893
G036	Gonggu 70	Jilin	Mordern cultivar	-	125.315	43.893
G037	Gonggu 75	Jilin	Mordern cultivar	-	125.315	43.893
G038	Baigu 9	Jilin	Mordern cultivar	-	122.84	45.616
G039	Longgu	Liaoning	Chinese landrace	-	122.423	41.384
G040	Liaogu 1	Liaoning	Mordern cultivar	-	123.174	41.27
G041	Chaogu 15	Liaoning	Mordern cultivar	-	123	41.5
G042	Tiegu 4	Liaoning	Mordern cultivar	-	124.159	42.547
G043	Tie7924	Liaoning	Mordern cultivar	-	124.159	42.547
G044	Daqinggu	Neimenggu	Chinese landrace	-	113.154	40.437
G046	Jinxiangyuxiaobaimi	Neimenggu	Chinese landrace	-	118.959	42.266
G047	Hongmiaoniutougou	Neimenggu	Chinese landrace	-	118.95	42.268
G048	Shanxihonggu	Neimenggu	Chinese landrace	-	118.959	42.266
G049	Hongniangu	Neimenggu	Chinese landrace	-	118.051	43.601
G050	Dajinmiao	Neimenggu	Chinese landrace	-	118.959	42.266
G051	Bocaitui	Neimenggu	Chinese landrace	-	116.546	44
G052	Baiyousha	Neimenggu	Chinese landrace	-	112.496	40.525
G053	Fenghonggu	Neimenggu	Mordern cultivar	-	118.959	42.266
G054	Mengfenggu 7	Neimenggu	Mordern cultivar	-	111.663	40.821
G055	Mengfenggu 11	Neimenggu	Mordern cultivar	-	111.663	40.821
G056	Menghangu 9	Neimenggu	Mordern cultivar	-	111.663	40.821
G057	Chigu 6	Neimenggu	Mordern cultivar	-	111.663	40.821
G058	Chigu 8	Neimenggu	Mordern cultivar	-	118.959	42.266
G059	Chigu 10	Neimenggu	Mordern cultivar	-	118.959	42.266
G060	Chigu 16	Neimenggu	Mordern cultivar	-	118.959	42.266
G061	Chigu 17	Neimenggu	Mordern cultivar	-	118.959	42.266
G062	Qinggu	Beijing	Chinese landrace	-	-	-
G063	Honggaigu	Beijing	Chinese landrace	-	116.381	39.924
G065	Baiqianchuan	Hebei	Chinese landrace	-	-	-
G066	Hongmiaoqinggu	Hebei	Chinese landrace	-	-	-
G067	Heisheyao	Hebei	Chinese landrace	-	-	-
G068	Xiaobaimiao	Hebei	Chinese landrace	-	-	-
G069	Migu	Hebei	Chinese landrace	-	-	-
G070	Tuzizui	Hebei	Chinese landrace	-	-	-
G072	Zhuyeqing	Hebei	Chinese landrace	-	-	-
G073	Shenglihong	Hebei	Chinese landrace	-	-	-
G074	Dahongpao	Hebei	Chinese landrace	-	-	-
G075	Youluqing	Hebei	Chinese landrace	-	-	-
G076	Xiaohuanggu	Hebei	Chinese landrace	-	-	-
G077	lamahuangniangu	Hebei	Chinese landrace	-	-	-
G078	Maomaogu	Hebei	Chinese landrace	-	114.919	37.619
G080	Mantianhong	Hebei	Chinese landrace	-	-	-
G081	Baidali	Hebei	Chinese landrace	-	115.282	40.974
G082	Bailuosha	Hebei	Chinese landrace	-	-	-
G083	Dabaigu	Hebei	Chinese landrace	-	-	-
G084	Qiyehuang	Hebei	Chinese landrace	-	-	-
G085	Shizihong	Hebei	Chinese landrace	-	-	-
G086	Niujiangsheng	Hebei	Chinese landrace	-	-	-
G087	Zigenwawuli	Hebei	Chinese landrace	-	-	-
G089	Dengshenqi	-	Chinese landrace	-	-	-
G092	Heiguzi	Hebei	Chinese landrace	-	117.8	40.959
G093	Zhumiqing	Hebei	Chinese landrace	-	-	-
G094	Heigu	Hebei	Chinese landrace	-	-	-
G095	Hongguzi	Hebei	Chinese landrace	-	117.922	40.968
G096	Maomaoliang	Hebei	Chinese landrace	-	117.8	40.959
G097	Qingmiaoxiaobaimi	Hebei	Chinese landrace	-	117.76	41.938
G099	Jinxiangyu	-	Chinese landrace	-	-	-
G100	Gengzihuang	Hebei	Chinese landrace	-	-	-
G101	Jugu	Hebei	Chinese landrace	-	114.772	37.753
G103	Qingmiaodagaojie	Hebei	Chinese landrace	-	-	-
G105	Hongbaimiao	Hebei	Chinese landrace	-	-	-
G106	Heigu	Hebei	Chinese landrace	-	114.69	38.621
G107	Daheigu	-	Chinese landrace	-	-	-
G108	Lumiqing	Hebei	Chinese landrace	-	113.691	36.585
G109	Luohuahuanggu	Hebei	Chinese landrace	-	-	-
G110	Daqinggu	Hebei	Chinese landrace	-	-	-
G111	Hongniangu	Hebei	Chinese landrace	-	118.893	39.892
G112	Qitoubai	Hebei	Chinese landrace	-	115.708	37.728
G113	Zigenhuang	Hebei	Chinese landrace	-	-	-
G115	Dajiugenqi	Hebei	Chinese landrace	-	-	-
G116	Qinghonggu	Hebei	-	-	117.8	40.959
G117	Goutougu	Hebei	Chinese landrace	-	115.282	40.974
G118	Yatache	Hebei	Chinese landrace	-	-	-
G121	Honggu	Hebei	Chinese landrace	-	-	-
G122	Hongniangu	Hebei	Chinese landrace	-	-	-
G123	Huanggu	Hebei	Chinese landrace	-	-	-
G124	Langweigu	-	Chinese landrace	-	-	-
G126	Huanglougu	Hebei	Chinese landrace	-	-	-
G127	Qitoubai	Hebei	Chinese landrace	-	115.579	37.551
G130	Longzhaogu	Hebei	Chinese landrace	-	118.314	40.142
G131	Shanxibaigu	Beijing	Chinese landrace	-	116.333	39.726
G132	Liangshitun	Hebei	Chinese landrace	-	-	-
G133	Zaoyijie	Hebei	Chinese landrace	-	-	-
G135	Hongpiniangu	Hebei	Chinese landrace	-	-	-
G136	Jinmiaohuang	Henan	Chinese landrace	-	114.897	35.954
G137	Xiaoqinggu	Hebei	Chinese landrace	-	115.974	39.485
G138	Daqitoubai	Hebei	Chinese landrace	-	-	-
G139	Zigenhong	Hebei	Chinese landrace	-	114.5	37.44
G141	Datouhuang	Hebei	Chinese landrace	-	-	-
G142	Hongmiaoqinggu	Hebei	Chinese landrace	-	-	-
G143	Xiaoqinggu	Hebei	Chinese landrace	-	115.974	39.485
G144	Daobaoqi	Hebei	Chinese landrace	-	-	-
G145	Hongguzi	Hebei	Chinese landrace	-	117.8	40.959
G146	Qitouqinggu	Hebei	Chinese landrace	-	-	-
G148	Dalangle	Hebei	Chinese landrace	-	-	-
G149	Sanbianchou	Henan	Chinese landrace	-	114.195	35.143
G150	Shaguzi	Hebei	Chinese landrace	-	-	-
G151	Heigaoniangu	Hebei	Chinese landrace	-	-	-
G152	Dahuangmaoniangu	Hebei	Chinese landrace	-	115.874	39.327
G153	Qiyubaigu	Hebei	Chinese landrace	-	-	-
G154	Dahonggu	-	Chinese landrace	-	-	-
G155	Longzhaogu	Hebei	Chinese landrace	-	118.314	40.142
G158	Hebeiwu	Hebei	Chinese landrace	-	115.146	37.068
G159	Lumiqinggu	Hebei	Chinese landrace	-	113.67	36.564
G161	Heiguzi	Hebei	Chinese landrace	-	117.922	40.968
G162	Zhangnong 11	Hebei	Mordern cultivar	-	115.282	40.974
G163	Jizhanggu 5	Hebei	Mordern cultivar	-	115.283	40.975
G164	Xian256B	Hebei	Mordern cultivar	-	114.879	40.817
G165	Baai 2	Hebei	Mordern cultivar	-	115.283	40.975
G167	Chenggu 9	Hebei	Mordern cultivar	-	117.922	40.968
G168	Chenggu 11	Hebei	Mordern cultivar	-	117.922	40.968
G169	03-992	Hebei	Mordern cultivar	-	117.922	40.968
G171	R219	Hebei	Mordern cultivar	-	114.49	38.045
G172	Ai88	Hebei	Mordern cultivar	-	114.49	38.045
G173	Jigu 11	Hebei	Mordern cultivar	-	114.49	38.045
G174	Jigu 12	Hebei	Mordern cultivar	-	116.861	38.309
G175	Jigu 19	Hebei	Mordern cultivar	-	114.49	38.045
G176	Jigu 22	Hebei	Mordern cultivar	-	114.49	38.045
G177	Jigu 31	Hebei	Mordern cultivar	-	114.49	38.045
G178	Jigu 35	Hebei	Mordern cultivar	-	114.49	38.045
G179	Jigu 36	Hebei	Mordern cultivar	-	114.49	38.045
G180	Jigu 37	Hebei	Mordern cultivar	-	114.49	38.045
G181	Jigu 39	Hebei	Mordern cultivar	-	114.49	38.045
G182	Jigu 41	Hebei	Mordern cultivar	-	114.49	38.045
G183	Jigu 42	Hebei	Mordern cultivar	-	114.49	38.045
G186	16T1-5	Hebei	Mordern cultivar	-	114.49	38.045
G187	16T92	Hebei	Mordern cultivar	-	114.49	38.045
G188	16T111	Hebei	Mordern cultivar	-	114.49	38.045
G189	16T125	Hebei	Mordern cultivar	-	114.49	38.045
G190	16T126	Hebei	Mordern cultivar	-	114.49	38.045
G191	S80	Hebei	Mordern cultivar	-	114.49	38.045
G192	Baimi 1	Hebei	Mordern cultivar	-	114.49	38.045
G193	Canggu 4	Hebei	Mordern cultivar	-	116.861	38.309
G194	Gaolianggu 237	Hebei	Mordern cultivar	-	116.866	38.314
G195	Henggu 9	Hebei	Mordern cultivar	-	115.708	37.728
G196	Henggu 10	Hebei	Mordern cultivar	-	115.579	37.551
G197	Henggu 13	Hebei	Mordern cultivar	-	115.579	37.551
G198	2015	Hebei	Mordern cultivar	-	115.708	37.728
G199	Jingu 1	Shanxi	Mordern cultivar	-	113.123	36.203
G201	Chisu 6535	-	-	-	-	-
G202	Nanyu 3	Hebei	-	-	-	-
G204	Huangqihuang	Hebei	Mordern cultivar	-	116.646	41.209
G206	Dahuangnuogu	Henan	Chinese landrace	-	-	-
G207	Xiaojigou	Henan	Chinese landrace	-	113.599	34.105
G208	Zhongmou-baogu	Henan	Chinese landrace	-	114.026	34.732
G210	Bachagu	Henan	Chinese landrace	-	115.854	35.997
G211	GS yugu 5	Henan	Mordern cultivar	-	114.35	36.097
G212	Yugu 6	Henan	Mordern cultivar	-	114.35	36.097
G214	Zheng 05-1	Henan	Mordern cultivar	-	113.65	34.757
G215	Bainiangu	Shandong	Chinese landrace	-	119.452	35.428
G216	Heiguzi	Shandong	Chinese landrace	-	115.573	35.071
G217	Jingumi	Shandong	Chinese landrace	-	-	-
G218	60tianhuangtang	Shandong	Chinese landrace	-	115.702	36.846
G219	Jinpingguzi	Shandong	Chinese landrace	-	120.741	37.805
G221	Yintianhan	Shandong	Chinese landrace	-	117.211	36.973
G222	Huagu	Shandong	Chinese landrace	-	117.629	35.506
G224	Mazhaqiao	Shandong	Chinese landrace	-	-	-
G225	Damaogu	Shandong	Chinese landrace	-	-	-
G226	Xintaidagu	Shandong	Chinese landrace	-	-	-
G227	Qianchuanzi	Shandong	Chinese landrace	-	116.861	37.191
G228	Bocaigenmaogu	Shandong	Chinese landrace	-	117.504	37.483
G229	Bagu	Shandong	Chinese landrace	-	115.944	35.599
G230	Maosui	-	Chinese landrace	-	-	-
G231	Zaogu	Shandong	Chinese landrace	-	119.977	35.876
G232	Huangniangu	Jilin	Chinese landrace	-	125.754	41.679
G233	Baigu	Shandong	Chinese landrace	-	-	-
G234	Lugu 10	Shandong	Mordern cultivar	-	117.006	36.667
G235	Jigu 13	Shandong	Mordern cultivar	-	117.006	36.667
G237	170	Shandong	Mordern cultivar	-	117.006	36.667
G239	Datonghuang	Shanxi	Chinese landrace	-	113.169	37.887
G240	Liulenggu	Shanxi	Chinese landrace	-	113.272	39.19
G241	Qingruangu	Shanxi	Chinese landrace	-	112.837	39.514
G242	Heiniangu	Shanxi	Chinese landrace	-	112.699	36.756
G243	Huangdanzigu	Shanxi	Chinese landrace	-	113.296	40.097
G244	Hongguzhong	Shanxi	Chinese landrace	-	112.699	36.756
G245	Chuantonghonggu	Shanxi	Chinese landrace	-	113.123	36.203
G246	Wujingu	Shanxi	Chinese landrace	-	112.699	36.756
G247	Xiaohonggu	Shanxi	Chinese landrace	-	110.682	36.098
G248	Lushagu	Shanxi	Chinese landrace	-	112.892	36.316
G249	Puheigu	Shanxi	Chinese landrace	-	112.699	36.756
G251	Huanglonggu	Shanxi	Chinese landrace	-	-	-
G252	Qinzhouhuang	Shanxi	Chinese landrace	-	112.892	36.316
G254	Hongtuigu	Shanxi	Chinese landrace	-	112.707	37.699
G256	Jingu 18	Shanxi	Mordern cultivar	-	111.779	37.263
G258	Jingu 30	Shanxi	Mordern cultivar	-	113.106	36.182
G260	Jingu 35	Shanxi	Mordern cultivar	-	113.106	36.182
G262	Jingu 45	Shanxi	Mordern cultivar	-	112.486	37.94
G263	Gailiangjingu 21	Shanxi	Mordern cultivar	-	110.992	37.951
G264	Changsheng 07	Shanxi	Mordern cultivar	-	113.106	36.182
G266	Changnong 35	Shanxi	Mordern cultivar	-	113.106	36.182
G268	87-151	Shanxi	Mordern cultivar	-	111.779	37.263
G269	Rangu	Shaanxi	Chinese landrace	-	110.089	34.568
G273	Yangu 11	Shaanxi	Mordern cultivar	-	109.471	36.594
G274	Qiegu	Gansu	Chinese landrace	-	104.061	37.155
G275	Xiaomingguzi	Gansu	Chinese landrace	-	103.259	36.737
G278	Longgu 10	Gansu	Mordern cultivar	-	104.535	35.003
G279	Longgu 11	Gansu	Mordern cultivar	-	104.535	35.003
G280	Dungu 1	Shanxi	Mordern cultivar	-	110.992	37.951
G281	Honggu	Ningxia	Chinese landrace	-	105.724	35.971
G282	Xiaomiaogu	Ningxia	Chinese landrace	-	106.278	36.014
G283	Hongnuogu	Ningxia	Chinese landrace	-	106.543	38.906
G284	Hongrangu	Ningxia	Chinese landrace	-	106.278	36.014
G286	Huangguzi	Qinghai	Chinese landrace	-	102.394	36.487
G287	Guzi	Xinjiang	Chinese landrace	-	87.649	43.959
G288	Shawanguzi	Xinjiang	Chinese landrace	-	85.084	40.87
G290	Shengtouzi	Jiangsu	Chinese landrace	-	117.188	34.27
G291	Zidigen	Jiangsu	Chinese landrace	-	117.186	34.268
G293	Huangsu	Jiangxi	Chinese landrace	-	118.191	28.438
G294	Gouweisu	Guangxi	Chinese landrace	-	106.619	23.901
G295	Huangsu	Guangxi	Chinese landrace	-	110.551	22.864
G301	Qinggu	Xizang	Chinese landrace	-	95.333	29.326
G302	Baigu	Xizang	Chinese landrace	-	95.333	29.326
G303	Huanggu	Xizang	Chinese landrace	-	95.333	29.326
G305	Liushiri	Japan	World-wide germplasm	-	139.068	36.491
G306	Ise-455	USA	World-wide germplasm	-	-98.606	39.622
G307	Depu	USA	World-wide germplasm	-	-98.606	39.622
G309	S1359	-	World-wide germplasm	-	-	-
G310	Ani6541	-	-	-	-	-
G311	Ise1474	-	World-wide germplasm	-	-	-
G312	Red manna	South Africa	World-wide germplasm	-	23.121	-30.558
Me34V	-	-	-	Me34V	-	-
SRP004291	PI_202407	OBXU	World-wide collected wild	-	-72.2471	-37.438
SRP004292	Ames_21519	OBXX	World-wide collected wild	-	130.627	45.4039
SRP005246	PI204625	NYNN	World-wide collected wild	-	33.4254	39.4786
SRP047569	1212-1	OBXH	World-wide collected wild	-	-70.8715	42.8912
SRP047583	1235-1	OBXN	World-wide collected wild	-	-90.1904	38.8762
SRP047601	P4	OBXP	World-wide collected wild	-	-86.3484	36.0254
SRP047625	1980-01-01	OBXS	World-wide collected wild	-	-83.8203	44.7269
SRP047642	1194	NYHO	World-wide collected wild	-	-87.6532	39.4047
SRP047644	ME042-1	OBXT	World-wide collected wild	-	-98.0279	49.5009
SRP047648	large1231	NYHP	World-wide collected wild	-	-83.1645	39.0436
SRP047650	small1237	NYHS	World-wide collected wild	-	-90.1904	38.8762
SRP047651	PI_230135	OBXW	World-wide collected wild	-	51.9653	35.7624
SRP047652	1243	UAWY	World-wide collected wild	-	-89.4217	40.0924
SRP047654	ME015	NYHU	World-wide collected wild	-	-96.3932	46.66
SRP047655	PI_204727	SYWH	World-wide collected wild	-	33.4254	39.4786
SRP047657	ME016	UAWZ	World-wide collected wild	-	-97.0105	47.2407
SRP047658	Ames_21520	TCTG	World-wide collected wild	-	131.901	43.1281
SRP047662	ME019	TCTH	World-wide collected wild	-	-98.8397	49.402
SRP047666	ME020	SYWN	World-wide collected wild	-	-98.87	49.5954
SRP047671	ME025V	NYHX	World-wide collected wild	-	-98.8014	49.6316
SRP047682	ME028V	TCTN	World-wide collected wild	-	-98.7943	49.6946
SRP047687	ME040	NYHY	World-wide collected wild	-	-97.4818	49.4873
SRP047693	ME043	NYHZ	World-wide collected wild	-	-98.0341	49.4989
SRP047700	ME044	NY	World-wide collected wild	-	-98.0411	49.4984
SRP047709	ME048V	NYNB	World-wide collected wild	-	-96.8384	45.9649
SRP047715	ME052V	NYNC	World-wide collected wild	-	-96.7973	43.0831
SRP047725	P2	NYNG	World-wide collected wild	-	-86.3709	36.0893
SRP047729	P5	NYNH	World-wide collected wild	-	-86.3964	36.0769
SRP047743	s.n.-RockFall	NTNB	World-wide collected wild	-	-89.6825	41.7861
SRP047800	ME034V	NTNG	World-wide collected wild	-	-98.6195	49.6431
SRP047821	ME035	NYNO	World-wide collected wild	-	-98.6875	49.5327
SRP080672	#926	TWUZ	World-wide collected wild	-	78.0334	53.7329
SRP080681	-4	TOSU	World-wide collected wild	-	-101.857	54.769
SRP080691	EU-1	TWWA	World-wide collected wild	-	-0.58067	44.8262
SRP083704	MF17	WZHX	World-wide collected wild	-	-120.524	46.66
SRP083705	MF35	XGPP	World-wide collected wild	-	-119.08	43.5721
SRP083706	MF16	WZHW	World-wide collected wild	-	-120.443	46.6972
SRP083707	MF48	XGSH	World-wide collected wild	-	-113.409	42.5051
SRP083708	MF47	XGSG	World-wide collected wild	-	-114.274	42.6638
SRP083709	MF44	XGSA	World-wide collected wild	-	-114.887	42.7615
SRP083710	MF9	WZHO	World-wide collected wild	-	-119.26	47.101
SRP083711	MF45	XGSB	World-wide collected wild	-	-114.782	42.9345
SRP083712	MF49	XGSN	World-wide collected wild	-	-112.911	42.0748
SRP083713	MF46	XGSC	World-wide collected wild	-	-114.493	42.7241
SRP083716	MF52	XGSP	World-wide collected wild	-	-112.052	41.4178
SRP083717	MF50	XGSO	World-wide collected wild	-	-112.07	41.5527
SRP083718	MF13	WZHT	World-wide collected wild	-	-120.336	47.4694
SRP083720	MF20	WZHY	World-wide collected wild	-	-119.085	46.3577
SRP083721	MF14	WZHU	World-wide collected wild	-	-120.85	47.1612
SRP083722	MF12	WZHS	World-wide collected wild	-	-120.139	47.3718
SRP083723	MF29	XGPH	World-wide collected wild	-	-118.015	45.3258
SRP083724	MF36	XGPS	World-wide collected wild	-	-118.279	43.7846
SRP083727	MF28	XGPG	World-wide collected wild	-	-117.248	45.5523
SRP083728	MF5	WZHH	World-wide collected wild	-	-117.755	46.8028
SRP083729	MF38	XGPT	World-wide collected wild	-	-117.382	43.9686
SRP083730	MF10	WZHP	World-wide collected wild	-	-119.616	47.1043
SRP083731	MF23	XGPA	World-wide collected wild	-	-117.019	46.4606
SRP083732	MF32	XGPO	World-wide collected wild	-	-117.995	44.6737
SRP083733	MF30	XGPN	World-wide collected wild	-	-117.861	45.2085
SRP083734	MF25	XGPB	World-wide collected wild	-	-117.049	46.3391
SRP083735	MF39	XGPU	World-wide collected wild	-	-116.985	44.032
SRP083736	MF42	XGPY	World-wide collected wild	-	-116.494	43.5031
SRP083737	MF6	WZHN	World-wide collected wild	-	-118.228	46.7416
SRP083738	MF40	XGPW	World-wide collected wild	-	-116.947	43.8365
SRP083739	MF27	XGPC	World-wide collected wild	-	-117.253	46.0409
SRP083740	MF43	XGPZ	World-wide collected wild	-	-116.254	43.4588
SRP083742	MF41	XGPX	World-wide collected wild	-	-116.573	43.4443
SRP083745	MF55	XGST	World-wide collected wild	-	-111.879	41.2525
SRP083746	MF57	XGSW	World-wide collected wild	-	-112.055	41.1612
SRP083747	MF54	XGSS	World-wide collected wild	-	-112.053	41.412
SRP083748	MF56	XGSU	World-wide collected wild	-	-112.116	41.164
SRP083749	MF58	XGSX	World-wide collected wild	-	-112.426	40.5988
SRP083750	MF60	XGSZ	World-wide collected wild	-	-111.921	40.6711
SRP083751	MF59	XGSY	World-wide collected wild	-	-112.306	40.5343
SRP083797	MF79	XGUB	World-wide collected wild	-	-116.771	47.6724
SRP083798	MF68	XGTN	World-wide collected wild	-	-111.809	42.0279
SRP083799	MF61	XGTA	World-wide collected wild	-	-112.119	41.0888
SRP083800	MF83	XGUN	World-wide collected wild	-	-118.511	46.0481
SRP083801	MF65	XGTC	World-wide collected wild	-	-111.797	41.7434
SRP083802	MF74	XGTW	World-wide collected wild	-	-112.649	45.2051
SRP083803	MF4	XSNH	World-wide collected wild	-	-117.513	46.8393
SRP083804	MF80	XGUC	World-wide collected wild	-	-117.4	47.5527
SRP083805	MF82	XGUH	World-wide collected wild	-	-117.921	46.2982
SRP083806	MF67	XGTH	World-wide collected wild	-	-111.814	41.9405
SRP083807	MF19	XSNT	World-wide collected wild	-	-119.791	46.2201
SRP083808	MF24	XSNU	World-wide collected wild	-	-117.021	46.4205
SRP083809	MF26	XSNW	World-wide collected wild	-	-117.133	46.1373
SRP083810	MF53	XBZN	World-wide collected wild	-	-112.053	41.4189
SRP083812	MF34	XBZH	World-wide collected wild	-	-118.979	44.2878
SRP083813	MF31	XSNX	World-wide collected wild	-	-117.647	44.6803
SRP083814	MF33	XBZG	World-wide collected wild	-	-119.074	44.4383
SRP083818	MF63	XBZO	World-wide collected wild	-	-111.854	40.7542
SRP083819	MF118	XBZS	World-wide collected wild	-	-88.5953	37.0884
SRP083820	MF117	XBZP	World-wide collected wild	-	-88.698	37.1623
SRP083822	MF121	XBZU	World-wide collected wild	-	-83.3832	33.9423
SRP083823	MF124	XBZW	World-wide collected wild	-	-87.2881	36.5928
SRP083824	MF126	XBZX	World-wide collected wild	-	-97.7874	39.7221
SRP083825	MF130	XBZY	World-wide collected wild	-	-97.3532	42.8809
SRP083826	MF164	XBZZ	World-wide collected wild	-	-106.955	44.817
SRP083827	MF177	XCAG	World-wide collected wild	-	-103.469	43.4348
SRP083829	Huang_CO01_2	XCAH	World-wide collected wild	-	-102.428	39.2947
SRP083832	Huang_CO02_1	XCAN	World-wide collected wild	-	-103.061	39.2869
SRP083834	Huang_CO03_1	XCAO	World-wide collected wild	-	-103.647	39.2639
SRP083835	Huang_CO05_3	XCAS	World-wide collected wild	-	-104.603	39.7406
SRP083836	Huang_CO08_3	XCAU	World-wide collected wild	-	-107.452	39.5747
SRP083837	Huang_CO06_3	XCAT	World-wide collected wild	-	-105.25	39.7044
SRP083838	Huang_CO04_4	XCAP	World-wide collected wild	-	-104.041	39.6141
SRP083841	Huang_CO09_3	XCAW	World-wide collected wild	-	-108.046	39.4533
SRP083842	Huang_CO11_4	XCAY	World-wide collected wild	-	-108.602	39.0539
SRP083843	Huang_CO12_1	XCAZ	World-wide collected wild	-	-108.866	39.2194
SRP083844	Huang_KS03_2	XCBA	World-wide collected wild	-	-95.7613	39.0515
SRP083845	Huang_CO10_1	XCAX	World-wide collected wild	-	-108.279	39.1801
SRP083846	Huang_KS06_1	XCBB	World-wide collected wild	-	-96.7996	39.0287
SRP083847	Huang_KS08_2	XCBC	World-wide collected wild	-	-97.6681	38.8796
SRP083851	Huang_KS07_4	XCBG	World-wide collected wild	-	-97.1663	38.9447
SRP083852	Huang_KS09_3	XCBH	World-wide collected wild	-	-98.1329	38.8571
SRP083853	Huang_KS11_3	XCBN	World-wide collected wild	-	-99.151	38.8772
SRP083854	Huang_KS13_4	XCBO	World-wide collected wild	-	-100.242	39.0581
SRP083855	Huang_KS16_3	XCBP	World-wide collected wild	-	-101.54	39.333
SRP083857	Huang_MO06_6	XCBT	World-wide collected wild	-	-94.0684	39.0153
SRP083858	Huang_MO01_1	XCBS	World-wide collected wild	-	-91.8054	38.9349
SRP083861	Huang_MO11_5	XCBW	World-wide collected wild	-	-93.794	37.6839
SRP083862	Huang_MO11_2	XCBU	World-wide collected wild	-	-93.794	37.6839
SRP083864	Huang_MO13_3	XCBX	World-wide collected wild	-	-92.7053	37.6555
SRP083866	Huang_MO17_2	XCBZ	World-wide collected wild	-	-91.1738	38.2088
SRP083867	Huang_OK02_3	XCCA	World-wide collected wild	-	-99.3364	36.2737
SRP083868	Huang_OK01_3	XCCB	World-wide collected wild	-	-99.2974	36.1501
SRP083869	Huang_OK03_1	XCCC	World-wide collected wild	-	-99.2065	36.4342
SRP083870	Huang_MO15_3	XCBY	World-wide collected wild	-	-92.1398	37.8225
SRP083871	Huang_OK04_2	XCCG	World-wide collected wild	-	-98.4404	36.3904
SRP083874	Huang_TX02_1	XCCO	World-wide collected wild	-	-102.558	35.268
SRP083875	Huang_TX01_4	XCCN	World-wide collected wild	-	-102.741	35.2645
SRP083876	Huang_OK08_2	XCCH	World-wide collected wild	-	-95.6594	36.7135
SRP083877	Huang_TX04_4	XCCP	World-wide collected wild	-	-101.707	35.2171
SRP083878	Huang_TX06_1	XCCS	World-wide collected wild	-	-101.083	35.5323
SRP083880	Huang_TX07_1	XCCT	World-wide collected wild	-	-100.99	35.5326
SRP083882	Huang_TX08_2	XCCU	World-wide collected wild	-	-100.531	35.5192
SRP083883	Huang_UT01_4	XCCW	World-wide collected wild	-	-109.535	38.5559
SRP083884	Huang_UT03_3	XCCY	World-wide collected wild	-	-109.477	37.617
SRP083885	Huang_UT02_4	XCCX	World-wide collected wild	-	-109.343	37.8723
SRP083886	Huang_MO03_2	XCCZ	World-wide collected wild	-	-92.8715	38.9397
SRP083892	Estep_ME013-3	XCGB	World-wide collected wild	-	-94.2273	45.5524
SRP083893	Estep_ME012-1	XCGA	World-wide collected wild	-	-93.2937	44.2841
SRP083896	Estep_ME014-1	XCGC	World-wide collected wild	-	-95.8343	46.0373
SRP083986	Kellogg_1249-1	XCHB	World-wide collected wild	-	-88.0784	41.6482
SRP083987	Patrick_ -13-1	XTNX	World-wide collected wild	-	-101.248	53.8244
SRP083989	Patrick_ -14	XTNZ	World-wide collected wild	-	-94.5303	49.8097
SRP083993	TB_setaria_12_0223	XTNG	World-wide collected wild	-	-119.813	39.5128
SRP083994	Estep_ME073-1	XTOB	World-wide collected wild	-	-90.1805	38.8285
SRP083995	TB_setaria_12_0226	XTNH	World-wide collected wild	-	-119.806	39.4913
SRP083996	Patrick_ -13-2	XTNY	World-wide collected wild	-	-101.248	53.8244
SRP083998	USDA_PI230134	XTOA	World-wide collected wild	-	50.3034	33.0121
SRP084001	Patrick_ -3-2	XTNO	World-wide collected wild	-	-101.249	53.8173
SRP084002	Patrick_ -3-3	XTNP	World-wide collected wild	-	-101.249	53.8173
SRP084005	Estep_ME008v-1	XTOCA582:G601A576:G601A570:G601A563:G601A1A585:G601A556:G601A1A585:G601A549:G601A1A585:G601A542:G601A1A585:G601A534:G601A1A585:G601A526:G601A1A585:G601A518A12:G601	World-wide collected wild	-	-91.5416	41.5558
SRP084009	Estep_ME046-1	XCGU	World-wide collected wild	-	-98.0299	49.5008
SRP084010	Estep_ME050V-1	XCGX	World-wide collected wild	-	-96.8174	44.66
SRP084011	Estep_ME051V-1	XCGY	World-wide collected wild	-	-96.7593	43.9086
SRP084012	Estep_ME021-1	XCGH	World-wide collected wild	-	-98.8241	49.5912
SRP084013	Estep_ME023V-1	XCGO	World-wide collected wild	-	-98.7255	49.6284
SRP084014	Estep_ME033V-1	XCGS	World-wide collected wild	-	-98.6197	49.6855
SRP084015	Estep_ME022-1	XCGN	World-wide collected wild	-	-98.8013	49.5958
SRP084016	Estep_ME074-1	XCHA	World-wide collected wild	-	-	-
SRP084017	Estep_ME026-1	XCGP	World-wide collected wild	-	-98.8016	49.6589
SRP084018	Estep_ME062-1	XCGZ	World-wide collected wild	-	-90.1818	38.8236
SRP084019	Estep_ME049V-1	XCGW	World-wide collected wild	-	-97.0232	45.4028
SRP084020	Patrick_ -2	XT	World-wide collected wild	-	-101.115	52.399
SRP084021	TB_setaria_12_0205	XCHC	World-wide collected wild	-	83.1483	54.831
SRP084022	TB_setaria_12_0206	XCHG	World-wide collected wild	-	28.4414	56.2239
SRP084025	Patrick_ -3-1	XTNB	World-wide collected wild	-	-101.249	53.8173
SRP085452	Agnes_95.79	AGTTC	World-wide collected wild	-	-	-
SRP085455	Agnes_96.79	AGTTG	World-wide collected wild	-	-	-
SRP085456	A10.1_lowshatter	AGTTH	World-wide collected wild	-	-	-
SRP085457	Feldman_MF127	AGTTS	World-wide collected wild	-	-95.9181	41.4994
SRP085458	Feldman_MF129	AGTTU	World-wide collected wild	-	-96.9145	42.787
SRP085459	Feldman_MF128	AGTTT	World-wide collected wild	-	-96.5735	42.6049
SRP085460	Feldman_MF133	AGTTW	World-wide collected wild	-	-98.0269	43.7157
SRP085461	Feldman_MF135	AGTTX	World-wide collected wild	-	-98.4577	44.3416
SRP085465	Feldman_MF136	AGTTY	World-wide collected wild	-	-98.5051	44.7419
SRP085466	Feldman_MF137	AGTTZ	World-wide collected wild	-	-98.5232	45.4883
SRP085486	Agnes_91.79	AGTTB	World-wide collected wild	-	-	-
SRP085487	Feldman_MF149	AGTUT	World-wide collected wild	-	-103.19	46.8947
SRP085488	Feldman_MF154	AGTUY	World-wide collected wild	-	-103.922	46.2946
SRP085489	Feldman_MF138	AGTUA	World-wide collected wild	-	-98.5114	45.8362
SRP085490	Kellogg_1210-1	AGTWS	World-wide collected wild	-	-71.3572	41.9202
SRP085491	Feldman_MF158	AGTWB	World-wide collected wild	-	-106.451	46.2754
SRP085492	Feldman_MF159	AGTWC	World-wide collected wild	-	-106.928	46.2624
SRP085493	Feldman_MF143	AGTUH	World-wide collected wild	-	-99.9145	46.8606
SRP085494	Feldman_MF156	AGTWA	World-wide collected wild	-	-105.075	46.4207
SRP085495	Feldman_MF152	AGTUX	World-wide collected wild	-	-103.321	46.4827
SRP085496	Feldman_MF142	AGTUG	World-wide collected wild	-	-99.2996	46.8938
SRP085497	Feldman_MF155	AGTUZ	World-wide collected wild	-	-104.351	46.3681
SRP085498	Feldman_MF141	AGTUC	World-wide collected wild	-	-98.7155	46.8841
SRP085499	Feldman_MF140	AGTUB	World-wide collected wild	-	-98.7158	46.8842
SRP085500	Feldman_MF146	AGTUP	World-wide collected wild	-	-101.824	46.8664
SRP085501	Feldman_MF145	AGTUO	World-wide collected wild	-	-101.156	46.8627
SRP085502	Kellogg_1226-1	AGTWW	World-wide collected wild	-	-82.2694	39.1925
SRP085504	Feldman_MF150	AGTUU	World-wide collected wild	-	-103.519	46.9252
SRP085506	Ahart_17140	AGTWZ	World-wide collected wild	-	-122.112	40.0368
SRP085507	Kellogg_1206-1	AGTWO	World-wide collected wild	-	-82.4485	40.0309
SRP085508	Feldman_MF144	AGTUN	World-wide collected wild	-	-100.583	46.8378
SRP085509	Feldman_MF147	AGTUS	World-wide collected wild	-	-102.433	46.9928
SRP085510	Kellogg_1225-1	AGTWU	World-wide collected wild	-	-81.5548	39.2518
SRP085511	Kellogg_1209-1	AGTWP	World-wide collected wild	-	-75.1504	40.684
SRP085512	Feldman_MF160	AGTWG	World-wide collected wild	-	-107.507	46.1399
SRP085513	Feldman_MF162	AGTWN	World-wide collected wild	-	-107.443	45.5791
SRP085514	Kellogg_1229-1	AGTWX	World-wide collected wild	-	-83.1645	39.0436
SRP085515	Ahart_17139-1	AGTWY	World-wide collected wild	-	-121.024	41.1722
SRP085516	Penagos_P6-1	AGTXA	World-wide collected wild	-	-86.5108	36.0747
SRP085517	Gall_NewHaven_s.n.-2	AGTXB	World-wide collected wild	-	-73.3312	41.1548
SRP085518	Kellogg_1222-1	AGTWT	World-wide collected wild	-	-79.777	39.6602
SRP085519	Gall_Fairfield_s.n.	AGTXC	World-wide collected wild	-	-73.3166	41.1222
SRP085520	Waselkov_Darke-1	AGTXN	World-wide collected wild	-	-84.6196	40.3229
SRP085521	Thompson_Bonne_sn-1	AGTXP	World-wide collected wild	-	-93.9158	42.0123
SRP085522	Vela_82-2	AGTXU	World-wide collected wild	-	-84.1664	45.1086
SRP085523	Sweeney_2033-1	AGTXH	World-wide collected wild	-	-72.8098	41.2735
SRP085524	Vela_73-1	AGTXS	World-wide collected wild	-	-83.7548	42.3792
SRP085525	Vela_89-1	AGTXY	World-wide collected wild	-	-85.6636	43.0399
SRP085526	Vela_88-1	AGTXX	World-wide collected wild	-	-85.5308	43.8881
SRP085527	Vela_81-3	AGTXT	World-wide collected wild	-	-84.1664	45.1086
SRP085528	Vela_92-1	AGTXZ	World-wide collected wild	-	-85.1962	42.2615
SRP085529	Sweeney_2035-1	AGTXG	World-wide collected wild	-	-72.8176	41.2746
SRP085530	Waselkov_Vandalia-1	AGTXO	World-wide collected wild	-	-89.0891	38.9607
SRP085531	Vela_94-1	AGTYB	World-wide collected wild	-	-85.2635	41.0277
SRP085533	Yang_8054_China	AGTYH	World-wide collected wild	-	-	-
SRP085534	Vela_93-5	AGTYA	World-wide collected wild	-	-85.0058	41.7076
SRP085535	Vela_86-1	AGTXW	World-wide collected wild	-	-85.3032	44.5556
SRP085536	Estep_ME011-2	AGTYG	World-wide collected wild	-	-93.355	43.447
SRP085537	Kellogg_1186	AGTYN	World-wide collected wild	-	-90.2521	38.6467
SRP085538	Kellogg_1198	AGTYO	World-wide collected wild	-	-84.1999	39.8905
SRP085539	Kellogg_1204	AGTYP	World-wide collected wild	-	-83.3586	39.9644
SRP085540	Estep_ME024V	AGTZB	World-wide collected wild	-	-98.7695	49.6235
SRP085541	Kellogg_1233	AGTYU	World-wide collected wild	-	-90.3156	38.6485
SRP085542	Kellogg_1209	AGTYS	World-wide collected wild	-	-75.1504	40.684
SRP085543	Waselkov_Vandalia	AGTYX	World-wide collected wild	-	-89.0891	38.9607
SRP085545	Kellogg_1220	AGTYT	World-wide collected wild	-	-77.6976	39.6151
SRP085546	Estep_ME014	AGTZA	World-wide collected wild	-	-95.8343	46.0373
SRP085547	Estep_ME032V	AGTZC	World-wide collected wild	-	-98.7106	49.6518
SRP085548	USDA_Ames28193	AGTZN	World-wide collected wild	-	81.1078	49.1286
SRP085549	Penagos_P7	AGTYW	World-wide collected wild	-	-86.6003	36.0664
SRP085550	USDA_PI408810	AGTZT	World-wide collected wild	-	125.307	43.8483
SRP085551	Vela_85	AGTYY	World-wide collected wild	-	-85.3029	44.5663
SRP085552	Lomonosova_800	AGTZH	World-wide collected wild	-	129.642	62.7517
SRP085553	KOR-SWU-4	AGTZX	World-wide collected wild	-	-	-
SRP085554	USDA_PI204730	AGTZS	World-wide collected wild	-	35.051	38.2166
SRP085555	Vela_94	AGTYZ	World-wide collected wild	-	-85.2635	41.0277
SRP085556	USDA_PI408811	AGTZU	World-wide collected wild	-	108.867	34.25
SRP085557	USDA_PI649320	AGTZW	World-wide collected wild	-	110.228	48.1339
SRP085558	USDA_PI204624	AGTZO	World-wide collected wild	-	35.1981	38.8389
SRP085559	USDA_PI204628	AGTZP	World-wide collected wild	-	37.0081	39.7481
SRP085560	KOR-GMP-2	AGTZY	World-wide collected wild	-	-	-
SRP085754	12_0539	AGYOH	World-wide collected wild	-	-92.7431	40.74
SRP085755	12_0540	AGYON	World-wide collected wild	-	-94.7996	40.711
SRP085756	12_0541	AGYOO	World-wide collected wild	-	-95.1468	40.7425
SRP085757	12_0544	AGYOP	World-wide collected wild	-	-96.9281	40.8222
SRP085758	12_0549	AGYOU	World-wide collected wild	-	-99.3793	40.6916
SRP085760	12_0547	AGYOT	World-wide collected wild	-	-98.4954	40.801
SRP085761	12_0550	AGYOW	World-wide collected wild	-	-99.8444	40.7827
SRP085762	12_0555	AGYPA	World-wide collected wild	-	-102.07	41.0502
SRP085763	12_0546	AGYOS	World-wide collected wild	-	-97.883	40.8255
SRP085764	12_0554	AGYOZ	World-wide collected wild	-	-101.574	41.1188
SRP085765	12_0557	AGYPB	World-wide collected wild	-	-103.031	41.1281
SRP085766	12_0553	AGYOY	World-wide collected wild	-	-101.104	41.1397
SRP085767	12_0551	AGYOX	World-wide collected wild	-	-100.376	41.0045
SRP085768	12_0558	AGYPC	World-wide collected wild	-	-103.49	41.2219
SRP085769	12_0581	AGYSC	World-wide collected wild	-	-112.828	37.8518
SRP085770	12_0575	AGYPZ	World-wide collected wild	-	-109.343	37.8724
SRP085771	12_0572	AGYPW	World-wide collected wild	-	-107.324	39.5516
SRP085772	12_0563	AGYPN	World-wide collected wild	-	-109.72	40.9885
SRP085773	12_0566	AGYPS	World-wide collected wild	-	-108.805	40.0838
SRP085774	12_0569	AGYPU	World-wide collected wild	-	-107.768	39.5928
SRP085775	12_0567	AGYPT	World-wide collected wild	-	-108.402	40.1682
SRP085776	12_0564	AGYPO	World-wide collected wild	-	-109.534	40.462
SRP085777	12_0591	AGYSO	World-wide collected wild	-	-110.151	38.9887
SRP085778	12_0560	AGYPH	World-wide collected wild	-	-104.824	41.1298
SRP085779	12_0559	AGYPG	World-wide collected wild	-	-104.043	41.1843
SRP085780	12_0586	AGYSH	World-wide collected wild	-	-111.769	39.9774
SRP085782	12_0580	AGYSB	World-wide collected wild	-	-113.059	37.7238
SRP085783	12_0565	AGYPP	World-wide collected wild	-	-109.01	40.2421
SRP085785	12_0590	AGYSN	World-wide collected wild	-	-110.161	38.9952
SRP085786	12_0574	AGYPY	World-wide collected wild	-	-109.397	38.6985
SRP085787	12_0573	AGYPX	World-wide collected wild	-	-108.738	39.1432
SRP085788	12_0579	AGYSA	World-wide collected wild	-	-113.281	37.2361
SRP085789	12_0582	AGYSG	World-wide collected wild	-	-112.647	38.2515
SRP085791	12_0593	AGYSP	World-wide collected wild	-	-108.091	38.7626
SRP085793	12_0605	AGYSX	World-wide collected wild	-	-104.521	37.1377
SRP085794	12_0598	AGYSU	World-wide collected wild	-	-104.881	38.8537
SRP085795	12_0606	AGYSY	World-wide collected wild	-	-104.466	36.7843
SRP085796	12_0597	AGYST	World-wide collected wild	-	-107.153	39.4076
SRP085797	12_0612	AGYTB	World-wide collected wild	-	-104.688	34.9398
SRP085798	12_0594	AGYSS	World-wide collected wild	-	-107.781	38.8004
SRP085799	12_0614	AGYTC	World-wide collected wild	-	-103.209	34.4045
SRP085800	12_0610	AGYSZ	World-wide collected wild	-	-104.981	35.8088
SRP085801	12_0611	AGYTA	World-wide collected wild	-	-105.211	35.6048
SRP085802	12_0624	AGYTG	World-wide collected wild	-	-89.5335	37.0865
SRP085803	12_0627	AGYTH	World-wide collected wild	-	-90.1877	37.976
SRP085804	Feldman_MF131	AGYTN	World-wide collected wild	-	-97.8624	42.9824
SRP085805	Feldman_MF166	AGYTS	World-wide collected wild	-	-106.645	43.7165
SRP085806	Feldman_MF175	AGYTZ	World-wide collected wild	-	-103.55	43.419
SRP085807	Feldman_MF179	AGYUC	World-wide collected wild	-	-103.425	43.8883
SRP085808	Feldman_MF167	AGYTT	World-wide collected wild	-	-106.277	43.4133
SRP085809	Feldman_MF173	AGYTY	World-wide collected wild	-	-103.995	43.3043
SRP085810	Feldman_MF171	AGYTW	World-wide collected wild	-	-104.618	42.7771
SRP085811	Feldman_MF178	AGYUB	World-wide collected wild	-	-103.6	43.7566
SRP085812	Feldman_MF165	AGYTP	World-wide collected wild	-	-106.699	44.3464
SRP085813	Feldman_MF170	AGYTU	World-wide collected wild	-	-105.39	42.7613
SRP085814	Feldman_MF180	AGYUG	World-wide collected wild	-	-103.727	44.3731
SRP085815	Feldman_MF183	AGYUO	World-wide collected wild	-	-102.24	43.9851
SRP085816	Feldman_MF172	AGYTX	World-wide collected wild	-	-104.294	43.2448
SRP085817	Feldman_MF186	AGYUS	World-wide collected wild	-	-101.483	43.8499
SRP085818	Huang_MO-05-6	AGYUU	World-wide collected wild	-	-93.498	38.986
SRP085819	Feldman_MF163	AGYTO	World-wide collected wild	-	-107.365	45.3651
SRP085820	Feldman_MF188	AGYUT	World-wide collected wild	-	-99.8658	43.8944
SRP085821	Feldman_MF181	AGYUH	World-wide collected wild	-	-103.352	44.1986
SRP085822	Feldman_MF184	AGYUP	World-wide collected wild	-	-101.931	43.7503
SRP085824	Feldman_MF182	AGYUN	World-wide collected wild	-	-102.588	44.1025
SRP085825	Feldman_MF176	AGYUA	World-wide collected wild	-	-103.55	43.419
SRP085826	Huang_KS-02-6	AGYUW	World-wide collected wild	-	-95.3435	38.9976
SRP085836	Huang_KS-17-1	AGYUY	World-wide collected wild	-	-102.024	39.3158
SRP085842	Feldman_MF161	AGTWH	World-wide collected wild	-	-107.612	45.7498
SRP085843	Huang_MO-16-7	AGYWB	World-wide collected wild	-	-91.7892	37.9431
SRP085844	Huang_VT-01-1	AGYWG	World-wide collected wild	-	-73.2049	44.4767
SRP085845	Huang_VT-03-1	AGYWN	World-wide collected wild	-	-73.2111	44.4791
SRP085847	Huang_VT-02-1	AGYWH	World-wide collected wild	-	-73.2048	44.4763
SRP085848	Huang_IL-6	AGYWC	World-wide collected wild	-	-88.2252	40.1167
SRP085849	Huang_CO-07-3	AGYUZ	World-wide collected wild	-	-107.053	39.6491
SRP085854	Huang_TX-05-1	AGYWA	World-wide collected wild	-	-101.439	35.6543
SRP086648	TB_setaria_12_0227	XTNN	World-wide collected wild	-	-119.806	39.4913
SRP086649	Estep_ME017-1	XCGG	World-wide collected wild	-	-98.4772	49.1923
SRP086650	Estep_ME041-1	XCGT	World-wide collected wild	-	-97.6443	49.5026
SRP086655	Kellogg_1192_2	ACOYS	World-wide collected wild	-	-89.4037	38.8568
SRP086656	Kellogg_1195_1	ACOYT	World-wide collected wild	-	-86.6222	39.5649
SRP086658	Kellogg_1196_1	ACOYU	World-wide collected wild	-	-85.5322	39.7949
SRP086664	Kellogg_1199_2	ACOYW	World-wide collected wild	-	-83.3621	39.9671
SRP086667	Kellogg_1205_2	ACOYX	World-wide collected wild	-	-82.4792	39.9407
SRP086671	Kellogg_1207_1	ACOYY	World-wide collected wild	-	-80.5697	40.0661
SRP086672	Estep_ME018	ACOYZ	World-wide collected wild	-	-99.315	49.3882
SRP086673	Kellogg_1216_2	ACOZB	World-wide collected wild	-	-75.5887	39.5799
SRP086674	Kellogg_1214_2	ACOZA	World-wide collected wild	-	-72.0985	42.0834
SRP086675	Kellogg_1238_2	ACOZC	World-wide collected wild	-	-90.2078	38.9021
SRP086676	Penagos_P1_1	ACOZG	World-wide collected wild	-	-86.2901	35.856
SRP086677	Vela_67_1	ACOZS	World-wide collected wild	-	-83.6495	41.1093
SRP086678	Vela_101_2	ACOZP	World-wide collected wild	-	-82.4672	40.3918
SRP086681	Vela_69_1	ACOZT	World-wide collected wild	-	-83.6857	41.7129
SRP086682	Penagos_P3_2	ACOZH	World-wide collected wild	-	-86.3063	36.0349
SRP086683	Waselkov_VanWert_3	ACOZN	World-wide collected wild	-	-84.5804	40.8497
SRP086684	Vela_75_1	ACOZU	World-wide collected wild	-	-83.7602	43.1195
SRP086687	Penagos_P8_2	ACOZO	World-wide collected wild	-	-90.9173	39.0252
SRP086688	Vela_99_2	ACPAB	World-wide collected wild	-	-84.0649	40.5564
SRP086689	USDA_Ames23857	ACOZZ	World-wide collected wild	-	16.9667	52.4167
SRP086690	Vela_77_1	ACOZW	World-wide collected wild	-	-84.0132	43.8537
SRP086692	Vela_98_1	ACPAA	World-wide collected wild	-	-84.9492	40.6577
SRP086695	Estep_ME053V_2	ACPAN	World-wide collected wild	-	-96.355	42.3757
SRP086696	Vela_83_1	ACOZX	World-wide collected wild	-	-84.7334	45.7742
SRP086698	Kellogg_1251_1	ACPAU	World-wide collected wild	-	-89.6056	39.8014
SRP086710	null_1_Russia_2	ACPAW	World-wide collected wild	-	28.4414	56.2239
SRP086711	PH_2014_09	ACPBA	World-wide collected wild	-	-96.2693	40.6859
SRP086712	PH_2014_51	ACPBX	World-wide collected wild	-	-111.841	39.6764
SRP086713	null_2_Russia_2	ACPAX	World-wide collected wild	-	45.4166	46.2862
SRP086714	PH_2014_55	ACPBZ	World-wide collected wild	-	-110.823	39.6
SRP086715	PH_2014_22	ACPBG	World-wide collected wild	-	-102.63	41.1146
SRP086716	PH_2014_61	ACPCA	World-wide collected wild	-	-107.694	38.8151
SRP086717	PH_2014_67	ACPCG	World-wide collected wild	-	-104.618	38.2983
SRP086718	PH_2014_11	ACPBB	World-wide collected wild	-	-97.349	40.8245
SRP086719	PH_2014_02	ACPAY	World-wide collected wild	-	-91.569	40.3949
SRP086720	PH_2014_42	ACPBP	World-wide collected wild	-	-109.477	37.6169
SRP086721	PH_2014_43	ACPBS	World-wide collected wild	-	-109.552	37.2831
SRP086722	PH_2014_34	ACPBO	World-wide collected wild	-	-107.91	40.0357
SRP086723	PH_2014_49	ACPBU	World-wide collected wild	-	-112.411	38.8894
SRP086724	PH_2014_14	ACPBC	World-wide collected wild	-	-99.0288	40.6705
SRP086725	PH_2014_73	ACPCO	World-wide collected wild	-	-104.542	36.5388
SRP086726	PH_2014_50	ACPBW	World-wide collected wild	-	-112.109	39.2517
SRP086727	PH_2014_53	ACPBY	World-wide collected wild	-	-111.657	40.2377
SRP086728	PH_2014_27	ACPBH	World-wide collected wild	-	-109.23	41.6116
SRP086729	PH_2014_28	ACPBN	World-wide collected wild	-	-109.462	41.5274
SRP086730	PH_2014_75	ACPCS	World-wide collected wild	-	-104.706	36.0124
SRP086731	PH_2014_70	ACPCN	World-wide collected wild	-	-104.651	37.4022
SRP086732	PH_2014_44	ACPBT	World-wide collected wild	-	-112.521	37.0432
SRP086733	PH_2014_03	ACPAZ	World-wide collected wild	-	-91.7498	40.6396
SRP086734	PH_2014_69	ACPCH	World-wide collected wild	-	-104.794	37.6541
SRP086735	PH_2014_74	ACPCP	World-wide collected wild	-	-104.649	36.245
SRP086736	PH_2014_66	ACPCC	World-wide collected wild	-	-104.653	38.5516
SRP086737	PH_2014_62	ACPCB	World-wide collected wild	-	-107.47	38.926
SRP086738	PH_2014_79	ACPCT	World-wide collected wild	-	-104.245	34.472
SRP086739	PH_2014_81	ACPCU	World-wide collected wild	-	-101.849	33.549
SRP086740	PH_2014_83	ACPCX	World-wide collected wild	-	-98.6969	33.8156
SRP086741	PH_2014_82	ACPCW	World-wide collected wild	-	-99.265	33.5941
SRP086742	PH_2014_84	ACPCY	World-wide collected wild	-	-97.7252	33.7871
SRP086743	PH_2014_85	ACPCZ	World-wide collected wild	-	-97.5242	33.6959
SRP086748	Huang_IL_2_1	ACPGN	World-wide collected wild	-	-87.5768	41.7851
SRP086752	Huang_IL_3	ACPGO	World-wide collected wild	-	-87.5841	41.7927
SRP086753	PH_2014_86	ACPGA	World-wide collected wild	-	-97.1332	33.6387
SRP086754	PH_2014_88	ACPGB	World-wide collected wild	-	-95.9099	33.5838
SRP086757	Huang_IL_7_2_1	ACPGP	World-wide collected wild	-	-88.4372	39.3312
SRP086759	PH_2014_89	ACPGC	World-wide collected wild	-	-89.6963	36.4252
SRP087498	PH_2014_92	ACPGG	World-wide collected wild	-	-89.8346	37.6437
SRP087522	KW268-3	ACPGH	World-wide collected wild	-	-97.7818	37.7496
SRP089619	MF78	XGUA	World-wide collected wild	-	-116.703	47.6557
SRP089620	MF76	XGTY	World-wide collected wild	-	-112.71	45.7179
SRP089621	MF71	XGTS	World-wide collected wild	-	-112.439	42.8618
SRP089622	MF94	XSHS	World-wide collected wild	-	-121.141	44.3611
SRP089623	MF70	XGTP	World-wide collected wild	-	-112.236	42.6834
SRP089624	MF92	XGUZ	World-wide collected wild	-	-121.196	44.7224
SRP089625	MF66	XGTG	World-wide collected wild	-	-111.836	41.7223
SRP089626	MF87	XGUT	World-wide collected wild	-	-119.69	45.8421
SRP089627	MF89	XGUW	World-wide collected wild	-	-122.655	44.8774
SRP089628	MF84	XGUO	World-wide collected wild	-	-118.795	46.0727
SRP089629	MF115	XSNC	World-wide collected wild	-	-112.112	34.7574
SRP089630	MF69	XGTO	World-wide collected wild	-	-111.855	42.0761
SRP089631	MF107	XSHZ	World-wide collected wild	-	-119.807	37.8072
SRP089632	MF113	XSNB	World-wide collected wild	-	-112.986	37.1998
SRP089633	MF95	XSHT	World-wide collected wild	-	-121.306	44.0919
SRP089634	MF64	XGTB	World-wide collected wild	-	-111.9	41.6619
SRP089635	MF72	XGTT	World-wide collected wild	-	-112.422	42.8466
SRP089636	MF88	XGUU	World-wide collected wild	-	-121.187	45.5993
SRP089637	MF85	XGUP	World-wide collected wild	-	-119.29	45.8402
SRP089638	MF81	XGUG	World-wide collected wild	-	-118.117	46.6165
SRP089639	MF73	XGTU	World-wide collected wild	-	-112.398	43.2136
SRP089640	MF77	XGTZ	World-wide collected wild	-	-112.517	46.0073
SRP089641	MF91	XGUY	World-wide collected wild	-	-122.687	45.5179
SRP089642	MF90	XGUX	World-wide collected wild	-	-122.692	45.5147
SRP089643	MF86	XGUS	World-wide collected wild	-	-119.311	45.8271
SRP089644	MF97	XSHW	World-wide collected wild	-	-122.729	42.212
SRP089645	MF96	XSHU	World-wide collected wild	-	-122.633	42.6778
SRP089646	MF75	XGTX	World-wide collected wild	-	-112.708	45.5227
SRP089647	MF3	XSNG	World-wide collected wild	-	-117.905	46.3057
SRP089648	MF112	XS	World-wide collected wild	-	-112.13	35.7848
SRP089649	MF99	XSHY	World-wide collected wild	-	-123.462	42.3807
SRP089650	MF93	XSHP	World-wide collected wild	-	-121.133	44.6319
SRP089651	MF8	XSNO	World-wide collected wild	-	-118.845	47.0871
SRP089652	MF18	XSNS	World-wide collected wild	-	-119.478	46.2489
SRP089653	MF7	XSNN	World-wide collected wild	-	-118.505	46.7954
SRP089654	MF15	XSNP	World-wide collected wild	-	-120.693	47.0986
SRP089655	MF98	XSHX	World-wide collected wild	-	-122.938	42.3301
SRS5331254	MF194_2017	ILMN	World-wide collected wild	-	-	-
SRS5331255	PH_2016_001_2017	ILMP	World-wide collected wild	-	-91.6734	39.667
SRS5331256	PH_2016_013_2017	ILMQ	World-wide collected wild	-	-95.9908	39.841
SRS5331257	PH_2016_025_2017	ILMR	World-wide collected wild	-	-99.3082	39.7551
SRS5331258	PH_2016_037_2017	ILMS	World-wide collected wild	-	-101.88	39.8512
SRS5331259	PH_2016_049_2017	ILMT	World-wide collected wild	-	-105.075	40.589
SRS5331260	PH_2016_061_2017	ILMU	World-wide collected wild	-	-103.818	41.9425
SRS5331261	PH_2016_073_2017	ILMW	World-wide collected wild	-	-102.984	41.5358
SRS5331262	MF195_2017	ILMX	World-wide collected wild	-	-	-
SRS5331263	PH_2016_002_2017	ILMY	World-wide collected wild	-	-91.9458	39.6741
SRS5331264	PH_2016_014_2017	ILMZ	World-wide collected wild	-	-96.2838	39.8422
SRS5331265	PH_2016_026_2017	IL	World-wide collected wild	-	-99.6527	39.8285
SRS5331266	PH_2016_038_2017	ILNB	World-wide collected wild	-	-101.951	40.0144
SRS5331267	PH_2016_050_2017	ILNC	World-wide collected wild	-	-104.965	40.8414
SRS5331268	PH_2016_062_2017	ILND	World-wide collected wild	-	-103.641	41.8666
SRS5331269	PH_2016_074_2017	ILNE	World-wide collected wild	-	-103.107	41.6959
SRS5331270	MF196_2017	ILNF	World-wide collected wild	-	-	-
SRS5331271	PH_2016_003_2017	ILNG	World-wide collected wild	-	-92.124	39.7137
SRS5331272	PH_2016_015_2017	ILNH	World-wide collected wild	-	-96.5851	39.8416
SRS5331273	PH_2016_027_2017	ILNI	World-wide collected wild	-	-99.9031	39.8351
SRS5331274	PH_2016_039_2017	ILNJ	World-wide collected wild	-	-102.244	40.0779
SRS5331275	PH_2016_051_2017	ILNK	World-wide collected wild	-	-104.897	41.036
SRS5331276	PH_2016_063_2017	ILNL	World-wide collected wild	-	-103.677	41.6444
SRS5331277	PH_2016_075_2017	ILNM	World-wide collected wild	-	-103.09	41.8845
SRS5331278	MF197_2017	ILNN	World-wide collected wild	-	-	-
SRS5331279	PH_2016_004_2017	ILNP	World-wide collected wild	-	-92.562	39.7608
SRS5331280	PH_2016_016_2017	ILNQ	World-wide collected wild	-	-96.6325	39.8416
SRS5331281	PH_2016_028_2017	ILNR	World-wide collected wild	-	-100.184	39.8276
SRS5331282	PH_2016_040_2017	ILNS	World-wide collected wild	-	-102.5	40.1049
SRS5331283	PH_2016_052_2017	ILNT	World-wide collected wild	-	-104.873	41.4077
SRS5331284	PH_2016_064_2017	ILNU	World-wide collected wild	-	-103.659	41.4731
SRS5331285	PH_2016_076_2017	ILNW	World-wide collected wild	-	-102.908	42.0557
SRS5331286	MF199_2017	ILNX	World-wide collected wild	-	-	-
SRS5331287	PH_2016_005_2017	ILNY	World-wide collected wild	-	-92.941	39.7618
SRS5331288	PH_2016_017_2017	ILNZ	World-wide collected wild	-	-96.9187	39.8232
SRS5331289	PH_2016_029_2017	ILPA	World-wide collected wild	-	-100.509	39.8291
SRS5331290	PH_2016_041_2017	ILPB	World-wide collected wild	-	-102.762	40.1327
SRS5331291	PH_2016_053_2017	ILPC	World-wide collected wild	-	-104.833	41.7352
SRS5331292	PH_2016_065_2017	ILPD	World-wide collected wild	-	-103.648	41.2662
SRS5331293	PH_2016_077_2017	ILPE	World-wide collected wild	-	-102.975	42.2781
SRS5331294	MF202_2017	ILPF	World-wide collected wild	-	-	-
SRS5331295	PH_2016_006_2017	ILPG	World-wide collected wild	-	-93.5015	39.7775
SRS5331296	PH_2016_018_2017	ILPH	World-wide collected wild	-	-97.241	39.8197
SRS5331297	PH_2016_030_2017	ILPI	World-wide collected wild	-	-100.571	40.0198
SRS5331298	PH_2016_042_2017	ILPJ	World-wide collected wild	-	-103.04	40.1557
SRS5331299	PH_2016_054_2017	ILPK	World-wide collected wild	-	-104.95	41.9626
SRS5331300	PH_2016_066_2017	ILPL	World-wide collected wild	-	-103.688	41.0094
SRS5331301	PH_2016_078_2017	ILPM	World-wide collected wild	-	-102.969	42.5396
SRS5331302	MF204_2017	ILPN	World-wide collected wild	-	-	-
SRS5331303	PH_2016_007_2017	ILPP	World-wide collected wild	-	-93.8525	39.735
SRS5331304	PH_2016_019_2017	ILPQ	World-wide collected wild	-	-97.5188	39.8133
SRS5331305	PH_2016_031_2017	ILPR	World-wide collected wild	-	-100.672	40.199
SRS5331306	PH_2016_043_2017	ILPS	World-wide collected wild	-	-103.322	40.2004
SRS5331307	PH_2016_055_2017	ILPT	World-wide collected wild	-	-105.039	42.2647
SRS5331308	PH_2016_067_2017	ILPU	World-wide collected wild	-	-103.688	40.7304
SRS5331309	PH_2016_079_2017	ILPW	World-wide collected wild	-	-103.007	42.7407
SRS5331310	PH_2016_008_2017	ILPY	World-wide collected wild	-	-94.2577	39.7533
SRS5331311	PH_2016_020_2017	ILPZ	World-wide collected wild	-	-97.8124	39.795
SRS5331312	PH_2016_032_2017	ILQA	World-wide collected wild	-	-100.955	40.2117
SRS5331313	PH_2016_044_2017	ILQB	World-wide collected wild	-	-103.599	40.2604
SRS5331314	PH_2016_056_2017	ILQC	World-wide collected wild	-	-105.026	42.5021
SRS5331315	PH_2016_068_2017	ILQD	World-wide collected wild	-	-103.544	40.6107
SRS5331316	PH_2016_081_2017	ILQE	World-wide collected wild	-	-103.237	43.1885
SRS5331317	MF206_2017	ILQF	World-wide collected wild	-	-	-
SRS5331318	PH_2016_009_2017	ILQG	World-wide collected wild	-	-94.5772	39.7582
SRS5331319	PH_2016_021_2017	ILQH	World-wide collected wild	-	-98.1389	39.7852
SRS5331320	PH_2016_033_2017	ILQI	World-wide collected wild	-	-101.201	40.1519
SRS5331321	PH_2016_045_2017	ILQJ	World-wide collected wild	-	-103.88	40.2542
SRS5331322	PH_2016_057_2017	ILQK	World-wide collected wild	-	-104.754	42.2697
SRS5331323	PH_2016_069_2017	ILQL	World-wide collected wild	-	-103.266	40.6235
SRS5331324	PH_2016_082_2017	ILQM	World-wide collected wild	-	-102.982	43.1883
SRS5331325	MF208_2017	ILQN	World-wide collected wild	-	-	-
SRS5331326	PH_2016_010_2017	ILQP	World-wide collected wild	-	-95.0826	39.7898
SRS5331327	PH_2016_022_2017	ILQQ	World-wide collected wild	-	-98.4482	39.7856
SRS5331328	PH_2016_034_2017	ILQR	World-wide collected wild	-	-101.484	40.0814
SRS5331329	PH_2016_046_2017	ILQS	World-wide collected wild	-	-104.178	40.2925
SRS5331330	PH_2016_058_2017	ILQT	World-wide collected wild	-	-104.517	42.2126
SRS5331331	PH_2016_070_2017	ILQU	World-wide collected wild	-	-103.232	40.6249
SRS5331332	PH_2016_083_2017	ILQW	World-wide collected wild	-	-102.728	43.184
SRS5331333	MF_NL1_2017	ILQX	World-wide collected wild	-	-	-
SRS5331334	PH_2016_011_2017	ILQY	World-wide collected wild	-	-95.4368	39.843
SRS5331335	PH_2016_023_2017	ILQZ	World-wide collected wild	-	-98.7159	39.7845
SRS5331336	PH_2016_035_2017	ILRA	World-wide collected wild	-	-101.541	39.8583
SRS5331337	PH_2016_047_2017	ILRB	World-wide collected wild	-	-104.408	40.3242
SRS5331338	PH_2016_059_2017	ILRC	World-wide collected wild	-	-104.265	42.0968
SRS5331339	PH_2016_071_2017	ILRD	World-wide collected wild	-	-102.991	41.1433
SRS5331340	PH_2016_084_2017	ILRE	World-wide collected wild	-	-102.558	43.0262
SRS5331341	MF_IB1_2017	ILRF	World-wide collected wild	-	-	-
SRS5331342	PH_2016_012_2017	ILRG	World-wide collected wild	-	-95.6844	39.8437
SRS5331343	PH_2016_024_2017	ILRH	World-wide collected wild	-	-99.0257	39.7709
SRS5331344	PH_2016_036_2017	ILRI	World-wide collected wild	-	-101.711	39.7603
SRS5331345	PH_2016_048_2017	ILRJ	World-wide collected wild	-	-104.711	40.5247
SRS5331346	PH_2016_060_2017	ILRK	World-wide collected wild	-	-104.041	41.997
SRS5331347	PH_2016_072_2017	ILRL	World-wide collected wild	-	-102.972	41.319
SRS5331348	PH_2016_085_2017	ILRM	World-wide collected wild	-	-102.53	42.854
SRS5331349	PH_2016_086_2017	ILRN	World-wide collected wild	-	-102.439	42.7227
SRS5331350	PH_2016_098_2017	ILRP	World-wide collected wild	-	-101.763	42.0008
SRS5331351	PH_2016_110_2017	ILRQ	World-wide collected wild	-	-100.559	41.8746
SRS5331352	PH_2016_122_2017	ILRR	World-wide collected wild	-	-98.8675	42.4808
SRS5331353	PH_2016_134_2017	ILRS	World-wide collected wild	-	-95.9311	42.4824
SRS5331354	PH_2016_146_2017	ILRT	World-wide collected wild	-	-92.9055	41.3892
SRS5331355	PH_2016_087_2017	ILRX	World-wide collected wild	-	-102.203	42.7994
SRS5331356	PH_2016_099_2017	ILRY	World-wide collected wild	-	-101.758	41.8109
SRS5331357	PH_2016_111_2017	ILRZ	World-wide collected wild	-	-100.541	42.0583
SRS5331358	PH_2016_123_2017	ILSA	World-wide collected wild	-	-98.6247	42.4473
SRS5331359	PH_2016_135_2017	ILSB	World-wide collected wild	-	-95.8058	42.4657
SRS5331360	PH_2016_147_2017	ILSC	World-wide collected wild	-	-92.5991	41.1401
SRS5331361	PH_2016_088_2017	ILSF	World-wide collected wild	-	-102.203	42.7995
SRS5331362	PH_2016_100_2017	ILSG	World-wide collected wild	-	-101.695	41.6241
SRS5331363	PH_2016_112_2017	ILSH	World-wide collected wild	-	-100.537	42.2819
SRS5331364	PH_2016_124_2017	ILSI	World-wide collected wild	-	-98.4561	42.3356
SRS5331365	PH_2016_136_2017	ILSJ	World-wide collected wild	-	-95.5218	42.4748
SRS5331366	PH_2016_148_2017	ILSK	World-wide collected wild	-	-92.4095	40.884
SRS5331367	PH_2016_089_2017	ILSN	World-wide collected wild	-	-102.215	42.9997
SRS5331368	PH_2016_101_2017	ILSP	World-wide collected wild	-	-101.496	41.5935
SRS5331369	PH_2016_113_2017	ILSQ	World-wide collected wild	-	-100.537	42.5066
SRS5331370	PH_2016_125_2017	ILSR	World-wide collected wild	-	-98.174	42.3351
SRS5331371	PH_2016_137_2017	ILSS	World-wide collected wild	-	-95.2249	42.4747
SRS5331372	PH_2016_149_2017	ILST	World-wide collected wild	-	-92.5807	40.2087
SRS5331373	PH_2016_090_2017	ILSX	World-wide collected wild	-	-102.03	43.1436
SRS5331374	PH_2016_102_2017	ILSY	World-wide collected wild	-	-101.311	41.5556
SRS5331375	PH_2016_114_2017	ILSZ	World-wide collected wild	-	-100.536	42.7136
SRS5331376	PH_2016_126_2017	ILTA	World-wide collected wild	-	-97.8645	42.3503
SRS5331377	PH_2016_138_2017	ILTB	World-wide collected wild	-	-94.9763	42.454
SRS5331378	PH_2016_150_2017	ILTC	World-wide collected wild	-	-	-
SRS5331379	PH_2016_091_2017	ILTF	World-wide collected wild	-	-101.752	43.1722
SRS5331380	PH_2016_103_2017	ILTG	World-wide collected wild	-	-101.026	41.5489
SRS5331381	PH_2016_115_2017	ILTH	World-wide collected wild	-	-100.419	42.7527
SRS5331382	PH_2016_127_2017	ILTI	World-wide collected wild	-	-97.5822	42.3597
SRS5331383	PH_2016_139_2017	ILTJ	World-wide collected wild	-	-94.6941	42.4501
SRS5331384	PH_2016_092_2017	ILTN	World-wide collected wild	-	-101.714	42.9963
SRS5331385	PH_2016_104_2017	ILTP	World-wide collected wild	-	-100.863	41.4396
SRS5331386	PH_2016_116_2017	ILTQ	World-wide collected wild	-	-100.182	42.6152
SRS5331387	PH_2016_128_2017	ILTR	World-wide collected wild	-	-97.2952	42.3934
SRS5331388	PH_2016_140_2017	ILTS	World-wide collected wild	-	-93.8162	42.4596
SRS5331389	PH_2016_093_2017	ILTX	World-wide collected wild	-	-101.695	42.8201
SRS5331390	PH_2016_105_2017	ILTY	World-wide collected wild	-	-100.837	41.2739
SRS5331391	PH_2016_117_2017	ILTZ	World-wide collected wild	-	-99.9481	42.5599
SRS5331392	PH_2016_129_2017	ILUA	World-wide collected wild	-	-97.0508	42.4671
SRS5331393	PH_2016_141_2017	ILUB	World-wide collected wild	-	-93.6067	41.5902
SRS5331394	PH_2016_094_2017	ILUF	World-wide collected wild	-	-101.714	42.6306
SRS5331395	PH_2016_106_2017	ILUG	World-wide collected wild	-	-100.76	41.1472
SRS5331396	PH_2016_118_2017	ILUH	World-wide collected wild	-	-99.6444	42.5573
SRS5331397	PH_2016_130_2017	ILUI	World-wide collected wild	-	-96.815	42.4721
SRS5331398	PH_2016_142_2017	ILUJ	World-wide collected wild	-	-93.74	41.6564
SRS5331399	PH_2016_095_2017	ILUN	World-wide collected wild	-	-101.715	42.4483
SRS5331400	PH_2016_107_2017	ILUP	World-wide collected wild	-	-100.617	41.3152
SRS5331401	PH_2016_119_2017	ILUQ	World-wide collected wild	-	-99.3624	42.5912
SRS5331402	PH_2016_131_2017	ILUR	World-wide collected wild	-	-96.6294	42.4751
SRS5331403	PH_2016_143_2017	ILUS	World-wide collected wild	-	-93.6961	41.6467
SRS5331404	PH_2016_096_2017	ILUX	World-wide collected wild	-	-101.721	42.2674
SRS5331405	PH_2016_108_2017	ILUY	World-wide collected wild	-	-100.502	41.4804
SRS5331406	PH_2016_120_2017	ILUZ	World-wide collected wild	-	-99.3237	42.5942
SRS5331407	PH_2016_132_2017	ILWA	World-wide collected wild	-	-96.2897	42.4752
SRS5331408	PH_2016_144_2017	ILWB	World-wide collected wild	-	-93.4914	41.5982
SRS5331409	PH_2016_097_2017	ILWF	World-wide collected wild	-	-101.751	42.0591
SRS5331410	PH_2016_109_2017	ILWG	World-wide collected wild	-	-100.513	41.6848
SRS5331411	PH_2016_121_2017	ILWH	World-wide collected wild	-	-99.0997	42.5796
SRS5331412	PH_2016_133_2017	ILWI	World-wide collected wild	-	-96.1796	42.4754
SRS5331413	PH_2016_145_2017	ILWJ	World-wide collected wild	-	-93.0416	41.4736

## Sheet: Fig. 2d
Fig. 2d The phentoypes for 110 accessions used for pangenome study.
Sample ID	Sample Name	Sample	Type	Heading date(day)	Diameter of main stem(mm)	Tiller number	Thousamd grain weight(g)	Grain length(mm)	Grain width(mm)
WGS0083	Liushiri	C01	cultivar	84	8.814	2	2.0516	1.977	1.514
WGS0265	Chigu4	C02	cultivar	71	6.946	1	2.6766	2.174	1.549
WGS0945	8311	C03	cultivar	72	7.156	1	2.8234	2.175	1.587
WGS0266	Chigu5	C04	cultivar	78	8.944	1	2.564	2.048	1.581
WGS0268	Chigu8	C05	cultivar	72	7.692	1	2.8941	1.927	1.625
WGS0275	Jigu19	C06	cultivar	84	9.232	1	2.8293	2.046	1.633
WGS0281	Jigu29	C07	cultivar	82	8.124	1	2.7773	1.935	1.653
WGS0307	Yugu11	C08	cultivar	78	8.438	1	2.7685	2.052	1.657
WGS0310	Yugu2	C09	cultivar	77	7.264	1	2.3655	1.985	1.501
WGS0320	Lugu7	C10	cultivar	76	7.466	1	2.1341	2.099	1.546
WGS0323	Lugu10	C12	cultivar	74	7.5	1	2.7277	2.047	1.628
WGS0325	Jigu12	C13	cultivar	72	8.90333	1	2.4658	1.967	1.564
WGS0343	Gongai2	C14	cultivar	83	9.75333	1	2.7332	2.055	1.659
WGS0347	Jigu25	C15	cultivar	91	10.3233	1	2.2056	2.173	1.515
WGS0362	Chenggu11	C16	cultivar	88	7.74	3	2.3281	2.221	1.542
WGS0368	Gonggu60	C17	cultivar	72	8.77667	1	2.9492	2.12	1.696
WGS0371	Gonggu63	C18	cultivar	66	8.48	1	3.1142	2.076	1.701
WGS0389	Longgu31	C19	cultivar	72	8.16	1	2.5188	1.969	1.494
WGS0390	Longgu32	C20	cultivar	72	7.11	2	3.2067	2.157	1.683
WGS0393	Longgu25	C21	cultivar	72	6.78	1	2.8537	2.132	1.622
WGS0419	Changnong35	C22	cultivar	83	10.0933	1	2.8229	2.146	1.64
WGS0424	Changsheng07	C23	cultivar	77	8.91667	1	2.4	2.146	1.644
WGS0450	Jingu21	C24	cultivar	83	7.62	1	3.0281	2.204	1.705
WGS0453	Jingu40	C25	cultivar	76	8.09	1	2.7017	2.006	1.601
WGS0943	Mengfenggu11	C26	cultivar	83	9.97667	2	2.2727	1.899	1.507
WGS0897	Jingu29	C27	cultivar	77	9.03333	1	2.8868	2.061	1.689
WGS0932	Ai88	C28	cultivar	76	9.8	1	2.8804	2.091	1.71
WGS0944	Zhaogu1	C29	cultivar	72	9.16667	1	2.9742	2.095	1.595
WGS0946	Yugu18	C30	cultivar	78	11.5	1	2.6561	1.934	1.557
WGS0947	Chigu7	C31	cultivar	72	10.1667	1	2.8316	2.12	1.607
WGS0948	Gonggu6	C32	cultivar	71	7.73333	1	3.0653	2.106	1.633
WGS0949	Bagu1	C33	cultivar	82	11	2	2.558	1.928	1.592
WGS0950	Zhonggu2	C34	cultivar	82	8.66667	1	2.3806	1.923	1.511
WGS0951	Jigu39	C35	cultivar	84	7.33333	1	2.6441	1.983	1.595
WGS0952	Yugu19	C36	cultivar	76	11.6667	1	2.9553	2.001	1.641
WGS0953	Ci846	L40	landrace	76	4.82	2	2.6198	2.462	1.571
WGS0001	Paoziyanguzi-1	L01	landrace	63	NA	NA	2.4527	2.042	1.58
WGS0958	00000011	L02	landrace	63	NA	NA	2.4185	2.001	1.561
WGS0967	Dazaopi	L03	landrace	62	NA	NA	2.3737	2.034	1.514
WGS0018	Beihuangsihao	L04	landrace	70	7	3	2.4358	2.104	1.582
WGS0019	Xiaomiaojin	L05	landrace	72	7	1	2.9633	2.094	1.684
WGS0021	Heiniangu	L06	landrace	72	7.66667	2	2.2683	2.078	1.557
WGS0022	Damaomaogu	L07	landrace	70	8.66667	1	2.3641	1.869	1.546
WGS0025	Wanmaozhuanian	L08	landrace	72	8.86667	2	3	2.222	1.684
WGS0037	Xiaoqinggu	L09	landrace	66	4.8	1	2.7859	2.285	1.551
WGS0040	Yatache	L10	landrace	65	5.76667	1	3.4495	2.282	1.764
WGS0956	00004937	L11	landrace	60	6.72	1	3.0947	2.085	1.699
WGS0046	Maotigu	L12	landrace	71	8.15667	2	2.5938	2.181	1.613
WGS0047	Huangdali	L13	landrace	75	8.32	1	4.5331	2.568	2.049
WGS0048	Maomaoliang	L14	landrace	71	10.1933	1	3.1468	2.279	1.703
WGS0049	Qianchuanjingu	L15	landrace	77	6.50333	1	2.7276	2.027	1.579
WGS0061	Liushabai	L16	landrace	84	8.33333	2	2.6845	2.092	1.567
WGS0064	liushitianhuangtang	L17	landrace	75	7.5	2	2.2148	1.999	1.555
WGS0957	Huangtoubang	L18	landrace	75	5.5	2	2.5369	1.888	1.556
WGS0091	Qitouhuang	L19	landrace	81	5.33333	2	2.765	2.103	1.672
WGS0959	Longzhuanian	L20	landrace	66	4.5	2	1.7055	1.861	1.401
WGS0960	Jinxiangyu	L21	landrace	66	9.05	1	3.2878	2.196	1.731
WGS0108	Oulihong	L22	landrace	66	9.45	1	2.7107	2.001	1.648
WGS0961	Xiaohonggu	L23	landrace	60	6.37333	4	2.6247	2.254	1.594
WGS0121	00018751	L24	landrace	66	6.43	2	2.5743	2.256	1.546
WGS0963	Xiaohonggu	L25	landrace	62	5.22	2	2.3641	2.309	1.516
WGS0964	60tianhuanjia	L26	landrace	59	7.69	2	2.8006	2.208	1.668
WGS0965	Dongshangu	L27	landrace	84	9.54	1	2.4755	1.937	1.568
WGS0185	Xiaohuanggu	L28	landrace	92	11.2533	1	2.6807	2.251	1.568
WGS0966	Liushizao	L29	landrace	82	8.53333	2	2.6832	2.248	1.574
WGS0190	Hongjiugu	L30	landrace	85	10.4367	2	2.904	2.347	1.654
WGS0220	Xiaomi	L31	landrace	93	NA	NA	1.5408	1.941	1.392
WGS0221	Xiaomi	L32	landrace	72	9.72333	1	2.4673	1.907	1.607
WGS0224	Gouweisu(xiaosu)	L33	landrace	73	9.83667	2	1.7817	1.92	1.422
WGS0968	Baigu	L34	landrace	72	9.65333	2	2.2292	1.779	1.528
WGS0231	Guang8	L35	landrace	96	NA	NA	2.0798	2.017	1.485
WGS0247	Gouweisu	L36	landrace	72	9.92667	1	2.2988	2.033	1.558
WGS0248	longzhaonuo	L37	landrace	96	NA	NA	2.315	2.266	1.558
WGS0969	Nuogu	L38	landrace	71	6.05333	1	2.3409	1.912	1.549
WGS0970	Huangjinmiao	L39	landrace	72	8.39667	2	2.9777	2.208	1.615
Me34V	Me34V	Q43	wild	NA	NA	NA	NA	NA	NA
WGS0971	19	Q01	wild	42	1.89667	15	0.6527	1.641	1.058
WGS0982	29	Q02	wild	44	3.21667	14	0.8656	1.884	1.11
WGS0992	40	Q03	wild	44	2.45333	12	0.9804	2.055	1.059
WGS1001	61	Q04	wild	47	2.37333	6	0.7867	1.842	1.035
WGS1002	92	Q06	wild	34	2.77	6	0.8896	2	1.098
WGS1003	115	Q07	wild	47	2.01333	6	0.8889	1.933	1.074
WGS1004	155	Q09	wild	41	1.25	5	0.8139	1.88	1.085
WGS0972	168	Q10	wild	45	1.94	4	0.7923	1.866	1.064
WGS0973	175	Q11	wild	35	2.75667	4	0.6425	1.736	1.003
WGS0974	196	Q12	wild	34	2.70333	5	0.896	1.966	1.112
WGS0975	205	Q13	wild	56	3.92667	4	0.7238	1.837	1.062
WGS0976	221	Q14	wild	47	2.76333	4	0.7117	1.893	1.041
WGS0977	235	Q15	wild	35	2.90333	5	0.9518	1.975	1.08
WGS0978	245	Q16	wild	33	1.71667	4	0.9813	1.92	1.131
WGS0979	260	Q17	wild	36	1.49	4	0.918	2.038	1.078
WGS0980	276	Q18	wild	59	2.96333	3	1.0086	1.949	1.103
WGS0981	285	Q19	wild	47	2.72333	4	0.9096	1.873	1.045
WGS0983	293	Q20	wild	36	2.21333	6	0.7458	1.832	0.993
WGS0984	310	Q21	wild	36	1.45667	7	0.8828	2.024	1.107
WGS0985	322	Q22	wild	42	1.83333	6	0.8621	1.939	1.109
WGS0986	348	Q23	wild	53	2.35333	4	0.6717	1.731	1.044
WGS0987	355	Q24	wild	47	3.16667	7	0.6904	1.767	1.048
WGS0988	383	Q25	wild	58	3.35667	8	0.8161	1.885	1.06
WGS0989	407	Q26	wild	36	1.64	4	0.9581	1.941	1.1
WGS0990	505	Q28	wild	55	4.65667	4	0.9399	1.906	1.127
WGS0991	510	Q29	wild	47	3.47667	3	1.3333	2.015	1.268
WGS0993	W49	Q30	wild	59	3.40667	3	0.9454	1.995	1.128
WGS0994	W55	Q31	wild	41	2.63	6	0.6871	1.751	0.99
WGS0995	W57	Q32	wild	41	2.04833	4	1.285	2.071	1.269
WGS0996	W58	Q33	wild	50	1.79	6	1	1.908	1.131
WGS0997	W60	Q34	wild	36	2.29333	3	0.7129	1.811	1.061
WGS0998	W61	Q35	wild	NA	NA	NA	0.9698	2.083	1.175
WGS0999	W63	Q36	wild	36	1.91	5	0.8768	2.025	1.125
WGS1000	W64	Q37	wild	36	2.37	6	0.8121	1.853	1.123
