# Supplementary material for: A graph-based genome and pan-genome variation of the model plant Setaria
Source: Nat Genet. 2023 Jun 8;55(7):1232–42. doi: 10.1038/s41588-023-01423-w (PMC10335933; doi:10.1038/s41588-023-01423-w)
Supplement: Source Data Fig. 3 — Source data for Fig. 3a,b. [file 41588_2023_1423_MOESM7_ESM.xlsx]

## Sheet: Fig. 3a
Fig. 3a Model the pangenome size by random 100 repeats.
Samples	Individual Number	Repeat	Number of gene families
			Core	Dispensable	Pan
L28	1	1	58396	0	58396
L5	1	2	59494	0	59494
L22	1	3	59488	0	59488
L13	1	4	59492	0	59492
Q19	1	5	55577	0	55577
L4	1	6	58690	0	58690
C15	1	7	59277	0	59277
L26	1	8	59247	0	59247
Q29	1	9	55005	0	55005
C27	1	10	59720	0	59720
C21	1	11	58533	0	58533
L21	1	12	58610	0	58610
L7	1	13	59269	0	59269
C25	1	14	58481	0	58481
L3	1	15	58948	0	58948
C24	1	16	59648	0	59648
Yugu18	1	17	60302	0	60302
L25	1	18	58230	0	58230
Q30	1	19	54025	0	54025
Q3	1	20	55472	0	55472
C21	1	21	58533	0	58533
C28	1	22	59225	0	59225
L18	1	23	59676	0	59676
C4	1	24	59646	0	59646
L38	1	25	58511	0	58511
Yugu18	1	26	60302	0	60302
C18	1	27	59246	0	59246
C3	1	28	59908	0	59908
L38	1	29	58511	0	58511
C18	1	30	59246	0	59246
Q32	1	31	55988	0	55988
Q23	1	32	56526	0	56526
Q26	1	33	56393	0	56393
C26	1	34	59282	0	59282
L20	1	35	57165	0	57165
L25	1	36	58230	0	58230
C23	1	37	58426	0	58426
Q4	1	38	55985	0	55985
Q25	1	39	57101	0	57101
L37	1	40	59128	0	59128
C8	1	41	58836	0	58836
Q29	1	42	55005	0	55005
L25	1	43	58230	0	58230
L4	1	44	58690	0	58690
L6	1	45	59858	0	59858
L39	1	46	59699	0	59699
C22	1	47	58939	0	58939
L37	1	48	59128	0	59128
Q12	1	49	55548	0	55548
C21	1	50	58533	0	58533
L17	1	51	59165	0	59165
C28	1	52	59225	0	59225
L7	1	53	59269	0	59269
C19	1	54	59743	0	59743
L10	1	55	59253	0	59253
C19	1	56	59743	0	59743
L12	1	57	59211	0	59211
C3	1	58	59908	0	59908
Q17	1	59	55398	0	55398
L12	1	60	59211	0	59211
L15	1	61	59307	0	59307
Q14	1	62	52346	0	52346
Q29	1	63	55005	0	55005
L30	1	64	59466	0	59466
C2	1	65	59421	0	59421
Q19	1	66	55577	0	55577
L39	1	67	59699	0	59699
C25	1	68	58481	0	58481
Q37	1	69	55589	0	55589
C12	1	70	59659	0	59659
L10	1	71	59253	0	59253
C17	1	72	58892	0	58892
C2	1	73	59421	0	59421
L3	1	74	58948	0	58948
C31	1	75	59199	0	59199
L33	1	76	57672	0	57672
Q18	1	77	55131	0	55131
L29	1	78	59447	0	59447
Q33	1	79	57089	0	57089
C32	1	80	59334	0	59334
C35	1	81	58719	0	58719
C24	1	82	59648	0	59648
L13	1	83	59492	0	59492
L32	1	84	59018	0	59018
Q14	1	85	52346	0	52346
L24	1	86	59308	0	59308
L30	1	87	59466	0	59466
A10	1	88	55552	0	55552
Q21	1	89	55473	0	55473
xiaomi	1	90	60001	0	60001
C12	1	91	59659	0	59659
Q23	1	92	56526	0	56526
Q1	1	93	53982	0	53982
C8	1	94	58836	0	58836
C17	1	95	58892	0	58892
L38	1	96	58511	0	58511
Q22	1	97	55828	0	55828
C34	1	98	59942	0	59942
L19	1	99	58218	0	58218
Q36	1	100	56030	0	56030
Q17,C33	2	1	51367	11295	62662
Yugu18,Q4	2	2	52883	10521	63404
L27,L4	2	3	56160	5562	61722
Q10,Q28	2	4	50266	9717	59983
L29,L5	2	5	56727	5487	62214
Q16,Q21	2	6	50950	9285	60235
Q4,Q7	2	7	51536	8870	60406
Q32,C12	2	8	52739	10169	62908
L14,C22	2	9	56580	5251	61831
Q13,L6	2	10	47113	15504	62617
L36,C9	2	11	54868	6900	61768
Q25,C18	2	12	53771	8805	62576
C32,L8	2	13	57143	4945	62088
L31,L9	2	14	53914	8229	62143
Q23,Q1	2	15	50130	10248	60378
L35,C17	2	16	56060	6015	62075
L16,L33	2	17	55695	5883	61578
L24,L17	2	18	56184	6105	62289
Q15,L38	2	19	51269	11498	62767
L19,Q30	2	20	49995	12253	62248
C14,Ci846	2	21	55592	6582	62174
C6,Q7	2	22	52645	10031	62676
L12,Q9	2	23	51646	10753	62399
Q24,Q9	2	24	48946	10960	59906
Q24,Q9	2	25	48946	10960	59906
L26,Q16	2	26	52430	10099	62529
L15,C1	2	27	55792	6512	62304
L5,C32	2	28	56996	4836	61832
L34,C7	2	29	55608	5907	61515
C22,L9	2	30	56040	5873	61913
C2,C15	2	31	56449	5800	62249
Q34,Q6	2	32	50811	9408	60219
L37,Q15	2	33	51918	10817	62735
C10,C18	2	34	56280	5461	61741
C24,Yugu18	2	35	57348	5254	62602
L30,C32	2	36	56617	5566	62183
L2,Q28	2	37	50231	11653	61884
L5,L16	2	38	57558	3979	61537
L37,C34	2	39	56931	5208	62139
Q12,Q36	2	40	50985	9608	60593
C19,Q7	2	41	53069	9562	62631
Q30,L25	2	42	50287	11681	61968
C4,C33	2	43	55930	6417	62347
C16,Yugu18	2	44	57102	5236	62338
Q25,C25	2	45	52692	10198	62890
Q23,C2	2	46	53072	9803	62875
Q23,L1	2	47	52549	10026	62575
C29,C1	2	48	55521	6867	62388
C29,Q32	2	49	52322	10464	62786
Yugu1,L33	2	50	55244	6429	61673
C16,L10	2	51	56367	5657	62024
Yugu1,Q35	2	52	51791	11202	62993
Q2,L10	2	53	53125	9591	62716
L7,Q1	2	54	50771	11709	62480
L30,L5	2	55	56880	5200	62080
L14,L35	2	56	56662	5391	62053
L12,L4	2	57	56004	5893	61897
C2,Q21	2	58	52198	10498	62696
A10,C28	2	59	51714	11349	63063
C8,C22	2	60	55873	6029	61902
Q23,L28	2	61	52192	10538	62730
C4,Q25	2	62	53875	8997	62872
C2,L9	2	63	56392	5651	62043
L23,C21	2	64	54682	7217	61899
Q17,L4	2	65	51510	11068	62578
L32,Q1	2	66	50453	12094	62547
C14,Q2	2	67	52535	10250	62785
Q22,C23	2	68	51655	10944	62599
C8,Q17	2	69	51521	11192	62713
C29,L21	2	70	55753	6224	61977
L32,Q29	2	71	51569	10885	62454
L2,Q17	2	72	50636	11658	62294
C4,L7	2	73	57136	4643	61779
L14,Yugu18	2	74	57324	5126	62450
C7,C17	2	75	55602	6333	61935
C10,Q11	2	76	51108	11284	62392
Q17,Q36	2	77	50707	10014	60721
C3,Q28	2	78	51713	11065	62778
L36,C28	2	79	55216	6652	61868
Q23,C12	2	80	53296	9593	62889
L27,L6	2	81	57015	5020	62035
L17,L20	2	82	54227	7876	62103
Q17,Q7	2	83	50842	9671	60513
L36,Q10	2	84	51126	11273	62399
C14,C13	2	85	57342	3678	61020
C9,C15	2	86	56201	5652	61853
Q33,Q29	2	87	51099	9896	60995
L30,Q18	2	88	52004	10589	62593
Q1,L12	2	89	50832	11529	62361
Q24,C27	2	90	51093	11552	62645
C29,Q14	2	91	49132	13202	62334
Q29,L1	2	92	51221	11161	62382
L13,L32	2	93	56273	5964	62237
Q2,Q7	2	94	52255	8035	60290
L24,Q23	2	95	53017	9800	62817
L36,L20	2	96	53023	8978	62001
L5,Q24	2	97	51198	11116	62314
C21,L39	2	98	56207	5818	62025
L19,Q11	2	99	50534	11875	62409
L14,Q36	2	100	52650	10202	62852
L37,Q1,Yugu18	3	1	49819	14304	64123
C4,Q10,L16	3	2	51584	12429	64013
A10,L28,C18	3	3	49873	14359	64232
C2,L21,L12	3	4	54573	8337	62910
C4,L10,L3	3	5	54830	8433	63263
L15,Q30,C6	3	6	49465	14606	64071
C35,C36,L20	3	7	53323	9626	62949
Q14,C36,L28	3	8	47891	16067	63958
L27,C24,Q10	3	9	50964	13197	64161
L18,C9,C15	3	10	55067	7686	62753
Q2,Q35,C12	3	11	49484	15253	64737
C8,L26,C1	3	12	53866	9530	63396
Q3,Q17,L23	3	13	47895	16134	64029
L32,Yugu18,L20	3	14	53095	10456	63551
C8,C10,C34	3	15	55078	7597	62675
L15,C24,L7	3	16	55143	7965	63108
L5,L23,Q15	3	17	50041	13960	64001
C29,C22,Q18	3	18	50249	13516	63765
C22,Q9,L4	3	19	49726	13925	63651
L30,C16,C35	3	20	54292	8968	63260
C8,C16,Q35	3	21	50451	13821	64272
L37,C19,C25	3	22	54115	9199	63314
Q12,Q1,Q35	3	23	46892	15628	62520
Q23,L26,C16	3	24	51909	12031	63940
L23,C20,Q10	3	25	49353	14731	64084
Q12,L28,Q7	3	26	48699	15328	64027
L11,C28,C1	3	27	54653	8636	63289
Q14,L18,C7	3	28	48075	15232	63307
Q33,C15,Ci846	3	29	52373	11362	63735
C15,C6,Q13	3	30	46199	16736	62935
Q14,Q2,C12	3	31	47497	16691	64188
Q3,C25,Yugu18	3	32	50333	14137	64470
xiaomi,L11,L7	3	33	55835	7126	62961
L30,C4,xiaomi	3	34	55830	7305	63135
C2,Yugu18,Q36	3	35	51718	12681	64399
C3,C36,L9	3	36	55727	7538	63265
L32,L16,L21	3	37	54200	9031	63231
C34,L12,L29	3	38	55006	8576	63582
L17,C24,C31	3	39	55061	7901	62962
C13,L9,L38	3	40	53915	9434	63349
L27,C10,Q26	3	41	51262	12858	64120
L23,C16,C15	3	42	53658	9632	63290
L16,Q17,Q13	3	43	44491	19808	64299
L8,C1,C17	3	44	54395	9023	63418
Q33,L8,Q9	3	45	49384	14667	64051
C22,L22,C20	3	46	53994	8991	62985
L32,Q32,C18	3	47	50887	13336	64223
C29,L31,Ci846	3	48	52458	10875	63333
A10,L2,Q23	3	49	48028	16432	64460
L34,L16,Q6	3	50	50885	12933	63818
L24,Q28,Q21	3	51	48344	15595	63939
C35,C5,L33	3	52	53245	9957	63202
C15,C16,L28	3	53	54025	9086	63111
L5,C4,L33	3	54	54177	8907	63084
C15,C25,L4	3	55	53966	8844	62810
Q12,Q30,L6	3	56	48149	15911	64060
C14,C16,Q11	3	57	49926	13977	63903
L2,C36,C20	3	58	53074	10242	63316
L34,L32,Q32	3	59	50237	13919	64156
Q17,Q15,Q18	3	60	47246	15246	62492
C32,Q11,L33	3	61	49021	14866	63887
C22,Q18,L4	3	62	50253	13282	63535
L18,Q16,Q7	3	63	49529	14791	64320
Q22,L32,L28	3	64	50225	13850	64075
L13,Q36,L3	3	65	50987	13219	64206
L24,Q11,L14	3	66	50228	13925	64153
C29,Q9,L3	3	67	49952	14200	64152
L27,L31,L1	3	68	52154	11331	63485
L29,C4,L26	3	69	55202	8022	63224
Q33,L16,Q19	3	70	50028	13588	63616
L7,Q1,Q32	3	71	48237	15931	64168
L2,L1,Q7	3	72	50052	13279	63331
Q33,L19,Q17	3	73	48478	15565	64043
C3,Q14,Yugu18	3	74	48855	15453	64308
C21,C13,Q10	3	75	50543	13635	64178
C22,L21,C23	3	76	53957	8296	62253
Q33,L11,L28	3	77	52045	11460	63505
C9,Q35,C12	3	78	50372	13797	64169
L29,L32,C13	3	79	54724	8568	63292
C14,L36,Q16	3	80	49362	14665	64027
L30,Q32,Q28	3	81	48801	15448	64249
Q23,Q22,Q25	3	82	50615	11460	62075
L23,Yugu1,Q36	3	83	50359	13862	64221
L37,L30,C14	3	84	54530	8481	63011
C4,Q15,C25	3	85	50202	13903	64105
C29,Q3,C15	3	86	50482	13579	64061
L18,Ci846,L6	3	87	55269	8096	63365
A10,C20,Q26	3	88	48517	15809	64326
L26,C28,Q30	3	89	49572	14435	64007
Q3,Q28,Q11	3	90	47054	14863	61917
L22,L12,Yugu18	3	91	55523	7987	63510
L22,C36,C34	3	92	56535	6347	62882
C8,L4,Q11	3	93	49356	14659	64015
Q12,L11,C10	3	94	50860	13159	64019
L34,L26,Q37	3	95	50034	14389	64423
C32,C36,C31	3	96	55526	7727	63253
L15,C1,Ci846	3	97	54007	9412	63419
Q20,L36,Q34	3	98	47796	16359	64155
Q36,C6,L33	3	99	50166	13832	63998
C2,C32,C19	3	100	55621	7369	62990
A10,L4,C27,C12	4	1	49548	15499	65047
Q6,Q1,Q18,Q9	4	2	45057	18222	63279
C35,L22,C21,L18	4	3	53030	10825	63855
C34,Q23,C1,L14	4	4	50800	14237	65037
C34,xiaomi,L7,L28	4	5	53524	10441	63965
Q14,Q34,Q16,Yugu1	4	6	44023	21379	65402
Q3,Q10,C25,Q4	4	7	47069	18039	65108
C23,L4,C1,L10	4	8	52017	11952	63969
C10,Q6,C26,C25	4	9	49064	15605	64669
xiaomi,C7,Q13,L20	4	10	43367	21882	65249
L14,Q36,L12,C17	4	11	50157	14542	64699
Q25,xiaomi,L35,Q9	4	12	49127	16075	65202
L30,C21,Q15,Q21	4	13	47221	17969	65190
C21,L12,Q28,L20	4	14	47482	17174	64656
C3,Q32,C25,L38	4	15	49195	15500	64695
C10,C4,Q13,Q4	4	16	43497	22190	65687
Q33,Q4,Q1,Q21	4	17	45267	19240	64507
Q6,C13,C20,L9	4	18	49545	15259	64804
C32,C9,C28,L10	4	19	53014	11002	64016
L22,C32,L21,L36	4	20	52228	11443	63671
Q23,L32,L34,Q10	4	21	48249	16993	65242
C34,Q12,C21,C27	4	22	49739	15112	64851
C2,Q34,C1,L38	4	23	48305	16856	65161
L32,C7,Q35,Q26	4	24	47593	17833	65426
L30,Q25,C32,Q4	4	25	49331	16043	65374
L29,L8,L12,L14	4	26	54300	9458	63758
C29,L18,Q1,C27	4	27	48773	15999	64772
xiaomi,Q6,L7,C18	4	28	50640	13979	64619
L34,Q28,C7,Yugu18	4	29	48586	15873	64459
C10,C16,Yugu18,C18	4	30	53982	9769	63751
L37,L26,C8,C27	4	31	53592	10122	63714
L29,Q19,Yugu1,Yugu18	4	32	50297	14513	64810
L14,C7,Q18,Q9	4	33	46780	18385	65165
L37,Q4,C5,L3	4	34	49901	15167	65068
L29,L26,L5,Q28	4	35	49412	15236	64648
L30,C1,C34,Q28	4	36	49331	15658	64989
L32,C23,Q17,Yugu18	4	37	48967	16077	65044
C8,C7,L25,L38	4	38	51628	11822	63450
C29,Q3,L22,Ci846	4	39	49784	14783	64567
L20,Yugu1,L38,L1	4	40	50725	13222	63947
Q13,L34,Q35,C33	4	41	42538	22725	65263
L24,Q33,Q24,Q16	4	42	46109	19043	65152
C34,C36,Q15,C31	4	43	50440	14313	64753
Q19,C32,L11,L10	4	44	50406	14230	64636
C10,L35,Ci846,Yugu18	4	45	53664	10412	64076
Q19,L32,C36,L12	4	46	50183	14635	64818
L36,C9,C24,L38	4	47	51570	12006	63576
L16,C23,Q21,Q36	4	48	47721	17403	65124
Q22,L21,C9,Q1	4	49	46250	18995	65245
C8,Q21,C31,Q4	4	50	47745	17563	65308
C29,L16,Q26,Q4	4	51	49016	16102	65118
C2,L19,L21,L18	4	52	52440	11370	63810
Q12,Q14,L3,L33	4	53	44915	19989	64904
L22,Q30,Q18,C26	4	54	46579	18586	65165
L23,L17,C21,L1	4	55	51432	12524	63956
Q23,C28,C34,Q36	4	56	49279	15884	65163
Q25,C22,L11,Q36	4	57	48975	16143	65118
L28,Q12,Q7,L6	4	58	48188	16801	64989
C35,L32,C28,Ci846	4	59	52781	10940	63721
L13,Q22,L28,Ci846	4	60	49605	15151	64756
L34,C10,L26,L9	4	61	52516	11408	63924
C14,Q7,L29,Q36	4	62	47979	17341	65320
L12,C19,Q10,L6	4	63	50908	13920	64828
L5,L31,L37,L10	4	64	51945	12086	64031
Q30,Q6,Q15,C28	4	65	45695	19293	64988
C8,Q1,L39,C20	4	66	47956	16789	64745
Q17,L11,C33,L18	4	67	49734	14877	64611
A10,C3,Q23,Q2	4	68	48199	17543	65742
C18,L22,Q1,Q36	4	69	47125	18169	65294
L34,L19,C3,Q29	4	70	48277	16590	64867
C2,L19,L17,Q35	4	71	48865	15987	64852
C22,C23,Q13,L33	4	72	43263	21137	64400
L24,Q24,L18,Yugu18	4	73	49287	15669	64956
Q3,L32,C13,L4	4	74	49395	15398	64793
L5,L32,L17,Q13	4	75	44918	19906	64824
L23,C9,Q26,Q11	4	76	46723	18723	65446
C2,C23,L5,L10	4	77	53364	10245	63609
L29,Q6,C1,C27	4	78	50093	14906	64999
L27,Q15,C33,C26	4	79	49012	15717	64729
C3,C36,L39,Q10	4	80	51230	13597	64827
Q20,L15,L18,L17	4	81	50789	13831	64620
L14,C9,C28,L3	4	82	52869	11023	63892
A10,L21,Q29,Yugu18	4	83	46675	19169	65844
L23,Q30,C22,L12	4	84	47915	16624	64539
L29,L19,L18,L14	4	85	53204	10582	63786
C35,Q12,Yugu1,C28	4	86	49898	14204	64102
Q23,Q25,L21,L22	4	87	49678	15232	64910
C8,L8,L39,L14	4	88	54635	8790	63425
C1,C19,Q13,Ci846	4	89	45016	19966	64982
L34,Q30,A10,L4	4	90	45704	19644	65348
Q23,C6,Q35,L20	4	91	47052	18620	65672
C16,C6,Ci846,C26	4	92	53362	10594	63956
L27,C4,C5,C34	4	93	54519	9308	63827
Q20,L13,L39,C31	4	94	51151	13362	64513
A10,Q17,L8,C6	4	95	47977	17748	65725
L5,L15,L17,L4	4	96	53618	9908	63526
C21,L39,L28,Q35	4	97	48771	16208	64979
L37,Q25,L36,Q32	4	98	48321	16792	65113
C35,xiaomi,C5,Ci846	4	99	53489	10579	64068
C6,C15,Q37,Q21	4	100	48182	16516	64698
L27,C27,L20,C28,L1	5	1	50559	14079	64638
L12,L3,C32,C24,C7	5	2	51961	12435	64396
L11,Q23,C28,C25,Q30	5	3	46138	19685	65823
Q14,L3,C14,C10,Q15	5	4	44272	21258	65530
L27,C21,C35,L15,Q21	5	5	48068	17263	65331
L36,L2,L38,L39,Q13	5	6	42013	23506	65519
L36,L28,L3,Q12,Q4	5	7	45696	20059	65755
L26,L19,C28,Q36,C7	5	8	48319	16801	65120
L20,Q23,L37,Q21,L39	5	9	46986	18855	65841
L2,C1,L4,C23,L39	5	10	50041	14404	64445
C1,L37,L14,C13,L22	5	11	52471	12007	64478
C34,L2,Q3,C17,C7	5	12	47273	18071	65344
Q25,C2,L16,L10,C13	5	13	50851	14413	65264
Q25,Q22,L3,L35,C17	5	14	48306	17270	65576
Q22,L17,L30,L26,L38	5	15	48861	16290	65151
Q20,Q22,L20,L37,Q28	5	16	45387	20330	65717
Q18,C12,C29,L22,C16	5	17	49272	15817	65089
L27,Q19,C12,L31,C22	5	18	47424	18043	65467
C21,L38,L18,L31,C4	5	19	49807	14827	64634
Q20,L5,C35,L29,C26	5	20	49271	15945	65216
L5,L8,L26,C10,C28	5	21	53152	10866	64018
C35,C1,Yugu18,L38,Q28	5	22	47889	17104	64993
Q18,Q33,L16,L21,Q13	5	23	41642	24124	65766
Q18,L16,Q6,L10,Q34	5	24	46122	19552	65674
Q36,A10,Yugu1,C36,L4	5	25	47485	18427	65912
L36,L28,C26,C16,L1	5	26	49845	14760	64605
L17,C29,C8,L2,xiaomi	5	27	51217	13095	64312
Q2,C14,C2,C18,Q26	5	28	48084	17669	65753
C27,Q18,L29,L35,C32	5	29	49149	16131	65280
Q20,L30,Q12,C24,C13	5	30	48208	17635	65843
L5,Q2,Q7,Q33,C9	5	31	47131	18644	65775
L13,L12,C12,L26,C26	5	32	52898	11385	64283
C33,Q6,Q35,C31,Q13	5	33	41442	25035	66477
Q24,L35,C19,L25,Q15	5	34	45823	19897	65720
Q6,Q29,Q21,A10,L39	5	35	44563	21640	66203
L27,Q14,C35,C6,C26	5	36	46270	18366	64636
L27,L2,L10,C17,C7	5	37	50312	14094	64406
L36,C27,C12,C5,L33	5	38	51088	13046	64134
L28,C18,L14,C6,C3	5	39	52387	11801	64188
Q24,C8,C29,Q12,C25	5	40	45333	20283	65616
L23,Q33,Q6,C20,L22	5	41	47009	18305	65314
L2,L20,L21,C13,L9	5	42	49077	15595	64672
Q22,C27,L2,C28,C22	5	43	48048	17171	65219
L5,L3,Q16,xiaomi,Q11	5	44	47309	18435	65744
C5,L24,L22,L39,Q1	5	45	48448	16956	65404
L36,L8,L2,L37,C3	5	46	50894	13315	64209
L28,L37,xiaomi,C26,Q9	5	47	47831	17497	65328
Q24,Q29,A10,Yugu1,C33	5	48	43806	22045	65851
Q2,L18,C6,Q4,Q15	5	49	47008	18878	65886
C12,L2,L32,C26,Yugu1	5	50	51195	12792	63987
C21,C34,Q33,C23,C33	5	51	48967	15812	64779
L27,Q24,C15,L6,L21	5	52	47708	17360	65068
L3,L7,L19,L32,C31	5	53	51038	13516	64554
C8,C5,C32,Q28,L24	5	54	48256	17296	65552
C3,A10,C36,C7,C33	5	55	48442	16936	65378
Q24,L12,C8,Q3,C3	5	56	46184	19521	65705
L8,C21,Q2,C24,C26	5	57	49491	16040	65531
L23,Yugu18,C24,L31,Q36	5	58	47791	17906	65697
Q18,Q7,C13,L25,Q26	5	59	46143	19789	65932
Yugu18,C18,L31,Yugu1,L9	5	60	50867	13841	64708
L17,C35,Q35,Q32,L9	5	61	47202	18569	65771
Q25,L37,C10,C23,L9	5	62	49260	16028	65288
Q20,Q7,L26,Q3,L21	5	63	46515	19059	65574
C21,Q23,Q36,C36,L9	5	64	47805	18246	66051
C2,L2,C18,L18,Q28	5	65	47521	17758	65279
L16,Q34,L32,C24,C4	5	66	48975	16295	65270
L29,L7,L18,C17,Q13	5	67	44135	21531	65666
L8,C27,Yugu18,L4,Yugu1	5	68	53639	10531	64170
C21,Q33,Q21,Q13,Q37	5	69	40481	26004	66485
C35,C8,Q29,xiaomi,L4	5	70	48147	16902	65049
Q22,C29,L6,Q34,Q21	5	71	46162	19717	65879
L27,L17,L16,C5,L6	5	72	53862	9977	63839
Q10,C12,L26,L18,C36	5	73	50284	14663	64947
Q22,L15,C19,Q9,L34	5	74	46979	18689	65668
Q10,L32,C16,Q1,Q11	5	75	45144	20645	65789
L3,C5,Yugu18,L39,Q1	5	76	48408	17323	65731
C14,C6,L25,Q30,L9	5	77	46942	18260	65202
C34,L35,C10,C9,C16	5	78	52561	11446	64007
L36,L17,C14,Q4,Q30	5	79	45322	20082	65404
L27,L29,L19,L21,Q11	5	80	46916	18415	65331
Q22,L14,C36,Q15,C33	5	81	47441	18218	65659
Q17,C5,C19,Q34,C31	5	82	46791	19313	66104
L11,Q33,C19,C9,Q11	5	83	46843	18839	65682
L5,Yugu18,L20,Q32,C33	5	84	48202	17356	65558
Q24,L37,C4,Q30,L39	5	85	45710	19828	65538
L29,L16,C8,A10,C36	5	86	49093	16389	65482
L16,Q23,xiaomi,A10,L1	5	87	47631	18634	66265
Q14,Q24,C8,Q29,L1	5	88	42119	23782	65901
L13,Q14,L11,Yugu18,A10	5	89	45302	20909	66211
Q22,Q14,Q33,L18,L31	5	90	43289	22699	65988
Q19,Q18,C8,L29,C7	5	91	46649	18727	65376
Q7,C29,xiaomi,L4,C22	5	92	49344	15287	64631
C20,C24,Q21,Q32,Q13	5	93	41749	24592	66341
L13,L32,Q26,L33,C33	5	94	48083	17262	65345
L17,C15,C12,Q26,C4	5	95	50241	14930	65171
Q25,L11,L16,C18,Q4	5	96	48883	16796	65679
L7,C13,L34,C33,Q37	5	97	48280	16890	65170
Q2,L18,Q30,C23,Q11	5	98	44540	21524	66064
Q25,Q3,L19,C26,Q37	5	99	45612	20703	66315
L17,Q10,C34,C8,Q21	5	100	47636	17933	65569
L16,L19,L32,Q4,Yugu1,Q13	6	1	41882	24436	66318
Q19,L37,xiaomi,Q21,Q32,L9	6	2	46215	20234	66449
Q20,Q14,Q33,C18,C6,C31	6	3	44181	21975	66156
Q19,C33,L10,C24,C31,Q11	6	4	45531	20708	66239
L16,Q16,C1,C20,L38,C26	6	5	46976	18698	65674
Q25,C21,C10,C24,A10,C36	6	6	46574	20006	66580
L13,L6,Q34,Q9,L24,C16	6	7	46285	19978	66263
C15,C34,C8,C2,Q29,L1	6	8	47584	18180	65764
L27,C3,L8,Q7,C26,A10	6	9	46730	19735	66465
Q22,L15,L16,Q29,L37,C26	6	10	46262	19680	65942
Q14,C27,C10,C28,C4,C7	6	11	45658	19822	65480
Q14,C34,C35,L29,Yugu18,Q37	6	12	44644	21457	66101
Q19,L11,C2,Q16,Q35,L21	6	13	45321	21237	66558
Q18,L19,Q34,L24,C23,Q32	6	14	44236	22095	66331
L8,L3,Q6,L14,Q21,A10	6	15	45644	21054	66698
L5,L23,L17,Q7,Q16,L31	6	16	45652	20490	66142
Q19,Q6,Q35,Q12,C24,L31	6	17	43828	22982	66810
Q24,L30,C1,L9,L37,C31	6	18	46980	18866	65846
L27,Q22,L23,L8,C1,Q1	6	19	45672	20483	66155
L13,C18,L24,Yugu1,C7,Q13	6	20	43260	22664	65924
L8,C18,xiaomi,L18,C10,C6	6	21	52551	11966	64517
C21,C35,Q12,L18,C6,C23	6	22	47059	18339	65398
L23,C15,L28,Q10,L4,C16	6	23	47059	18643	65702
L13,L36,Q16,L10,L25,L34	6	24	46560	19258	65818
C34,L20,C13,C26,Q4,C31	6	25	47408	18202	65610
L23,Q10,L30,L15,A10,Q1	6	26	44147	22686	66833
L27,Ci846,L20,Q9,C23,Q32	6	27	44742	21628	66370
L36,Q7,L30,L21,Q28,Q4	6	28	44265	21991	66256
L23,Q7,L30,L3,C20,Q11	6	29	45124	21090	66214
L29,Q6,C1,Q12,C32,Q1	6	30	44885	21640	66525
Q36,C21,C35,L15,Q9,Q4	6	31	44495	22212	66707
Q19,Q24,C1,C26,Q9,C7	6	32	43627	22744	66371
L36,L28,C35,C2,L14,Q9	6	33	45908	19692	65600
Q20,L5,C1,C32,C17,C22	6	34	48678	16697	65375
Q6,C19,L20,xiaomi,L4,Q11	6	35	45260	20770	66030
L30,C29,L21,C26,A10,Q30	6	36	44389	22138	66527
Q17,Q18,L3,Q29,Q9,C33	6	37	42505	24224	66729
Ci846,L15,L35,C24,Q36,Q1	6	38	45846	20432	66278
C34,Ci846,Q34,Q36,C16,L39	6	39	46928	19331	66259
Q14,L36,L31,Q1,C33,L1	6	40	40983	25448	66431
Q2,Q29,C26,Q36,Q30,C36	6	41	44676	21576	66252
Ci846,L3,L6,L32,L24,Q37	6	42	48138	17940	66078
L3,Q6,C1,L38,xiaomi,Q4	6	43	46662	19558	66220
L20,L38,C24,L33,C23,C33	6	44	47496	17105	64601
L29,L2,L10,Q12,C13,Q26	6	45	46098	20087	66185
C12,xiaomi,Q4,Yugu1,Q32,C33	6	46	47195	18650	65845
Q10,L30,L37,Q26,L24,C4	6	47	47767	18530	66297
Q18,C8,L20,xiaomi,C25,Q13	6	48	40585	25718	66303
L27,C34,C35,Q12,C10,L21	6	49	47675	17814	65489
L27,L28,C14,L21,Q37,L1	6	50	46115	20030	66145
Q24,C35,L26,Q16,C3,C7	6	51	45110	20948	66058
Q18,C8,L2,L20,L18,L1	6	52	45706	19665	65371
Q22,L34,L2,L19,L31,C3	6	53	45132	20779	65911
L13,Q7,Q29,Q3,L18,Q30	6	54	43115	23564	66679
L36,C2,Yugu18,L10,Q34,L34	6	55	46711	19194	65905
Q29,L19,C32,C26,C23,Q32	6	56	44738	21499	66237
Q24,L17,L30,L2,L16,C19	6	57	46912	18556	65468
L13,C34,Ci846,Q6,Q36,L9	6	58	47564	18583	66147
L16,L7,C1,C32,Q28,C23	6	59	47134	18568	65702
Q33,L7,C19,C32,C24,Q26	6	60	48193	17609	65802
Q36,Q29,C18,L14,L33,Q32	6	61	44247	22196	66443
C2,L38,Q3,L32,L4,A10	6	62	45024	21462	66486
Q19,C12,Q34,C24,C22,Q11	6	63	44216	22128	66344
Q22,Q2,Yugu18,L10,C18,C13	6	64	48292	17893	66185
L11,Q35,L38,C13,Q1,Q11	6	65	43081	23686	66767
L11,Q6,Q12,C28,Q28,L24	6	66	45729	20544	66273
C15,C35,Q33,C32,L39,C33	6	67	49521	15172	64693
C29,C9,Yugu1,xiaomi,Q4,L22	6	68	48259	17401	65660
L17,C15,C14,L19,Q34,C16	6	69	47098	18244	65342
Q2,C32,L31,C26,L24,Q13	6	70	41745	25059	66804
Q29,L7,C20,L10,L37,L6	6	71	47715	17860	65575
L2,Q29,Q23,L33,C16,C31	6	72	44892	21334	66226
C21,Q16,L7,C18,C17,C31	6	73	48005	17217	65222
L36,Ci846,C8,L34,L38,A10	6	74	45613	20230	65843
Q22,Q19,C1,L10,L32,L24	6	75	46927	19365	66292
C14,C29,L29,C18,L20,Q1	6	76	45431	20462	65893
L5,Q14,L8,C20,L20,L18	6	77	44902	20639	65541
L3,L20,xiaomi,L21,L34,Q15	6	78	46005	19835	65840
L13,C20,Q35,L38,L20,L9	6	79	45561	20434	65995
Q19,Ci846,L29,Q29,Q23,L39	6	80	45756	20681	66437
L3,C14,Q7,L6,C32,Q15	6	81	46619	19470	66089
Q25,Q18,L29,L26,C28,Q32	6	82	46224	20177	66401
Q20,C15,C35,L2,C1,Q13	6	83	41444	24920	66364
Q2,L15,L6,C3,C16,L39	6	84	50485	15169	65654
Q19,C15,L37,L18,L31,Q28	6	85	44970	21086	66056
Q17,C5,L18,L25,Q21,Yugu1	6	86	46279	19929	66208
L36,C1,A10,L4,L24,C4	6	87	46781	19344	66125
L23,Q6,L19,L34,C16,Q1	6	88	44107	22086	66193
L17,C33,C10,Q9,Q30,C31	6	89	44558	21616	66174
L29,L16,L14,L18,L4,L24	6	90	51840	12768	64608
Q35,L22,L25,L31,L34,Yugu1	6	91	45820	20183	66003
C8,L16,C1,C28,C13,C26	6	92	52084	11982	64066
C21,L3,L20,L19,C6,Q4	6	93	45910	19862	65772
C2,C29,Q6,C19,C24,Q28	6	94	46789	19067	65856
Q6,L7,C6,L31,C13,Q4	6	95	46173	19975	66148
Q20,L3,L32,C28,C9,C7	6	96	47711	17850	65561
L13,L23,L27,C27,L3,L32	6	97	50406	14472	64878
L27,Q16,Q34,Q15,C33,Q37	6	98	43068	23916	66984
Q22,L28,L7,Q30,C33,Q37	6	99	43516	23266	66782
Q16,Yugu18,L37,C13,Yugu1,L1	6	100	48740	16846	65586
C34,L3,C29,C1,L20,xiaomi,C32	7	1	49576	15679	65255
L5,Q25,Q10,C18,Q12,C25,C26	7	2	45223	21576	66799
L8,L28,L30,L16,C19,C3,Q37	7	3	48203	17839	66042
L8,L28,Ci846,C12,L21,L18,C6	7	4	50527	14306	64833
L5,Q7,C8,L6,Q21,L34,L22	7	5	46311	19898	66209
L28,C2,L29,C28,C3,C9,C16	7	6	50229	14688	64917
C14,C28,L25,Q28,Q36,L24,C23	7	7	44375	21967	66342
Q25,C21,Q18,L3,Q6,C19,Yugu18	7	8	46014	20583	66597
Q19,Q10,Q12,Q26,Q28,C3,L39	7	9	44121	22778	66899
C8,L15,L7,C10,L4,C22,Q1	7	10	45730	19980	65710
L27,Q25,L28,L3,C5,C20,L24	7	11	47294	18895	66189
Q24,L29,C5,C18,L6,Q32,L39	7	12	46147	20338	66485
Q25,Q18,Q7,Yugu18,Q36,L9,L1	7	13	44814	22335	67149
Q2,C18,Q23,L20,Q34,C32,L31	7	14	43610	22980	66590
Ci846,L6,Q34,C13,C3,Q30,C7	7	15	44923	21369	66292
L23,L36,L12,L6,L37,L31,C7	7	16	47775	17291	65066
Ci846,C29,Q16,L6,Q23,C10,Q9	7	17	45607	21203	66810
C15,C35,Q6,L35,C20,C18,Q3	7	18	45401	20834	66235
Q20,Ci846,C13,Q26,L33,C16,Q1	7	19	44220	22497	66717
Q10,C34,Q23,L37,L25,C26,C4	7	20	46630	19843	66473
Q35,L38,Q3,Q12,L31,A10,Q11	7	21	40977	26385	67362
L13,L23,C34,L6,Q26,Q21,C31	7	22	46536	19833	66369
Q17,Q24,L3,L30,C29,Q6,C17	7	23	43968	22751	66719
Q20,L36,C29,L37,Q12,xiaomi,Q11	7	24	44258	22270	66528
Q24,C15,L25,Q9,L24,C16,Q1	7	25	42566	24182	66748
Q14,Q6,L20,Q9,Q21,L22,C7	7	26	40689	26286	66975
L13,Q25,Q17,C27,L38,C22,Q30	7	27	43677	23033	66710
Q14,L8,C27,Q12,Q3,C17,Q15	7	28	42223	24570	66793
L23,L17,Yugu18,C6,Q4,Q13,L1	7	29	41441	25590	67031
L33,L2,L38,L14,Q3,Q36,Q37	7	30	42321	24817	67138
Q2,Q18,C29,C20,C3,Q32,Q13	7	31	40437	26944	67381
L8,L15,L35,C18,L22,C23,Q13	7	32	43200	22801	66001
L27,C21,Yugu18,L20,C24,Q4,C4	7	33	46648	19576	66224
L5,Q17,L28,C29,L26,L34,Q30	7	34	43776	22723	66499
L23,C27,L15,L16,Q29,C18,L18	7	35	47227	18720	65947
L5,Q17,Q18,Q35,Q9,C17,Q37	7	36	42300	24978	67278
L13,L23,Q10,L16,Q33,C20,Q3	7	37	44272	22346	66618
Q24,C2,L37,Q23,C13,C25,Q32	7	38	44346	22494	66840
L3,L26,Q32,C6,A10,C23,L39	7	39	45703	20898	66601
Q24,C21,C15,C34,L26,C5,Q28	7	40	44574	21853	66427
L11,L3,Q7,Q29,Q9,Yugu1,L1	7	41	44167	22615	66782
L27,Q24,Ci846,C2,L15,L6,C16	7	42	47156	18620	65776
L27,Q22,L8,L28,Q18,Q23,C10	7	43	45145	21488	66633
Q22,Q17,Q33,L21,C26,L34,C9	7	44	43457	23124	66581
Q2,C8,L2,L35,L33,Q4,L39	7	45	45261	21096	66357
L8,Q18,L30,C14,L10,Q23,C31	7	46	46455	20063	66518
L27,Q14,C12,L15,Q28,C22,Yugu1	7	47	43240	22948	66188
L13,Q25,C12,L2,L25,L4,C3	7	48	47397	18644	66041
L27,L5,L28,C1,L37,L22,Q11	7	49	46608	19331	65939
L28,Q33,Q29,C6,L31,L4,Q13	7	50	38716	28218	66934
C33,L29,C9,Yugu18,Q30,C23,Q13	7	51	40121	26596	66717
Q2,C14,L16,L10,Q34,Q21,C9	7	52	44282	22485	66767
Q25,L11,Q10,Q23,L19,C10,L39	7	53	46299	20329	66628
Q25,C15,L3,Q7,Q33,L30,Yugu1	7	54	46184	20399	66583
Q22,C29,Q29,L35,Q23,Q12,Q30	7	55	42519	24294	66813
Q2,Q10,L7,Q4,C22,Q32,Q13	7	56	40349	27172	67521
Q25,L11,Q29,Q26,Q4,L34,C7	7	57	43896	22913	66809
L27,L36,C12,C14,Q35,C32,Q1	7	58	43662	22903	66565
C15,C29,L39,C13,L31,Q32,C33	7	59	46672	19263	65935
Q20,Q33,Q6,Q29,L14,C25,C26	7	60	43387	23282	66669
L13,L23,C29,Q12,L33,L34,Q11	7	61	43704	22647	66351
L5,Ci846,L30,Q35,C20,Q3,Q37	7	62	44322	22701	67023
Q36,C12,Q30,C32,C26,Q9,C9	7	63	44407	21997	66404
Q20,C34,Q6,Q3,C3,Q32,C31	7	64	45336	21724	67060
Q20,Yugu18,L6,C32,C17,L22,C7	7	65	48755	16990	65745
Q14,Q33,C9,C20,Q3,C22,C23	7	66	41181	25188	66369
C27,Q10,C8,L19,Q32,Q37,Q11	7	67	43152	23993	67145
C35,Q35,Q3,L19,Q34,Q15,Q32	7	68	41782	25485	67267
C34,L3,L16,C19,L6,L21,L33	7	69	50393	14596	64989
L23,Q19,C16,Q16,L35,Q34,C36	7	70	44559	22316	66875
Q20,L23,C21,C8,C18,L21,L4	7	71	46373	19540	65913
Q20,L36,C20,C28,C26,Yugu1,C23	7	72	46013	19696	65709
Q22,Q18,C12,L19,C32,L31,Q30	7	73	42427	24199	66626
L27,L28,Q10,Q35,L38,C10,L19	7	74	44043	22488	66531
Ci846,C10,C32,xiaomi,L24,L22,Q37	7	75	48034	18217	66251
Q17,L17,L15,C1,L6,L33,C23	7	76	45936	20067	66003
C34,C2,Q12,L19,L4,C22,L39	7	77	47199	18455	65654
L36,L17,C21,Q18,L37,Q28,C36	7	78	44413	21669	66082
C2,Q33,Q29,C20,Q3,L39,C7	7	79	43659	22900	66559
L13,L12,L29,L32,L25,A10,Q11	7	80	44393	22521	66914
Q14,C21,Q10,L29,Yugu1,C19,Q30	7	81	41881	24936	66817
Q2,C19,Q34,C24,L25,C3,C23	7	82	45572	20830	66402
Q2,Q7,C12,C1,L6,Q3,Q9	7	83	45489	21275	66764
Q22,Q17,L29,L2,Q29,C1,C18	7	84	43340	23498	66838
L8,C34,Q7,C14,L21,L34,C16	7	85	47472	18373	65845
L3,C14,L16,L21,L32,Q28,Q37	7	86	44470	22231	66701
L27,Q25,L15,Q29,L10,xiaomi,Q32	7	87	45895	20793	66688
Q14,C2,Q33,L16,C1,Q35,C32	7	88	43376	23287	66663
Q20,L19,L18,L25,C13,L33,C31	7	89	46485	19454	65939
L13,L11,L28,C12,Q6,L7,L19	7	90	47327	18357	65684
L12,L7,L35,C18,Q9,Q32,Q37	7	91	45107	21875	66982
C12,C35,Q33,C14,L7,C9,C33	7	92	47907	17088	64995
Q14,C27,C35,C1,C22,L39,L9	7	93	45041	20750	65791
L13,Q19,L12,Q33,L37,L18,Q34	7	94	44758	22055	66813
L27,Q10,L16,Yugu18,C24,C25,Q21	7	95	46127	20357	66484
C21,C15,C35,Q33,L4,Q32,L9	7	96	45580	20603	66183
Q14,Q2,Yugu18,L10,L14,L19,L25	7	97	43619	22986	66605
L5,Q14,L38,C13,L31,C36,C31	7	98	44227	21640	65867
Q19,Q10,C2,Q9,Q36,Q28,C22	7	99	42856	24259	67115
L27,L13,L36,Q17,Q22,L21,L9	7	100	44737	21695	66432
Q19,L8,C2,Q33,L38,Q28,Q32,Q11	8	1	41952	25364	67316
Q25,C29,L16,L2,L18,C28,L22,C36	8	2	47846	18259	66105
L5,Q25,C34,L29,L20,C28,C6,C25	8	3	46709	19540	66249
L23,Q17,Q35,L6,L19,Q12,L22,L1	8	4	43256	24106	67362
L27,Q2,C14,C1,C18,C10,Q4,C9	8	5	45469	21150	66619
Q24,Q2,Yugu18,C10,Q9,L4,L24,C16	8	6	44393	22508	66901
Q20,L11,C35,Q35,C10,Q4,C4,Q37	8	7	43540	24145	67685
L5,L13,C19,L38,C13,C26,A10,Q30	8	8	44201	22644	66845
Q20,L6,Q3,L18,L25,L31,C26,Q32	8	9	43597	23683	67280
Q14,L35,C5,L6,Q21,Q4,L9,L1	8	10	42921	24277	67198
Q22,L17,L30,L35,L37,Q26,Q36,C31	8	11	45999	20717	66716
L28,C12,Q33,Q6,C18,L38,L32,C32	8	12	45513	20450	65963
L8,C21,L16,L31,C25,Q21,L22,L9	8	13	45491	20795	66286
Q25,C12,C35,L16,C2,L6,C23,Q15	8	14	46007	20492	66499
C27,L30,Q16,L35,L24,C4,C3,C22	8	15	47887	18175	66062
Q19,Q29,L14,xiaomi,Q34,L18,Q4,C4	8	16	42950	24188	67138
Q10,L30,L32,C24,L34,Q15,L39,L1	8	17	44844	22064	66908
C15,Ci846,C29,C2,L2,L10,C28,L24	8	18	49034	16166	65200
L36,Q24,L28,C34,C14,Q3,Q36,L9	8	19	41861	25174	67035
L5,L27,C12,L20,C26,L33,Q1,L9	8	20	44065	22319	66384
L8,C29,C8,L10,Q3,L18,C24,C26	8	21	47094	18991	66085
Q25,C7,C12,C32,Yugu1,C36,L39,C31	8	22	49121	16644	65765
L28,C2,C19,xiaomi,L32,C26,C17,C36	8	23	50119	14913	65032
Q19,L29,L26,C20,L9,C18,Q28,C31	8	24	44454	22134	66588
Q22,xiaomi,Q21,Q36,C4,Q15,C7,L4	8	25	43241	24009	67250
C8,L15,C14,Q33,C19,L10,L34,L22	8	26	47755	17784	65539
Q22,L11,C12,L26,Q23,L21,C22,C9	8	27	45615	20857	66472
L5,Q2,L3,L30,Q9,L24,L39,C31	8	28	47140	19430	66570
Q20,L8,C8,Q16,C10,L19,Q30,Q1	8	29	41575	25652	67227
L27,Q22,Q17,L17,Q18,L37,L4,C33	8	30	43502	23353	66855
Q20,Q24,C1,L10,C32,Q32,L39,C33	8	31	44276	22742	67018
L27,Q10,Q18,Ci846,Q2,C20,L19,L9	8	32	43698	23150	66848
L5,L23,Q10,Q2,L15,Q6,L26,C3	8	33	45427	21436	66863
L8,C14,L38,C17,C25,Q9,L24,Q13	8	34	39523	27583	67106
C35,C2,L38,Q34,C13,C4,C36,Q1	8	35	43788	22814	66602
L13,L11,Q18,Q7,L3,L6,C28,C25	8	36	45416	21121	66537
Q17,C8,L16,Q29,Q34,Q26,L22,Q15	8	37	41331	26191	67522
Q25,Q24,L3,Q33,C26,C23,C33,Q37	8	38	41828	25575	67403
C21,Q10,L7,Q29,L6,C18,L33,Q37	8	39	42640	24701	67341
L13,L5,L8,Q7,C12,C10,Q36,C33	8	40	46165	20348	66513
Q24,C34,C17,Q28,L33,C4,L39,C31	8	41	43828	22571	66399
Q19,L36,Q2,L30,Yugu18,L33,L34,Q32	8	42	43379	23941	67320
Q10,L10,Q9,C26,A10,Yugu1,C16,Q37	8	43	43212	24498	67710
L23,L8,Ci846,L30,L16,Q16,C5,L22	8	44	47626	18637	66263
L27,L5,Q29,Q23,A10,L22,C16,Q32	8	45	43926	23540	67466
L17,Ci846,C2,L6,L33,L22,C36,L9	8	46	50133	14963	65096
L5,L27,Q7,C19,Q23,C10,Q34,Q30	8	47	43261	23869	67130
Q17,C2,L35,L21,C6,L25,C4,Q15	8	48	44369	22555	66924
Q17,L3,L30,L2,L25,C26,Q21,A10	8	49	42595	24830	67425
C21,C8,L15,xiaomi,Q34,L33,C22,Q32	8	50	44288	22161	66449
Q19,L2,C5,C19,L38,C28,C6,L33	8	51	45168	21047	66215
Q25,C27,L3,L35,C18,Q26,C36,C33	8	52	46783	19856	66639
Q14,Q24,L28,L18,C25,L4,Q32,C33	8	53	40348	26443	66791
L5,C8,Q16,C19,L18,C28,Q30,L9	8	54	44746	21883	66629
Q25,L11,L28,C2,L26,L9,C4,Q13	8	55	41954	24826	66780
C21,C12,C5,C17,Q26,Q4,L22,L9	8	56	45879	20932	66811
L8,Q6,Q23,L21,C24,C25,C4,L9	8	57	46057	20345	66402
L15,L35,C18,L32,Q34,L18,C26,C23	8	58	45673	20500	66173
L3,L30,C12,Q35,C18,L32,C36,Q32	8	59	46063	20660	66723
L5,Q6,C17,L21,L33,L24,C22,C33	8	60	45455	20605	66060
L11,Q7,C2,C1,Yugu18,C28,Yugu1,Q15	8	61	46282	20289	66571
L27,Q6,Q29,L10,L21,L22,C23,Q13	8	62	39161	28022	67183
Q7,C8,C19,L20,L19,Q9,C22,C9	8	63	43142	23516	66658
Q14,C5,Q35,L38,Q34,L18,C6,C4	8	64	41622	25787	67409
Q22,L12,L29,L16,L25,C26,C17,Q15	8	65	44946	21905	66851
L5,L36,Q17,L29,L35,C13,Q21,C4	8	66	44971	21943	66914
L5,Q20,C21,Q10,C35,Q6,C16,L39	8	67	45368	21369	66737
L27,C15,L7,C20,Q35,L10,Q3,A10	8	68	43464	23837	67301
L12,C15,Q33,Q6,L26,L35,C17,L1	8	69	46145	20141	66286
C21,L29,Q33,Q3,C6,Q28,C17,Yugu1	8	70	43208	23637	66845
Q19,L11,C34,C27,Q7,C14,C2,C19	8	71	46371	20205	66576
L8,C14,Q29,C19,Q3,C26,Q9,C9	8	72	42958	24069	67027
L28,Q18,C12,C5,L20,Q34,L25,L9	8	73	43080	23832	66912
L12,Q29,Q35,C18,L10,C24,A10,Q13	8	74	39338	28473	67811
Q25,L36,C2,L16,L35,L38,L31,Q15	8	75	43978	22642	66620
Q10,L12,C36,C13,Q9,C26,Q15,C31	8	76	44411	22528	66939
L5,Q22,L12,L29,Q12,Q3,C25,C7	8	77	43776	23186	66962
L5,L36,Q36,C14,Q6,Q28,Q9,C26	8	78	41836	25408	67244
L8,L26,C31,L19,C24,Q30,Q13,Q37	8	79	39333	28208	67541
L12,L29,C2,C32,Q21,Q36,C16,L39	8	80	46402	20275	66677
L27,C19,Yugu18,C18,A10,L24,Q13,Q11	8	81	40423	27381	67804
Q14,L23,L11,L26,C1,Yugu18,L19,C25	8	82	43469	22780	66249
L13,L28,Q2,L3,Q35,Q4,Q15,L4	8	83	42975	24648	67623
C3,L36,C27,L16,C5,L6,L25,A10	8	84	46539	19847	66386
L23,Q24,C2,Q29,C10,C17,C9,Q13	8	85	38215	29103	67318
L5,Q17,C21,L30,L35,L37,L21,Q21	8	86	44896	21796	66692
Q20,Q17,Q6,C5,C6,L34,C9,C33	8	87	43859	23076	66935
Q25,C27,Q29,C17,Q34,L33,C22,Q15	8	88	41956	24916	66872
L5,L13,L28,C14,L19,L21,C13,L31	8	89	47182	18108	65290
L29,C35,Q16,Q12,C28,L34,Q11,L1	8	90	43146	23775	66921
C21,L29,L30,C19,Q12,C17,Q21,Q13	8	91	40318	26773	67091
Q20,C27,Ci846,C28,L31,L22,C23,Q11	8	92	44168	22458	66626
Q25,C15,Q18,L29,L7,C10,C24,C7	8	93	45676	20850	66526
L11,Ci846,C2,L37,L14,L19,L24,Q11	8	94	46194	19854	66048
L23,Q10,L2,Q6,L7,C5,Q9,Q13	8	95	38778	29007	67785
L35,C5,L10,C10,C24,Q28,C17,C9	8	96	46067	20111	66178
Q18,L3,L30,C29,Q29,L14,Q3,C22	8	97	42913	24038	66951
L27,L11,Q10,Q18,A10,C36,L39,Q37	8	98	43859	23732	67591
Q14,C21,C29,C18,Q34,C13,L24,C4	8	99	42612	24165	66777
L29,Q35,L14,L19,L18,C26,Q36,Q11	8	100	42925	24362	67287
L5,L28,C29,C35,L20,L37,xiaomi,C22,C36	9	1	47513	17764	65277
L17,C5,Q35,C1,L14,C26,C22,C9,L1	9	2	45224	21377	66601
Q20,Q10,L15,L35,xiaomi,L33,A10,Q13,Q11	9	3	38561	29553	68114
C21,C34,C29,C19,C10,L19,Q21,L21,Q36	9	4	44004	22800	66804
L8,C15,Ci846,Q7,C14,L29,L6,C10,C6	9	5	47275	18877	66152
L11,C34,C2,C19,Yugu18,L20,Q3,L18,C33	9	6	46142	19997	66139
Q20,Q36,Q16,L7,Yugu18,Q12,C10,Q4,L24	9	7	43340	24518	67858
Q22,C12,C2,L37,C6,L25,L31,Q15,C33	9	8	43375	23571	66946
L29,L19,C32,L21,C13,Q26,Q3,C17,L4	9	9	44124	22617	66741
Q25,Q24,C2,Q29,C19,Q3,xiaomi,L25,C23	9	10	41666	25435	67101
C29,C8,C19,L35,C13,A10,L22,C23,L9	9	11	45654	21079	66733
L17,Q2,Q7,Q33,C1,C18,L14,xiaomi,L34	9	12	44788	22136	66924
Q19,C21,C8,C19,Q3,L24,Q28,L34,C23	9	13	41757	25444	67201
L27,Q10,C35,C5,L10,C10,L33,C4,C33	9	14	45277	21264	66541
L13,Q10,Q18,C29,L15,L10,Q28,L4,L39	9	15	43542	23335	66877
L5,Q25,Q24,L2,L20,L21,L25,L31,Q37	9	16	40492	26998	67490
Q14,L28,C34,Q7,C8,Q35,C24,C6,Q13	9	17	37687	30287	67974
Q22,L26,C1,C20,L14,L19,L37,C17,Q32	9	18	44076	22866	66942
Q20,C27,L29,L15,Q13,Q12,L18,Q15,C31	9	19	39916	27878	67794
C27,L28,C8,L7,L6,Q3,L25,L4,C36	9	20	45760	20591	66351
L5,C21,C15,L28,Q7,Q3,L31,Q4,C22	9	21	42451	24706	67157
L36,Q18,L26,L38,L6,C6,Q26,C16,C7	9	22	44035	22465	66500
C15,Q33,L2,L7,Q29,Q34,L32,Q4,C22	9	23	40945	26295	67240
L13,C8,L16,C20,L38,C24,C6,Q26,C17	9	24	45946	20211	66157
L36,C21,C14,Q29,C20,L9,C26,Q32,C31	9	25	42273	24735	67008
Q24,L11,Q35,C18,C26,L33,C3,L39,Q11	9	26	41627	25783	67410
Q14,C2,L35,Yugu18,L32,Q28,Q36,Q37,L1	9	27	40901	26994	67895
L23,C33,L38,L18,Q34,Q26,C4,C9,L9	9	28	43217	23679	66896
Q17,L28,Q18,L3,L7,C1,C22,C23,L1	9	29	43036	23823	66859
Q17,L16,Yugu18,L6,L32,L18,C25,C4,Q30	9	30	44176	22728	66904
Q19,L8,L11,C12,C5,Q34,C25,Q21,Q30	9	31	41909	25395	67304
Q22,C21,C19,C1,L10,C25,Q36,C36,Q32	9	32	44162	23232	67394
Q19,C15,Q2,C8,L38,Q23,C26,Q36,C25	9	33	42644	24791	67435
Q19,Q17,C29,C2,L6,C28,Q36,L24,Q13	9	34	40759	26897	67656
Q22,Q24,C5,Yugu1,L18,L31,C17,C23,L1	9	35	42301	24587	66888
Q14,C12,Q33,L26,L20,L37,C6,C3,L22	9	36	42855	23729	66584
Q14,Q24,L11,C15,C35,xiaomi,C17,C23,C33	9	37	41183	25149	66332
Q14,C21,C2,C19,L10,C10,L31,Yugu1,Q1	9	38	40940	26090	67030
Q20,L8,C34,L26,Q23,Q12,L24,L9,Q37	9	39	44850	22794	67644
L8,C20,Q23,C13,C17,L24,C22,C7,L4	9	40	45766	20564	66330
L3,L15,C18,Q23,L19,C10,Q3,xiaomi,C36	9	41	45414	21429	66843
C34,L16,Q35,L14,Q9,Q21,L24,Q15,Q11	9	42	41641	26274	67915
Q25,C14,C29,L26,C5,L10,L14,Q4,C31	9	43	45743	20935	66678
Q14,C29,L15,C5,Q23,C26,Q21,C23,C7	9	44	41355	25873	67228
Q36,Q2,Q29,L38,Q12,Q3,Q21,Q32,L9	9	45	40538	27364	67902
L12,C12,L15,Q16,L7,C20,C10,C16,Q32	9	46	45190	21716	66906
Q14,C21,C15,C8,L37,Q3,C32,Q28,Q32	9	47	40280	27201	67481
C15,Q18,L2,Yugu18,Q36,C3,Yugu1,C36,C31	9	48	44979	21712	66691
L13,L23,Q17,L29,C20,Q34,Q4,L24,Q11	9	49	40906	26757	67663
L23,Q24,C35,C20,Yugu18,C26,Q9,C3,L9	9	50	42562	24260	66822
Q14,Q7,C14,L26,L14,Q3,C23,Q32,Q37	9	51	39860	28008	67868
Q10,C29,L6,L32,C24,L4,C9,C16,Q11	9	52	44549	22072	66621
L5,Q33,L26,Q29,L35,L37,C22,C9,Q32	9	53	43530	23403	66933
Q20,L17,C5,L7,L37,C32,C22,L33,C4	9	54	46670	19521	66191
L8,C29,C2,L19,C6,Q26,Q21,L22,Q32	9	55	44438	22674	67112
L5,Ci846,Q23,xiaomi,L37,L25,Q36,C23,Q1	9	56	43041	24190	67231
Q17,L11,C8,L30,C14,Q16,Q29,Q34,C13	9	57	41229	26342	67571
Q2,L10,Q12,Q3,xiaomi,L31,Q28,Q36,C4	9	58	41871	25865	67736
Q20,Q22,Q24,L26,L14,Q23,L37,L19,Q9	9	59	41984	25405	67389
L27,Q24,L17,C27,L3,L29,C18,C32,L32	9	60	45504	20619	66123
Q19,Q24,L12,Q29,C32,C28,Q21,C23,Q13	9	61	37378	30544	67922
L11,C12,L29,Yugu1,L32,Q34,C3,C23,Q11	9	62	43249	23601	66850
Q25,Q19,L8,C35,C28,L33,Yugu1,C36,C31	9	63	45425	21200	66625
Q22,L12,C1,C18,L21,Q26,Q9,Yugu1,Q15	9	64	42971	24563	67534
Q25,Q10,L15,L10,C28,A10,Q30,C23,Q11	9	65	40862	27085	67947
Q14,Ci846,L30,L29,C19,L18,Q26,Q9,C7	9	66	42000	25252	67252
Q20,Q17,L3,Q29,C19,C26,L24,Q30,L1	9	67	41576	26000	67576
L13,L3,L38,L37,L10,C24,L34,Q30,L1	9	68	44497	21718	66215
C3,C14,L16,C35,Yugu18,C32,C28,L34,L22	9	69	49681	15373	65054
L3,L15,C18,Q12,C28,L31,Q4,L24,Q1	9	70	42231	25164	67395
Q20,L27,C29,Q16,L10,C32,C3,C23,Q37	9	71	43936	23476	67412
Q24,C21,L12,C12,C14,C24,C26,Q9,L22	9	72	43051	23756	66807
L11,L17,Q2,Q33,Q23,L19,L39,L34,C7	9	73	44282	22609	66891
L23,C15,C35,C14,Q23,Q3,L39,Q9,Q32	9	74	42523	24994	67517
Q20,L23,L11,C15,L7,C1,L38,C6,C13	9	75	46283	19996	66279
L5,C34,C29,C5,C19,Q23,C22,L22,Q37	9	76	46149	20998	67147
L11,Q10,C2,L2,L15,Q29,L22,Yugu1,Q13	9	77	38953	28743	67696
Q19,Q33,Q16,L14,L21,L18,Q28,L24,C23	9	78	42020	25280	67300
Q25,L36,L33,C20,C13,Q4,L22,L39,L9	9	79	44140	22753	66893
L17,L12,Q18,C27,Q6,L38,C26,C17,A10	9	80	43012	24221	67233
Q22,L17,Ci846,L2,L37,C32,Q34,L24,C22	9	81	43795	23176	66971
L5,L36,C12,L3,Q35,C32,L4,L34,Q37	9	82	43431	23674	67105
Q14,Q10,Q18,C12,C14,Q16,C18,L39,C33	9	83	41018	26049	67067
Q20,Q19,Q29,Yugu18,Q13,Q26,A10,L9,L1	9	84	38515	30120	68635
L36,Ci846,C12,C8,L2,L35,Yugu18,L37,Q15	9	85	44980	21468	66448
L36,L2,L21,L25,Q30,L24,C9,C16,Q1	9	86	40568	26525	67093
L13,Q17,C14,C1,L19,C28,C6,C24,Q15	9	87	43638	23326	66964
Q19,Q24,C29,C35,L35,L1,L34,C22,Q11	9	88	41443	25804	67247
Q14,L3,L16,Q6,Q29,Q9,Q36,C7,Q11	9	89	38752	29076	67828
C34,Q29,C19,C28,L31,C17,L22,C33,Q11	9	90	42838	23996	66834
Q14,C8,C35,C2,L20,Q36,L22,C16,L4	9	91	41635	25337	66972
C15,L29,L6,L14,Q23,L32,L24,Q37,Q11	9	92	44094	23330	67424
L23,Q19,C34,L30,L7,Q35,L25,C17,L39	9	93	44249	22774	67023
L5,L3,L10,L21,C3,L22,C16,Q32,Q1	9	94	44895	21914	66809
Q25,C33,C29,C32,C6,L33,Yugu1,C36,L9	9	95	46671	19387	66058
L23,L28,L16,Q12,C32,C13,C22,L22,C36	9	96	46083	20159	66242
L13,L17,L8,C15,Q6,Q34,L22,Q32,L9	9	97	45083	21886	66969
L17,C8,C14,C35,L19,L18,Q28,L22,L9	9	98	44867	21117	65984
Q25,C35,Q33,C1,L38,Q12,C28,C23,L1	9	99	43085	23941	67026
Q2,L29,C5,L20,Q34,Q36,A10,Q30,C33	9	100	40558	27537	68095
C21,Q2,C15,L26,C5,C20,L25,A10,C36,C7	10	1	43211	24294	67505
Q17,L28,L35,L20,L10,C25,C3,C4,Q30,Q11	10	2	40133	27429	67562
L8,C27,C8,C18,L6,L18,C24,Q28,L34,L39	10	3	46255	19813	66068
Q17,C12,L29,Q33,Q6,L15,L14,L4,L9,Q11	10	4	42002	25531	67533
Q14,L17,L28,Q18,C8,Q29,L20,L14,Q26,Q30	10	5	37706	29963	67669
L17,C34,Q35,C20,C24,L31,Q26,Q21,L34,Q30	10	6	40401	27452	67853
L13,L5,Q14,Q22,C35,L37,L19,L21,L25,L4	10	7	41138	25848	66986
Q25,L30,C2,Q16,L37,C25,Q36,L34,L22,L9	10	8	43344	24166	67510
L13,L33,L29,C20,Q35,Yugu18,L14,L21,L4,Q15	10	9	42475	24830	67305
L5,C34,L2,Q29,L10,C18,C6,L34,L22,C31	10	10	44910	21541	66451
L27,Q25,Q24,Q22,L3,C14,C5,Q29,L21,C3	10	11	41609	25887	67496
L5,Q7,L3,Q6,C5,C32,L31,C26,C22,Q15	10	12	42671	24756	67427
L3,C35,C5,C18,L14,C22,C26,C4,C16,C31	10	13	48627	16847	65474
Q22,Q2,L29,Q33,Q3,C6,L33,L34,C16,L39	10	14	42426	24984	67410
Q14,C12,C35,Q34,C28,Q26,Q36,Q30,C31,Q11	10	15	38689	29013	67702
Q25,L8,L7,L38,L14,Q3,C6,L31,L4,C3	10	16	43813	23205	67018
L17,C14,C8,C5,C1,Q28,Q4,L34,C4,L22	10	17	43918	22996	66914
Q24,L29,L7,C1,L21,Q26,Q36,L24,C36,C7	10	18	43153	24008	67161
L23,C15,Q18,L3,L30,Q16,L7,Q9,C17,L24	10	19	42601	24792	67393
Q20,L13,Q6,L37,C26,Q21,C25,C4,C23,L39	10	20	43534	23566	67100
Q25,C12,C29,L6,L38,L32,L25,Q9,C36,Q37	10	21	43262	24397	67659
C34,C16,C35,C18,L20,C13,Q26,C26,Q30,C36	10	22	43917	22612	66529
Q20,Q22,L5,L2,Q16,L32,C22,Q15,C7,C31	10	23	41977	25613	67590
Q17,L15,Q29,Q12,L19,L32,Q26,Q28,Q21,Q37	10	24	39032	29187	68219
L5,L12,C27,Q7,C14,Q18,Q16,C28,Q9,L33	10	25	41901	25477	67378
Q7,C14,L7,C5,L18,Q34,C6,L21,L4,C33	10	26	43269	23656	66925
L5,L23,L8,C12,L26,C19,L6,C18,Q4,C9	10	27	46690	19748	66438
C3,Q7,C14,C8,C12,C2,Q29,L19,A10,C36	10	28	42185	25225	67410
L13,Q25,L3,C14,C19,L20,C28,L25,Q30,Q1	10	29	40870	26594	67464
Q19,Q22,Q10,C14,L2,Q23,L37,A10,Q15,Q1	10	30	39883	28560	68443
Q18,C12,Q7,C35,L26,C33,C19,L21,C22,C31	10	31	43846	22839	66685
L8,L17,C35,Q6,C6,C25,L33,L24,Q28,Q11	10	32	41409	25756	67165
C34,C19,Q12,xiaomi,L21,Q28,C22,Yugu1,Q32,C31	10	33	43362	23877	67239
C12,Q6,L7,L35,C1,L37,L21,C24,C26,Q30	10	34	43668	23294	66962
C21,L8,L28,Q2,C12,L2,C19,C28,C33,Q37	10	35	43394	23910	67304
Q2,L7,C18,Q23,L6,L19,C13,L34,L39,Q11	10	36	44025	23024	67049
C18,L14,xiaomi,C10,C17,L25,Q36,L34,C23,L39	10	37	44998	21234	66232
Q25,Q2,L35,L19,Q26,C26,Q21,C22,Q30,Q15	10	38	40823	27041	67864
C21,C33,L2,L16,L7,Q29,L9,L33,A10,C31	10	39	41160	26353	67513
L27,L28,C31,Q3,L21,L32,C6,L33,C36,L9	10	40	44267	22287	66554
L13,C3,L28,C16,C2,Yugu18,Q23,C6,L34,C36	10	41	47019	19335	66354
Q25,L29,C5,C20,L6,L21,L24,C23,C16,Q13	10	42	40267	27181	67448
L13,Q24,Q18,L15,Q6,Q29,L25,L33,L22,L9	10	43	40615	26788	67403
C29,Q33,C1,C18,Q12,Q34,L31,L33,Yugu1,Q1	10	44	39537	28206	67743
Q19,C15,L3,C14,xiaomi,Q12,C13,Q26,C9,Q13	10	45	39227	28647	67874
L5,C34,L28,C5,C18,C32,Q26,C26,L33,C36	10	46	46243	19956	66199
L27,Q22,Q14,L23,L28,C32,C28,Q34,L34,L22	10	47	39869	27649	67518
L13,Q14,C15,Q10,L28,L2,xiaomi,Q4,Q15,L1	10	48	40049	27672	67721
Q20,Q2,L12,L3,L34,Q34,L31,A10,L22,Q15	10	49	40219	28068	68287
L23,L8,C35,C2,L30,L21,C28,C13,C23,Q13	10	50	40618	26089	66707
Q22,Q24,L8,Q10,Ci846,C20,Q4,C4,L4,L1	10	51	41930	25643	67573
Q14,C21,L11,Q29,Yugu18,L37,L14,Q12,Q21,C23	10	52	39522	28080	67602
C15,L30,C35,C14,L7,Yugu18,L14,xiaomi,L24,Q37	10	53	46089	20589	66678
L12,C20,L6,L37,Q12,Q34,C18,C28,Q28,C7	10	54	42179	24879	67058
L13,Q10,C12,Q16,C5,C19,Yugu18,L9,Q37,Q11	10	55	43334	24719	68053
L27,Q25,Q2,Q7,C14,L2,L29,C35,L30,Yugu1	10	56	43511	23824	67335
C3,C12,Q6,L26,L6,L38,L10,Q12,Q4,L24	10	57	44498	22647	67145
L27,Q2,C35,L15,L18,C24,C26,C4,C23,C7	10	58	45792	20457	66249
L23,C33,C8,C35,L26,xiaomi,Q12,C23,C31,L1	10	59	43952	22482	66434
L5,Q19,Q10,Q18,C29,L26,L18,C32,L39,L1	10	60	44181	23083	67264
Q10,Q18,Q33,Yugu1,C26,Q21,A10,C9,C36,L39	10	61	41689	25985	67674
Q17,Q18,C27,L30,Q6,L32,L25,C25,C17,C9	10	62	42053	25179	67232
Q19,L11,C15,C14,L15,Q16,L14,C24,L4,C36	10	63	44572	22242	66814
L33,L3,L15,C19,C20,Yugu18,L38,C6,C25,C17	10	64	46509	18988	65497
C21,C8,C18,L19,C32,C10,L31,Q9,Q36,Q11	10	65	40785	26643	67428
L17,Q2,C27,C34,L26,C5,L20,L37,L18,C17	10	66	46185	20508	66693
Q10,Q2,C5,C20,C1,L37,C28,L4,Q1,Q11	10	67	41712	26016	67728
L27,L33,Q7,C14,L38,L10,L21,Q4,C3,C7	10	68	42878	24020	66898
Q22,L23,L11,C14,L2,L10,C4,L31,C22,L1	10	69	43443	23186	66629
Q20,Q25,L17,Q29,L19,L21,C6,L31,L34,C4	10	70	42315	24933	67248
L27,Q18,Q7,C12,L20,C6,Q26,C26,Q32,Q1	10	71	40812	27088	67900
Q19,Q22,Q18,C14,L35,Yugu18,L10,L14,C32,C36	10	72	44162	23075	67237
Q17,L36,Q18,Q2,C12,L26,L22,Yugu1,L39,Q13	10	73	38966	28936	67902
Q24,L17,L11,L12,L28,C34,C19,C26,Q21,Q13	10	74	39188	28256	67444
Q14,L23,L11,C34,Q33,C1,L6,Q4,A10,C16	10	75	41067	26845	67912
L27,Q19,Q14,C12,Yugu18,C28,C26,Q36,A10,C23	10	76	40695	27071	67766
L36,Q18,Ci846,L15,Q6,C19,C1,L35,L7,L24	10	77	44551	22325	66876
L36,L11,L17,C34,Yugu18,L18,C6,Q4,C16,Q13	10	78	40894	26278	67172
C21,C14,Q16,L20,Q34,C6,Q4,L34,C36,Q32	10	79	41090	26501	67591
Q14,L12,C12,L30,L7,Q35,L31,L22,C36,C23	10	80	41555	25646	67201
Q18,L2,C9,L7,L38,L22,L37,C3,Yugu1,L39	10	81	44848	21456	66304
Q25,L28,C33,Q29,L35,Q23,C31,Q12,L24,L9	10	82	42723	24768	67491
Q20,C21,C27,C2,L16,Q23,C32,C13,C26,L22	10	83	45937	20900	66837
C8,C14,C5,Yugu18,L38,L10,L6,C32,L31,C33	10	84	46847	18914	65761
L27,Q29,C19,C5,Q23,Q3,C6,C26,Q30,Q15	10	85	40542	27472	68014
L27,Q14,L33,Q10,L26,L25,Q26,C17,C36,C33	10	86	40701	26740	67441
L27,Q25,L8,C14,L7,L6,C32,Q28,L4,Q4	10	87	44018	23174	67192
Q24,Q36,Q10,L28,Q18,L25,L33,L34,C4,L22	10	88	40098	27574	67672
Q7,C2,C35,L3,C20,Q35,C28,Q36,C3,Q30	10	89	41763	25896	67659
Q22,Ci846,C33,Q6,C20,C18,Q12,Q36,C31,Q37	10	90	41495	26567	68062
Q36,L8,C33,Q33,C9,Q29,C5,C17,Q30,C31	10	91	41473	25897	67370
L5,Q17,C34,C29,L16,L14,Q34,C24,Q30,L39	10	92	42592	24607	67199
L17,C15,Q7,L16,L26,C32,L21,L25,A10,Q13	10	93	39205	28750	67955
Q25,L12,Q33,Q12,Q34,L25,Q9,Q30,C36,Q1	10	94	38901	29273	68174
Q25,Q10,L28,Q7,Q16,L35,C1,Q3,Q28,L39	10	95	41777	26147	67924
C27,C8,C9,Q23,Q26,Q9,L4,C4,Q30,L9	10	96	42028	25676	67704
Q20,C21,C27,Ci846,C5,L6,L19,Q9,Q4,L9	10	97	43221	24309	67530
Q19,Q25,C27,C15,C2,L16,C8,C18,L14,L32	10	98	45543	21304	66847
C14,C5,C19,L10,C10,L18,L32,Q34,C3,C22	10	99	45536	21075	66611
L12,L28,L34,L2,C14,Q29,xiaomi,L18,Q34,L24	10	100	41775	25209	66984
L27,Q14,L23,Q25,Q19,Q22,L30,C1,L20,L19,C28	11	1	39610	28235	67845
Q22,Q17,Ci846,C12,C5,C19,L14,C32,C13,C36,Q11	11	2	43723	23802	67525
Q19,C27,C34,L3,C20,Q23,xiaomi,Q34,C6,C9,C31	11	3	42446	25152	67598
L5,C15,Ci846,Q7,C29,C16,C5,Q35,C10,Q15,C7	11	4	42728	25032	67760
Q20,L27,Q18,C12,L30,L26,C18,C24,C13,Q4,Q13	11	5	39421	28580	68001
Q24,C34,Ci846,C9,L6,L19,L32,C32,C22,C23,Q32	11	6	42113	24897	67010
Q25,Q24,Q10,C15,Ci846,C8,C35,Q6,C28,Q30,C7	11	7	40190	27445	67635
Q20,Q2,C35,L15,Q29,C19,L10,Q28,L24,L39,C33	11	8	42012	25710	67722
L27,L23,C15,Ci846,C5,Q28,Q4,L24,C22,Q15,Q37	11	9	41208	26753	67961
Q22,C12,C8,Q33,Q16,L35,C1,Yugu18,xiaomi,Q21,Q1	11	10	41580	26328	67908
L5,L27,Q18,C12,L29,L2,C29,L38,L20,C22,Q30	11	11	40455	26658	67113
C2,L16,L21,L31,Q28,L4,Q9,C22,L22,Q37,L1	11	12	40570	27193	67763
L27,C14,Q33,C8,L35,Q29,C32,L25,C26,A10,Yugu1	11	13	41072	26613	67685
L8,Q10,C29,L2,L29,C5,L6,C10,A10,C4,Q1	11	14	42157	25760	67917
L8,C9,Q6,C32,C28,C13,L18,C25,C17,C4,L22	11	15	45743	20523	66266
L13,Q14,L36,Q18,L15,C5,Q12,C32,L25,Q4,L9	11	16	39821	28077	67898
Q20,Q17,C15,C34,C12,L29,Q6,L7,L21,Yugu1,Q37	11	17	42713	25228	67941
L27,Q2,C34,C15,Q33,L2,C19,L4,Q4,C7,L9	11	18	42581	24860	67441
Q22,Q17,C34,L3,C29,Q7,Q16,C10,L18,L39,Q1	11	19	41410	26617	68027
L5,Q17,C2,L15,C14,L35,xiaomi,L31,C26,L33,Yugu1	11	20	43503	23239	66742
L27,L36,C12,L30,L2,L32,C24,L31,Q9,L22,C16	11	21	42541	24335	66876
L5,Q25,L36,L33,Q7,C35,C10,C26,Q36,C9,Q15	11	22	40732	26911	67643
Q2,C12,L2,Q16,L25,C6,C26,Q21,C3,Q9,Yugu1	11	23	41963	25771	67734
L5,Q25,C15,L3,L10,Q3,C32,C10,Q28,L33,L39	11	24	42835	24572	67407
C34,L3,C35,L26,C19,Q35,L14,C32,Q21,L24,C23	11	25	43426	23856	67282
Q19,L12,C35,L2,C5,C31,L31,Q9,C26,L39,C33	11	26	41461	25992	67453
L13,L11,L17,L15,L35,L19,C6,L24,C23,Q1,Q37	11	27	42172	25350	67522
L13,Q19,Q17,C15,C29,L10,Q3,L21,C17,A10,C16	11	28	42283	25574	67857
L27,L5,C34,Ci846,C8,C2,L21,Q28,L4,C25,L9	11	29	44024	22574	66598
Q22,Q19,L11,C15,Q18,L3,L29,L30,C13,L4,C31	11	30	42974	24473	67447
Q14,Q24,L11,C27,C8,L7,C1,Yugu18,C10,C32,C22	11	31	41535	25378	66913
L8,C15,C12,Q33,L15,C19,C6,L33,L24,Q30,C33	11	32	43135	23641	66776
Q20,Q25,L12,C27,Q10,Q2,L2,C29,Q18,L33,Q37	11	33	40823	27465	68288
L27,Q16,L35,C1,xiaomi,Q9,Q21,C3,C26,Q32,C33	11	34	42211	25690	67901
C21,L28,Q16,C19,C1,C5,L37,Q12,C10,L24,Q32	11	35	42914	24860	67774
Q14,L8,L11,Q7,L35,C18,C32,C26,C4,Q32,Q13	11	36	38337	29824	68161
L23,L36,L17,L28,L3,C5,xiaomi,Q28,Q36,Q4,Q15	11	37	40417	27384	67801
L11,Ci846,C12,C8,L2,L7,L20,xiaomi,L25,Q21,C4	11	38	43805	22902	66707
L28,Q2,L16,Q29,C18,L32,L1,C13,C4,C9,Q11	11	39	41789	25799	67588
L13,C21,C2,C14,Yugu18,Q12,L18,C24,C17,Q4,L39	11	40	44260	22743	67003
L36,C34,L28,C29,Q33,L32,Q21,Q26,C17,C16,L1	11	41	41770	25571	67341
L23,Q10,L12,C27,L15,C19,Q32,Q26,C17,L39,L9	11	42	43994	23623	67617
Q19,Q24,C15,L2,C19,xiaomi,C4,Q26,C25,A10,C22	11	43	40682	27191	67873
Q17,Q18,Q7,L29,C35,Q6,L35,Q29,L9,L32,Q13	11	44	36936	31649	68585
L23,Q2,C15,C35,L15,L38,xiaomi,L21,L24,C4,C31	11	45	45115	21395	66510
C2,Yugu18,L38,L37,C28,L25,C6,Q4,L22,C23,L1	11	46	44324	22498	66822
L15,Q29,C18,L14,L21,C24,C32,L33,Q30,Q15,C31	11	47	40449	26888	67337
C35,C20,L6,L19,L18,C28,Q9,Q4,C7,C31,Q11	11	48	41028	26446	67474
Q14,L17,L11,L3,C35,L2,L7,L6,L38,L18,C7	11	49	41902	24451	66353
Q25,L11,L28,L3,Q7,C33,Q13,Q23,C17,L22,C31	11	50	38901	29175	68076
L13,L27,C21,L17,L28,L26,L35,C18,C24,C4,C7	11	51	47501	18141	65642
Q22,L17,L30,Q29,C1,C20,Yugu18,L18,L21,C6,C7	11	52	42821	24261	67082
Q20,Q25,Q24,L27,Q18,Ci846,Q35,Q3,L32,C4,C33	11	53	40354	27901	68255
L23,L8,C15,C2,L2,C14,Q21,L22,C16,L4,L1	11	54	44000	22735	66735
Q20,L13,Q17,L28,L7,Yugu18,L37,L19,Q34,Q26,C16	11	55	41914	25928	67842
L27,L5,C21,C35,L16,L26,L29,C19,C20,L10,L20	11	56	46501	19215	65716
L13,C21,L4,C7,L20,L25,Q4,L34,Q15,L39,Q1	11	57	39815	27908	67723
L17,C2,L35,L38,C10,C32,L21,Q34,L34,C4,Yugu1	11	58	43981	22583	66564
Q24,L15,C1,Yugu18,Q3,L18,L31,A10,C36,Q32,Q13	11	59	37763	30780	68543
Q19,L36,L11,Q25,Q29,L20,L31,C3,Yugu1,C16,C31	11	60	41221	26241	67462
Q2,L12,C12,Yugu1,L6,L14,L19,C24,C6,L22,C33	11	61	45974	20499	66473
Q7,L15,Q35,L19,L21,Q12,L25,Q34,Q11,Q13,L1	11	62	35615	33140	68755
L11,C27,Q10,C19,C1,L38,C24,L33,Q30,L39,L1	11	63	42743	24515	67258
Q24,L28,C14,C19,L35,L32,L18,Q28,C17,C9,C36	11	64	42127	24733	66860
L36,Q24,L11,C27,L3,C35,L14,L21,Q36,Yugu1,L9	11	65	41754	25270	67024
L11,L12,C34,L15,C5,Yugu18,C18,C10,Q26,Q9,L24	11	66	45097	22136	67233
Q25,Q2,C15,L28,C29,Q35,L10,L19,C24,C13,Q36	11	67	42163	25862	68025
L27,L13,Q10,C12,C8,L15,L26,C29,L21,L32,C33	11	68	44729	21709	66438
Q24,L11,C15,L26,L35,Yugu18,L38,xiaomi,L21,C36,C31	11	69	44796	21477	66273
Q25,L8,L15,L35,Q35,Q12,Q26,C17,L34,C16,Q37	11	70	42135	26121	68256
C5,L10,Q23,C18,xiaomi,Q34,L25,L20,L24,L39,C33	11	71	43022	24511	67533
L27,L8,L12,C34,L3,C14,L35,C18,Q23,Q21,C33	11	72	44282	22941	67223
L11,L8,Q2,C14,L15,Q23,C28,C24,L22,C36,C23	11	73	45535	21318	66853
Q25,L23,C20,L10,L19,L21,Q3,L31,C22,Q1,L1	11	74	39655	28065	67720
C16,C8,L15,Q6,C19,C18,Q34,C13,L22,C36,C33	11	75	44537	22297	66834
Q36,Q2,C8,L38,C13,Q28,C17,Q9,C23,C16,L4	11	76	41042	26542	67584
L36,Q10,Ci846,Q7,C14,C12,C19,Q23,Q28,C3,Q30	11	77	40774	27050	67824
Ci846,L29,Q33,C35,C2,Q29,L14,Q34,L32,C6,L4	11	78	41421	25764	67185
L11,Q2,L28,Q16,L7,C5,C28,L31,L34,L9,Q37	11	79	41868	26122	67990
L36,Q17,Q7,Q6,Yugu18,Q23,C10,xiaomi,L32,Q4,Q37	11	80	41309	27127	68436
L5,C21,C27,Q7,C19,L38,C18,L32,C32,Q36,C9	11	81	43721	23198	66919
L27,Q22,L11,Q7,L26,C20,L38,C26,L24,C4,C9	11	82	43220	23837	67057
Q22,L36,L17,C27,Q35,C17,C32,Q28,L33,C16,C33	11	83	40982	26465	67447
L13,Q24,C27,C12,Q6,A10,L4,L34,C4,C7,Q1	11	84	40218	27647	67865
L5,L28,C2,Q16,C1,Yugu18,L25,C17,A10,C36,L39	11	85	43686	23880	67566
Q24,C15,Yugu18,L38,Q12,C10,C28,Q28,C36,C7,Q13	11	86	37577	29897	67474
Q19,C35,L26,L7,L38,C36,xiaomi,L34,Q15,C7,C31	11	87	42868	24056	66924
L13,L8,C27,L28,C8,L2,L35,C26,Q9,L34,L4	11	88	43185	23456	66641
L13,Q19,Q24,C21,L16,L35,C19,L6,C6,L4,Q13	11	89	38956	28846	67802
L8,L12,C2,L26,L19,C32,L32,Q26,C3,Yugu1,Q1	11	90	43499	23643	67142
L36,L17,Q7,L7,Q23,Q12,xiaomi,L25,Q28,C23,C7	11	91	40903	26538	67441
L5,Q36,L17,Q18,Q2,C2,Q35,Q4,Q30,Q32,Q37	11	92	40655	27719	68374
L13,Q36,L28,L3,L7,C19,L33,Q30,Q15,C33,Q37	11	93	40331	27671	68002
C7,Q2,L3,L10,Q23,C10,Q34,L38,Q30,Q32,Q37	11	94	39852	28430	68282
L27,L8,Q18,L26,Q29,Q35,C10,L19,C23,L39,Q13	11	95	37158	30999	68157
Q17,L17,C27,C12,C35,L37,Q34,L25,C6,L4,L24	11	96	42901	24350	67251
L13,L36,L8,C14,L15,Q29,Yugu18,L21,L18,C22,Q13	11	97	38731	28638	67369
Q17,L12,Q33,L10,L18,L1,L31,L34,Q15,C7,Q11	11	98	39537	28271	67808
Q20,Q10,L3,L35,C5,L10,L19,C32,L21,L25,C13	11	99	43667	23762	67429
Q14,C8,Q33,Q16,Yugu1,C1,C20,C26,C25,C9,L1	11	100	39435	27943	67378
L17,L29,Q33,L16,L15,C1,Q35,Q12,C24,Q28,Q4,C16	12	1	41366	26748	68114
L5,L8,C12,C29,C1,L9,L32,C13,L25,L33,Yugu1,Q13	12	2	40437	26751	67188
C27,Q2,C12,C35,C14,Q6,L20,L18,Q21,C36,Q32,Q13	12	3	37792	30522	68314
L36,L11,C8,L7,Q12,Q34,C32,C6,Q9,L4,Q28,C33	12	4	39163	28585	67748
Q14,L16,L2,L15,Q35,C1,Q21,Q4,L24,C9,L39,C33	12	5	39078	29209	68287
L36,Q10,L28,L12,L30,Q16,C10,L32,C26,Q28,C23,C7	12	6	40077	27511	67588
L23,Q17,L8,Q18,C14,C5,C18,C13,C25,C26,L24,L39	12	7	42649	24726	67375
L5,L8,L11,L3,C2,L7,C5,C20,Q23,L19,C25,Q30	12	8	42216	25004	67220
Q20,L23,Q24,Q17,C8,L20,Q23,Q12,C24,C13,Q26,Yugu1	12	9	39746	28532	68278
Q22,L11,L28,Q10,C27,L6,L37,Q23,Q4,Q30,L39,Q37	12	10	40973	27541	68514
L5,Q14,Q36,L17,Q35,L38,C32,Q26,Q9,C25,A10,Q4	12	11	38239	30427	68666
L13,Q22,L17,Q10,L3,C2,C32,C25,L33,L22,Q37,L1	12	12	41823	26100	67923
Q20,L23,C21,Q2,Q7,C29,L14,Q12,C26,C4,Q15,Q13	12	13	37213	31341	68554
L27,L36,L8,C27,C8,L2,C19,Yugu18,L6,Q26,Q30,Q11	12	14	41138	26551	67689
Q25,L36,C21,L8,Ci846,L15,L26,Q6,L19,Q12,Q32,Q37	12	15	41068	27103	68171
L11,L30,L29,Q33,L2,C5,L7,L19,L18,C28,Q21,Q36	12	16	41636	25992	67628
L13,Q22,L23,C15,L3,Q33,L6,Q26,C25,Q28,C23,Q1	12	17	39177	28823	68000
Q25,L36,L11,Q17,Q33,C5,L7,L19,L33,C3,C23,C16	12	18	41157	26356	67513
C21,L12,C29,L20,Q23,C36,L18,C28,C26,C4,C16,Q32	12	19	43778	23648	67426
Q14,L12,Q33,L15,Q6,C5,Q29,L10,xiaomi,Q34,Q26,C3	12	20	38994	29161	68155
L8,L28,L30,C35,Q6,Q16,L20,Q23,C10,L25,L31,Q28	12	21	39683	28319	68002
L16,C20,C18,Q23,L6,C32,C24,Q26,Q36,Q15,L4,L1	12	22	42383	25303	67686
Q19,C21,L8,L12,L11,Q7,C35,L37,Q3,C32,C24,L25	12	23	42190	25436	67626
L5,L27,Q24,Ci846,L3,L37,Q12,L18,L32,Q21,Q9,L4	12	24	40849	27033	67882
Q24,L36,Q35,L38,L19,L18,L25,L31,L4,L22,C7,Q11	12	25	37533	30245	67778
Q22,L8,Q18,C29,Q33,Q35,Q3,L34,C23,Q1,L9,L1	12	26	38709	29714	68423
Q14,C7,Q18,L28,C12,Q35,Q3,L18,Q34,C25,L39,Q37	12	27	37056	31510	68566
Q17,C34,L12,L3,L30,L15,Q35,Yugu18,L20,Q34,Q36,C23	12	28	40123	28094	68217
Q14,C21,C15,C12,C14,Q33,C28,C13,L31,Q9,C17,C9	12	29	38799	28551	67350
Q19,L17,Q34,C24,Q32,Q26,C26,C17,L34,L39,Q37,L1	12	30	40531	27863	68394
L5,C21,Yugu18,L38,Q23,L19,Q3,L37,xiaomi,L10,L25,C16	12	31	43054	24328	67382
Q25,Q17,C21,C27,Q2,L12,L15,C9,L35,C5,C22,C23	12	32	42583	25056	67639
Q10,C15,C34,C29,L16,L29,Q29,xiaomi,Q3,L25,Q26,Q4	12	33	41299	26909	68208
C15,Q10,C34,C19,Yugu18,L1,C25,Q4,A10,Q30,Q13,Q11	12	34	36519	32481	69000
L13,Q19,Q33,C9,C19,L14,Q21,L4,C3,C4,L22,C33	12	35	42718	24548	67266
Q14,Q22,Q2,L3,C35,Q6,C5,Q12,L32,C13,L31,Q1	12	36	38390	30107	68497
L11,C34,C15,Q33,L26,L7,C19,L37,Q12,Q34,C28,L9	12	37	42799	24620	67419
Q7,C14,C8,Q16,L38,L6,L14,Q34,L25,C17,C3,Q37	12	38	40202	27971	68173
C21,L8,L17,C27,C35,C19,C20,C24,Q26,Q36,A10,C33	12	39	42517	24937	67454
Q22,C14,Q33,C35,C2,L10,L37,L6,Q34,L25,L31,L34	12	40	40469	27181	67650
Q14,Q18,C2,L2,C5,C18,Q34,L18,L31,C4,Yugu1,C23	12	41	38433	29291	67724
L12,C19,Q29,Q3,L18,C6,C13,Q26,L33,L22,C36,Q37	12	42	41280	26841	68121
Q17,L8,C33,L26,Yugu1,Q34,Q4,A10,C23,C36,C31,L1	12	43	40565	27691	68256
Q14,Q24,Q17,Q2,Q7,C5,C1,Yugu18,L21,Q21,L39,Q1	12	44	38388	30295	68683
Q20,Q22,L11,C1,L18,L32,C28,C32,C17,A10,Yugu1,C23	12	45	42414	25261	67675
L13,L27,Q10,L12,C2,L34,Q35,L21,C24,L24,A10,C9	12	46	41756	26155	67911
Q22,C3,L4,C29,Q29,L18,A10,L21,C17,L34,C9,Q1	12	47	39097	29067	68164
Q22,L23,C27,L3,L35,L38,C17,L32,Q36,C23,C36,Q11	12	48	40975	26635	67610
L13,C12,C14,Q16,C1,Yugu18,L25,Q26,C26,C17,L24,Q32	12	49	42888	24851	67739
L5,Q20,Q2,Q33,Q6,C1,L18,C24,Q30,C33,Q37,L1	12	50	40363	28086	68449
L13,Q25,L23,C21,L12,L15,L26,L35,C36,Q3,Q15,Q13	12	51	38487	29840	68327
L5,Q22,Q19,C21,C34,C18,L20,L32,L18,L31,L4,C3	12	52	42003	25408	67411
Q22,L36,L23,C29,C35,C5,Yugu18,L39,L25,C17,Q30,Q32	12	53	40895	26930	67825
C21,L17,Q10,L28,L29,Q33,L26,Q35,Q3,C13,Q28,C33	12	54	39601	28578	68179
L23,L8,L15,Yugu18,L10,L37,Q3,C24,C26,L33,C4,C33	12	55	44117	22711	66828
L33,L11,C16,L15,L16,L37,L32,C6,Q28,L4,C26,Q15	12	56	42410	24751	67161
C3,Q36,C27,L15,C20,L20,C25,Q4,A10,Q30,C23,Q13	12	57	35910	32649	68559
Q17,Q24,Q18,Ci846,Q10,C8,L10,xiaomi,L18,L39,Yugu1,C7	12	58	41135	26498	67633
L12,Q7,C8,C19,C20,Q23,Q3,L21,Q34,C3,C36,C7	12	59	41265	26611	67876
L13,Q19,L8,Q2,Q7,L26,L6,Q23,Q3,Q21,Q4,Q32	12	60	42220	26180	68400
L13,Q19,Q22,L17,Q14,Q25,L7,C1,C18,L19,L25,C16	12	61	40586	27359	67945
L11,L17,L28,C29,L37,Q23,A10,C13,C25,L24,C16,Q13	12	62	38756	29579	68335
C21,L12,C27,Q7,Q29,C19,Yugu18,L6,Q3,C17,C3,C9	12	63	42472	25029	67501
L8,Q2,L30,C5,C18,L6,Q34,Q26,Q28,C3,C22,C9	12	64	42161	25698	67859
L27,Q25,Q17,L11,C29,L29,L2,Yugu18,L20,L6,C10,C36	12	65	42843	24649	67492
L13,C14,L2,Q6,Q16,C20,Yugu18,L6,L14,L10,C22,C31	12	66	42763	24511	67274
L13,C21,L3,C14,C12,L7,Yugu18,L19,Q26,C17,A10,Q37	12	67	41472	26452	67924
C27,L12,Ci846,Q18,L15,C34,L7,C18,C32,Q26,L33,L9	12	68	43911	23284	67195
L5,Q19,Q2,C34,C2,L15,Q29,C18,L19,Q34,Q9,Q11	12	69	39481	28685	68166
L5,L23,L8,C15,C35,C8,L7,L35,C18,Q3,A10,C3	12	70	43093	24469	67562
L13,Q19,L5,Q33,Q16,C20,L20,L37,L31,Q21,C3,Yugu1	12	71	40221	27651	67872
L30,L2,C35,L7,L35,Yugu18,C18,Q13,L32,Q21,Q15,L9	12	72	38144	30062	68206
Q19,Q25,L15,Q29,Q3,C10,C28,C13,Q9,C4,C23,Q11	12	73	39701	28527	68228
Q19,C7,L11,L12,C16,Q6,C24,C28,C3,C36,Q32,Q13	12	74	39529	28685	68214
Q14,L16,L7,L35,Yugu18,Q23,Q12,L24,Q9,A10,Yugu1,C31	12	75	40335	28193	68528
L13,Ci846,C12,C14,Q16,C5,Q29,L20,C6,C13,L25,Yugu1	12	76	42156	25256	67412
Q24,C8,L15,C19,L14,L32,L25,C6,Q9,Q4,C22,C31	12	77	40683	27053	67736
L23,Q17,L17,Q10,L2,Q35,C18,L14,C32,L4,L24,Q11	12	78	40092	27978	68070
L23,L33,C34,Ci846,Q2,L30,xiaomi,Q21,L18,C22,Q36,C4	12	79	42586	25089	67675
Q19,Q2,L29,L2,C19,C1,L38,Q28,A10,C4,Q30,C33	12	80	39030	29439	68469
L5,L36,L17,L33,Q10,C14,L2,C1,C18,L18,Q36,Q30	12	81	40751	26741	67492
Q18,Q7,C35,C8,C33,L10,xiaomi,C13,A10,C22,Q32,L9	12	82	41263	26523	67786
Q20,Q19,L36,L8,Q14,Q2,L15,C10,C32,Q21,Yugu1,C36	12	83	40322	27603	67925
L13,Q17,Q2,L30,L2,L20,C36,L21,L31,A10,Yugu1,C16	12	84	40489	27726	68215
Q25,Q14,L36,C27,C5,C20,L37,Q12,L18,C24,C22,Q37	12	85	39658	28345	68003
Q10,C12,L29,Q7,L26,L7,Q29,L6,C10,C6,C23,L1	12	86	42126	25568	67694
Q14,Q19,C27,C8,Q33,C18,L20,C13,C26,C4,C9,C36	12	87	40189	27104	67293
Q19,L8,Q7,C14,C8,L38,L14,L6,Q28,C4,C36,Q37	12	88	41532	26422	67954
Q14,L17,L28,Ci846,Q33,L35,Q23,L21,C24,L25,Q26,L34	12	89	39477	28337	67814
L5,C33,Q30,Q13,Q3,C6,L33,C9,Q15,Q1,C31,L1	12	90	35214	33604	68818
L27,L17,L15,Q33,L7,Yugu18,C10,xiaomi,C28,C13,C4,C33	12	91	46653	19369	66022
L27,C15,L3,Q33,Yugu18,L10,Q23,C10,xiaomi,C13,L33,L22	12	92	44162	22929	67091
L5,L13,C21,Q10,Q7,Q6,C9,L7,L21,L31,Yugu1,C33	12	93	41331	26099	67430
Q14,L23,L11,L3,Q35,L38,Q13,C28,Q28,C23,C31,Q11	12	94	34434	34177	68611
Q20,Q19,C27,L30,L26,Q16,Q35,Q3,L18,C25,Q28,C4	12	95	40323	28139	68462
Q24,L33,Ci846,Q7,Q3,Q34,L31,Q9,L4,C3,Q28,L1	12	96	37185	31069	68254
Q25,Q24,L28,Q7,Q35,L37,L32,C22,C6,C17,C4,C7	12	97	40331	27676	68007
Q22,C29,Q35,L18,Q21,Q15,Q28,C25,C4,C9,C16,C7	12	98	39650	28532	68182
Q24,Q18,Ci846,C8,L34,C35,C20,L10,xiaomi,Q4,C3,Q13	12	99	36788	31352	68140
Q25,Q24,L28,Ci846,C35,C5,C19,xiaomi,C6,L24,C4,L1	12	100	43190	24215	67405
L13,C21,L11,L17,C2,C19,Q35,Yugu18,Q3,C28,L31,Q28,L22	13	1	41066	26875	67941
Q20,C21,C15,L12,C36,Q12,Q26,C26,L33,Yugu1,C16,C7,Q1	13	2	40178	27759	67937
L13,C21,C34,C15,L3,C35,L10,Q23,C10,Q3,L25,C23,L39	13	3	42373	25048	67421
Q36,C15,L3,L30,C12,Yugu18,L10,Q3,C25,C17,C3,C7,L4	13	4	42657	24734	67391
Q17,L36,C29,Q6,C19,C18,C13,L34,Yugu1,C36,C31,Q37,Q11	13	5	40261	27846	68107
Q20,Q10,C15,Q30,C5,L14,C10,L18,L31,L33,C4,L22,Q1	13	6	39286	28972	68258
L36,C8,L16,C1,L6,L18,C24,L32,Q26,C9,C16,Q13,L1	13	7	39204	28560	67764
Q20,C15,Ci846,C12,Q18,C14,C18,Q3,L25,L31,Q32,Q13,Q11	13	8	35970	32838	68808
L8,L17,Q7,C19,C18,L19,L18,Q28,Q4,A10,C22,Q32,L9	13	9	40711	27609	68320
L5,L13,L12,C12,C8,L26,L18,C28,Q32,L32,L4,L39,Q13	13	10	40039	27568	67607
L36,L8,C35,C29,Q6,L16,C5,Q35,Q3,L32,C6,C13,L34	13	11	41162	26706	67868
L2,L15,Q33,Q29,L38,Q23,Q12,C13,C6,C25,Q30,Q32,Q13	13	12	34382	34650	69032
Q7,Q16,L7,L37,Q12,L14,L32,Q26,L34,C4,L22,L9,Q37	13	13	40941	27527	68468
Q14,C15,Ci846,C9,L35,C19,C20,L19,L25,C13,Q28,Q30,Q13	13	14	34860	33475	68335
L5,C15,C12,Q16,xiaomi,L18,C24,L32,L31,Q9,L33,L24,Q30	13	15	40354	27362	67716
Q25,Q22,C34,L28,Q6,L26,C5,C19,Q12,C6,C4,L22,L9	13	16	43239	24744	67983
L28,Q10,L29,L15,C35,C14,L38,L37,L19,C10,Q34,L33,L22	13	17	40160	27176	67336
Q20,L33,Q18,Ci846,C8,L16,L7,Yugu18,L18,C6,Q30,C23,Q1	13	18	39370	28598	67968
L11,Q18,L3,C35,L2,Q6,C20,C18,L21,L25,Q9,C16,C7	13	19	39781	27943	67724
Q17,C27,C29,L35,L24,C28,L31,Q26,A10,C4,L22,C36,L39	13	20	42444	25544	67988
L36,Q10,Q18,C12,C8,L16,L3,L10,L14,C18,C3,L9,Q37	13	21	41854	25983	67837
Q25,L11,Q33,L2,C5,C1,L20,L19,L18,Q28,L33,C7,L9	13	22	39842	27933	67775
L29,L2,L16,C29,C1,L38,L14,Q23,L21,C13,A10,C23,Q37	13	23	40023	28278	68301
Q22,C12,C14,L26,Q30,xiaomi,L18,C24,Q34,C17,Q36,L22,Q37	13	24	40142	28039	68181
L5,Q17,Q18,L7,L35,L10,Q23,C10,L21,L32,Q15,C16,Q37	13	25	40635	27836	68471
Q25,Q24,Q17,C15,L29,L15,C20,Yugu18,Q3,Q4,C3,C9,L9	13	26	40369	27933	68302
L23,C27,C34,C12,L26,Q29,Q35,C1,Q34,Q36,C22,C33,L1	13	27	39410	28834	68244
L5,L17,Ci846,L35,L20,Q3,Q34,Q9,Q21,C22,Q4,Q37,L1	13	28	38826	29773	68599
L13,L23,L11,C27,Q10,C12,L7,L37,C10,C17,Q30,L39,Q37	13	29	41367	26659	68026
Q20,Q19,L12,C27,L28,C29,C14,Q10,C35,C10,L32,C13,Q32	13	30	41328	26711	68039
Q20,L3,C2,L16,C5,Q29,Q23,C28,C6,C17,L24,L22,Q1	13	31	41125	27074	68199
L13,Q25,L23,Ci846,Q6,C5,L38,L37,Q3,Q9,Q4,Yugu1,Q13	13	32	37099	31818	68917
L36,C34,Q7,Q29,C1,C28,L31,Q9,C25,C3,Q15,Q32,Q11	13	33	37768	30775	68543
Q14,L36,Q22,Q18,Q6,Q16,L7,C13,Q4,A10,C23,C7,Q1	13	34	36415	32406	68821
Q25,L36,L8,Q24,C18,L18,C28,L31,L4,A10,Q1,Q37,Q11	13	35	37376	31467	68843
L5,C27,C8,Yugu18,Q23,C32,C24,L32,Q26,Q30,C3,C9,Q1	13	36	40997	27033	68030
L23,C34,L3,C2,xiaomi,L19,C24,Q21,C17,L33,C22,Q32,L9	13	37	41715	25673	67388
Q14,L23,L36,C12,C2,L16,C14,C8,Q6,L38,Q3,C32,L33	13	38	38565	29033	67598
Q25,L28,C34,C12,C14,Q3,L18,C28,Q15,Q4,C23,C16,L9	13	39	41565	26251	67816
Q20,L27,Q24,Q18,L28,Q7,C12,C14,L35,Yugu1,L37,Q23,C9	13	40	40312	27434	67746
Q19,L12,Q18,C14,L15,Q6,L20,Q23,L6,C13,L25,C25,Q36	13	41	39746	28556	68302
L11,Q18,L12,L16,Yugu18,L10,Q12,L32,C24,Q26,L22,C36,Q13	13	42	39299	28972	68271
Q14,L17,C12,L15,Q6,L35,Q29,Q12,C17,A10,Q4,C7,Q11	13	43	37165	31359	68524
L23,Q2,C2,L16,C18,L6,L32,C28,L31,Yugu1,C16,C23,C33	13	44	43389	23565	66954
Q14,L11,Q2,Q18,C33,C19,Q35,Yugu18,L21,Q26,L34,Q15,C31	13	45	38045	30499	68544
L5,Q14,Q22,L13,C15,C29,C19,C20,Yugu18,L6,Q23,L25,Q37	13	46	40516	27805	68321
Q17,Q18,L2,L26,Q16,C20,Q35,Q23,L21,L25,L34,Q15,L1	13	47	37897	30806	68703
Q14,L11,C27,L30,C14,L26,Q29,C19,C32,Q15,Q4,C16,Q11	13	48	38630	29433	68063
C21,L33,C8,L15,Q6,Q3,C13,Q26,Q28,C17,L31,Yugu1,Q15	13	49	38295	29747	68042
L27,L23,Q14,Q22,Q24,Q2,Q3,L21,L32,Q26,Q4,C4,Q32	13	50	37800	30946	68746
Q17,Q36,Q29,Yugu1,Q3,C10,C4,C26,L33,C22,C9,L39,L4	13	51	39244	28920	68164
Q25,Q17,C21,Ci846,C2,Yugu1,L14,Q3,L24,L34,Q30,C23,Q1	13	52	38186	30228	68414
Q25,Q24,Q18,C12,C2,L2,Q33,Q29,Q3,Q15,C6,L33,C16	13	53	37313	31010	68323
Q25,C27,Ci846,C2,C1,L10,L14,Q23,C22,C17,L4,C4,Q32	13	54	43700	24033	67733
Q22,Q17,L17,L12,C27,Q7,C29,L35,L25,C13,Q15,L39,Q1	13	55	40561	27679	68240
Q25,C8,L7,C18,xiaomi,Q12,Q28,C22,L22,Q11,L9,Q37,L1	13	56	40228	28068	68296
L36,L8,L11,C27,L28,C29,C35,L18,C3,C9,C16,L39,Q11	13	57	43221	23406	66627
Q36,L12,L7,L37,Q23,xiaomi,C10,L25,L31,Q28,Q4,C36,Q11	13	58	39964	28236	68200
L23,C21,L28,Q10,C15,Q16,Q23,L37,C28,L25,L33,L22,Q11	13	59	39852	28034	67886
L27,L23,L13,L17,L8,Q10,C21,L15,Q35,Q3,C16,Q13,L1	13	60	37908	30756	68664
Q19,Q14,L30,Q29,L7,L20,L6,L10,C32,Q26,Q4,Yugu1,L1	13	61	38504	29843	68347
L13,Q22,Q14,Q2,Q7,C35,Q16,C24,C6,Q30,C3,C9,L39	13	62	38927	29370	68297
Q19,L17,Q10,L3,L30,L7,C5,L38,Q9,C3,C4,L39,Q11	13	63	41480	26627	68107
L36,Q2,Q7,Q33,C19,C1,C28,C13,L31,L4,L22,C36,C31	13	64	42045	25444	67489
Q24,Q10,Q7,L29,Q33,Q16,L10,L19,L18,C32,Q9,C26,L22	13	65	39050	29255	68305
L28,Q33,L16,L35,Q35,Q12,L18,C32,L31,L24,C16,L9,L1	13	66	41113	26797	67910
Q20,L5,L36,L12,C2,L16,C8,L7,C24,L25,C16,C31,Q37	13	67	43128	24392	67520
L5,Q25,C21,Q2,Q18,Q33,Q35,L38,Q23,Q34,C3,Q30,C16	13	68	38508	30111	68619
L27,Q22,C21,C5,Q35,L14,xiaomi,L18,L31,L33,A10,C23,Q15	13	69	39130	29317	68447
Q25,Q24,Q36,C27,L30,L10,L37,C10,L31,Q21,L24,Yugu1,C33	13	70	40344	27641	67985
Q17,L17,C15,Q18,Q2,Q16,C19,Q3,L21,Q4,L34,C16,Q32	13	71	39950	28671	68621
L5,Q25,Q19,L27,L17,C35,L16,C32,Q32,L24,Q30,C7,C33	13	72	40883	27186	68069
Q25,L23,L28,Q7,C2,L7,Q13,C6,Q28,Q36,C25,Q9,C31	13	73	35989	32952	68941
Q10,Ci846,Q2,Q35,C20,C31,L19,Q34,Yugu1,Q15,C23,C33,Q11	13	74	37690	30897	68587
Q18,Q10,C29,C2,C8,C1,L19,C6,C17,L34,Q15,Q1,C33	13	75	38860	29068	67928
L5,Q22,Q2,Q10,Ci846,C1,C10,L32,C25,C17,L22,L39,Q37	13	76	41756	26594	68350
Ci846,L3,Q33,L7,L10,C36,xiaomi,C28,L25,L4,C22,Yugu1,C16	13	77	45274	21160	66434
L5,Q14,Q17,Q18,Q7,C20,L38,L18,L25,Q28,L4,C31,Q37	13	78	37044	31641	68685
Q25,C12,L30,C35,Q16,L35,C1,L38,L14,C32,L25,Q30,Q11	13	79	39822	28265	68087
Q20,L36,L8,C34,Ci846,C33,L26,L7,L32,Q28,C17,Q1,L1	13	80	40206	27632	67838
Q25,L11,C15,C14,Q33,L26,C19,L31,L24,C23,C16,L39,Q1	13	81	41106	26545	67651
L5,C3,L8,C34,L3,C35,Q29,L32,C28,A10,L34,C23,L39	13	82	41804	25715	67519
Q25,Q19,L12,C2,L26,L35,L9,L38,C10,xiaomi,C6,C9,C31	13	83	43563	23828	67391
L23,L11,L28,Q7,C12,L3,C5,Q35,L25,C25,L4,Q9,C9	13	84	39808	28320	68128
L5,Q19,L36,Q10,C16,L14,A10,C6,C25,L24,C9,C36,L39	13	85	41512	26396	67908
L5,L36,Q18,C27,L30,C1,Q35,L20,Q4,C3,C22,Q15,L39	13	86	39851	28342	68193
Q25,Q17,L17,C15,Ci846,Q2,L2,C9,C19,L6,L14,Yugu1,C33	13	87	42496	25236	67732
Q14,L36,L8,Q36,Ci846,L3,L30,L2,C17,C3,C16,C7,Q37	13	88	39077	28997	68074
L27,Q20,C21,Q10,Ci846,L3,L16,C1,L37,C10,L14,L39,Q11	13	89	42653	25003	67656
L13,Q24,L8,C15,Q33,Yugu18,L14,C10,C32,Q34,Q28,Q36,Q32	13	90	39534	28696	68230
Q14,C14,Q33,Q6,L26,L37,Q12,L18,C13,L33,Q32,L9,Q37	13	91	38578	29861	68439
L5,Q14,Q19,C27,C15,C31,L31,Q28,C17,C26,Yugu1,C36,Q1	13	92	38217	29784	68001
Q17,L36,C12,L29,L2,L9,Q3,L18,L32,C13,A10,Q15,C31	13	93	39336	29118	68454
L5,L13,L3,Q7,L7,Q13,Q3,C17,L25,Q36,C3,L22,C33	13	94	37834	30594	68428
L13,L17,C27,Q2,L3,C5,C19,C18,C26,Q4,C23,Q13,Q11	13	95	37958	30477	68435
Q20,Q22,L28,Ci846,C35,L2,L26,Q29,L6,L25,Q36,C22,C23	13	96	39450	28547	67997
L17,Q18,C2,Q33,C9,C19,L20,Q4,C25,Q21,L24,C22,L22	13	97	39869	27896	67765
Q22,L12,Ci846,C12,C2,L16,C10,L21,Q12,Q34,Q36,A10,Yugu1	13	98	40534	27870	68404
L8,L17,Q10,C8,L16,L2,L15,L38,L14,Q21,Q4,Q32,L4	13	99	40798	27234	68032
Q10,Ci846,C27,C29,C14,Q6,L29,Yugu18,L32,C24,L33,C7,L4	13	100	42254	25026	67280
L11,Q23,Q3,L32,C24,L24,C13,C25,L19,A10,C9,Q32,C31,Q37	14	1	39555	29190	68745
L27,Q14,L36,L17,Q17,Q24,L16,Q6,L38,xiaomi,C32,C26,Q28,Yugu1	14	2	37401	30767	68168
Q22,Q24,Q7,L30,Q6,C19,L10,xiaomi,A10,Q32,C26,L24,L22,C23	14	3	40046	28532	68578
Q19,L8,C27,C34,C5,L38,Q23,C32,L32,A10,Q26,C3,Yugu1,C31	14	4	41926	26509	68435
Q19,C21,L8,C2,C8,Q16,C19,xiaomi,C24,L25,C26,C16,C7,L1	14	5	42075	25491	67566
L13,Q19,C35,L29,Yugu18,Q12,xiaomi,C6,Q26,C25,C26,C16,L39,Q37	14	6	41251	27007	68258
L27,Q19,L8,C27,C8,L29,Q16,C5,C20,Yugu18,Q3,xiaomi,L24,Q13	14	7	38139	30609	68748
L36,L8,L33,C34,C15,C14,Q33,C9,Yugu18,L10,L37,L20,Q4,L22	14	8	41142	26036	67178
Q17,C34,C33,C19,C1,L37,Q34,C24,L21,Q26,Q9,Q4,Q15,L4	14	9	38514	30287	68801
L13,Q25,C3,C15,L12,Ci846,Q18,L15,C29,C10,C32,L24,C22,Q11	14	10	41989	25617	67606
L27,L23,Q19,L17,L28,C34,L29,C14,C5,Yugu18,L6,Q23,Q26,L9	14	11	42255	25765	68020
L8,Q18,C2,L38,Q23,L14,L21,L25,C6,Q26,Q36,Yugu1,Q15,L9	14	12	40090	28110	68200
Q17,L36,Q18,Q7,C8,L16,C14,L20,L14,L32,Q9,L22,Q15,Q1	14	13	36760	31824	68584
Q20,L23,L36,L8,L33,Q2,L15,C28,C6,L4,C16,Q32,Q13,Q11	14	14	36305	32449	68754
L8,L3,L15,Q16,C5,C1,L20,Q23,L19,Q3,C24,C25,L24,L1	14	15	40891	27281	68172
L5,Q22,L4,L30,L16,L34,Q16,C18,C28,C26,C25,C3,C16,C31	14	16	42587	24834	67421
L27,Q22,Q17,L30,L29,L26,C19,L38,L14,L21,Q26,L33,C23,L39	14	17	40525	27277	67802
L27,L11,Q10,C8,L2,L26,Q33,C9,Q12,C32,L21,C6,C4,L22	14	18	40873	26766	67639
L13,L17,C15,C27,C12,L29,L34,C5,Q23,L18,Q26,L33,C3,L22	14	19	43513	23931	67444
C21,C27,C2,L30,C29,C19,Yugu1,Q23,Q12,L4,A10,Q30,Q15,L39	14	20	39647	28886	68533
L13,Q24,L8,Q7,C35,L30,L15,Q29,C19,C32,C22,C9,Q32,Q13	14	21	36289	32410	68699
Q19,Q24,C15,Q7,L2,Q16,Q29,Yugu18,L20,L22,C17,C4,C23,C36	14	22	37983	30357	68340
Q19,Q17,L17,C1,Yugu18,L6,C20,L20,C32,L18,L14,L31,Q30,C36	14	23	40526	27233	67759
L23,Q14,L8,C15,Q10,L10,L19,Q4,C13,C6,Q9,C17,Yugu1,C36	14	24	39132	28903	68035
Q17,L11,Ci846,L2,L26,L35,C19,Q29,C32,C24,L18,C26,A10,L1	14	25	40499	27729	68228
Q22,L11,Ci846,C8,C35,L16,L7,L37,Q13,xiaomi,Q21,A10,C36,Q1	14	26	37215	31665	68880
C21,L17,L8,L34,L32,L18,C6,Q26,L25,C26,L24,Q15,C7,L1	14	27	41177	26413	67590
L13,L8,C29,L16,Q35,L10,L37,C32,Q36,C4,Yugu1,L39,C31,Q11	14	28	42359	25561	67920
L27,Q22,L23,Q20,Q10,L16,C18,L20,C26,Q4,C4,Yugu1,Q32,Q37	14	29	39900	28971	68871
Q25,Q17,C15,C12,L16,C20,C32,C28,C13,Q26,C25,L4,Q30,C16	14	30	40423	27618	68041
L36,C27,Q6,L35,Q29,L20,L14,L18,C6,Q26,L24,Q30,Q32,Q11	14	31	37635	30995	68630
L23,Q22,Q36,C29,L16,Q6,Yugu18,C18,L37,L22,A10,C17,C3,Q4	14	32	41132	27386	68518
C35,Q6,Q16,L6,L14,C36,C22,C28,Q15,Q32,L33,C4,C16,C7	14	33	40742	27281	68023
Q20,L17,Q7,C8,C2,Q35,Q3,Q34,C32,Q28,L4,C26,C16,C31	14	34	39035	29572	68607
L36,C34,L3,C20,L10,L37,L38,L19,L31,C25,L33,Q28,C9,L4	14	35	38912	28098	67010
L11,C2,L15,L35,C1,Yugu1,C18,L20,Q3,C32,L31,Q26,C9,C23	14	36	41100	26449	67549
L13,Q25,C16,C8,L15,C5,Q35,C1,L14,Q3,L32,L24,C23,Q15	14	37	40826	27668	68494
Q2,Q7,C8,L26,C1,Yugu18,L37,L18,C24,Q28,C26,C4,Q4,Q15	14	38	41028	27117	68145
Q36,L8,C27,Q18,L3,C29,Q10,L19,L21,C24,xiaomi,C17,Q15,C33	14	39	39738	28301	68039
Q20,L23,Q17,L11,L28,L12,C35,L2,Q16,Q35,Yugu18,C18,L32,L25	14	40	39442	29032	68474
Q22,Q24,L28,C15,Q7,C2,L2,Q6,L6,Q34,Q15,C6,Q9,C36	14	41	37767	30732	68499
L11,L8,C34,C27,C14,C29,L35,C18,L18,Q26,L33,A10,Q15,Q37	14	42	40415	28077	68492
Q19,L36,L28,Q10,Q16,Q29,Yugu18,L10,L38,C10,Q21,L24,Q30,L1	14	43	37293	31365	68658
C7,Q2,C35,L16,Q6,Q33,C5,C20,L15,L6,Q23,L35,C22,L39	14	44	41953	25905	67858
L23,C21,C27,Ci846,Q7,L29,C14,L26,Q29,L6,L14,L21,C22,Yugu1	14	45	41511	25817	67328
C12,L3,L15,L35,Q35,L7,L6,C25,L4,C3,C4,C23,C36,L1	14	46	43838	23272	67110
L27,L23,Q10,Q18,L28,L16,L26,L9,C31,Q3,Q21,Q4,Q30,C33	14	47	38354	30103	68457
L5,L13,Q14,Q22,L23,Q2,Q18,C2,Q16,L35,C10,C4,Yugu1,C36	14	48	39886	28373	68259
Q22,C21,Q6,C5,L7,C18,L19,L18,C13,Q4,C36,L39,C33,Q37	14	49	41143	27085	68228
L27,Q25,L13,C12,Q30,L35,C19,L7,Q26,Q36,L24,C9,C7,C33	14	50	41901	25928	67829
Q14,L33,C29,Q6,L26,L6,L31,C25,L4,Q28,C22,C9,C7,L1	14	51	36993	30710	67703
L36,C34,Ci846,L3,C9,C20,L20,Q23,C10,C32,Q28,L33,L24,C23	14	52	39430	28133	67563
Q22,C2,L2,C14,Q16,C8,L38,L32,C32,L4,C3,Yugu1,C7,Q11	14	53	39628	28074	67702
L27,Q2,C34,L29,L2,L15,L16,Q34,Q28,Q36,A10,C4,Q30,L39	14	54	39064	29573	68637
Q19,Q7,C29,C8,L34,Q16,C5,Q6,C28,Q28,Q9,C3,C22,L9	14	55	39359	29127	68486
Q10,C15,Q7,L7,L35,C18,C10,L21,C6,L31,C26,Q9,C3,C4	14	56	41097	26808	67905
L27,Q22,Q10,L3,L16,Q33,L7,L9,Q34,C24,L25,Q32,C7,C33	14	57	39510	28962	68472
Q22,L36,Q7,L15,Q16,L35,L6,L37,Q23,L32,Q36,C23,C36,C31	14	58	40814	27494	68308
Q19,L11,L17,C27,Q2,L30,Q6,Q23,L32,C13,Q30,C22,Yugu1,Q1	14	59	39760	28697	68457
Q14,Q17,L36,L12,C12,L26,L35,L14,xiaomi,Q34,L4,L22,C16,L39	14	60	39643	28207	67850
Q17,L8,C21,L17,L3,Yugu18,Q23,C10,xiaomi,Q26,C25,Q28,Q4,L9	14	61	40370	28030	68400
Q20,C21,Ci846,Q7,Q33,L15,C19,L38,Q23,L19,Q9,C25,A10,Q30	14	62	37254	31672	68926
L36,L16,Q33,L35,C5,L6,Q23,Q34,C26,C17,L34,C4,Q32,C31	14	63	40831	27236	68067
Q20,L36,L3,L30,Yugu18,L6,L38,C10,L32,Q34,L25,A10,Q30,Q37	14	64	37871	30922	68793
L27,Q25,Q17,Q22,C15,Q10,Q29,Q35,C18,L10,L38,L21,C28,Q1	14	65	38044	30785	68829
Q14,Q24,L36,C2,C29,C35,Q29,L20,L19,C6,L34,C22,Q32,L9	14	66	35745	32410	68155
Q22,Q10,C23,L29,C29,L35,Yugu18,Q12,C6,C26,Yugu1,Q1,C31,L1	14	67	40289	27926	68215
C34,Ci846,C12,Q7,L29,Q6,Q2,C5,Q29,C14,C36,Q28,Q4,C16	14	68	40585	27698	68283
L27,Q36,C34,C15,Q16,L35,Q23,Q21,C17,C22,C36,Q1,Q37,L1	14	69	39506	29362	68868
Q14,L17,L28,L3,L26,Yugu18,C10,L18,C6,L25,Q4,Q30,L39,Q11	14	70	38113	30041	68154
L5,Q19,L3,C14,L26,Yugu18,L14,L19,C24,L31,C25,C26,C36,L4	14	71	42280	24626	66906
Q22,L28,C14,C35,Q6,L16,Q33,C1,L14,L25,C25,C4,C16,Q13	14	72	36878	31462	68340
L8,C27,L30,C35,L26,Q35,C1,L10,C10,L19,C6,L4,L34,L39	14	73	43250	23795	67045
Q25,Q22,Q14,C21,L28,Q24,C35,C8,L16,Q29,L10,xiaomi,C36,Q37	14	74	37143	31423	68566
L13,Q10,C35,L37,xiaomi,L32,C24,C6,C26,Q36,C22,C16,Q32,Q11	14	75	40827	27285	68112
C34,Q7,L3,C20,Yugu18,C18,C32,C28,C24,Q9,Q4,A10,Q1,Q37	14	76	39012	29998	69010
Q14,Q22,Q18,C15,C35,L30,L34,L7,L20,C26,A10,C4,C9,C33	14	77	37170	31118	68288
Q20,Q17,L28,Q29,C20,L20,L10,Q12,Q3,C10,L18,Q4,C4,Q30	14	78	37009	31800	68809
Q20,L13,L11,C21,L17,L12,L16,Q16,C20,L38,L6,L31,C16,C7	14	79	41634	25812	67446
Q25,L36,C21,Q2,Ci846,Q10,C8,L16,L10,Q15,C26,C36,Q32,Q13	14	80	36728	32318	69046
L8,C21,L17,L29,L2,L35,L20,C31,C18,Q34,L32,C6,C13,Q13	14	81	37191	30915	68106
Q20,Q14,L13,Q18,Ci846,Q6,C20,xiaomi,Q12,L24,L31,C3,Q15,C31	14	82	38249	29963	68212
L5,L13,Q17,Q20,Q25,C14,C19,C1,L6,Q23,A10,L22,Q32,L1	14	83	41838	26996	68834
Q14,Q17,C2,Q35,Yugu18,L37,Q13,Q34,C24,L32,C26,A10,C36,C33	14	84	35127	34053	69180
C8,L2,Q6,L35,C19,Q23,Q3,L21,L34,C4,Yugu1,Q32,Q37,L1	14	85	39873	28776	68649
Q14,L8,C34,C14,L30,L26,C20,C17,Q34,C24,Q9,L4,L39,C33	14	86	38312	29619	67931
L27,Q24,L28,L30,C35,Q6,L35,xiaomi,L24,L19,C13,C3,L39,L9	14	87	42037	25286	67323
Q20,C15,C34,C35,C29,C14,L30,C19,C2,L10,C13,Q28,L4,C31	14	88	42732	24487	67219
Q14,L12,Q10,C2,L7,C5,C20,L10,Q23,Q9,C26,C23,C16,Q13	14	89	35617	33283	68900
L27,L23,Q25,Q2,L15,C5,L20,L32,C22,L18,Q26,C26,C4,C31	14	90	41924	26028	67952
L27,Q14,Q24,Q18,C15,L29,L26,L14,C10,Q3,Q9,A10,L22,L9	14	91	37191	31521	68712
L5,L27,Q36,Q10,C34,Q7,L15,C1,L38,L19,C28,C25,L33,Q13	14	92	36380	32145	68525
L5,Q14,Q24,C21,Q19,C34,L26,Yugu1,L21,C28,L31,C17,C9,C36	14	93	38522	29092	67614
Q25,Q10,C12,L3,L16,L2,L38,A10,L31,C26,Q28,L24,C9,L9	14	94	38743	29763	68506
L13,Q19,Q24,L17,Q25,L34,L16,C19,C6,L4,L24,C31,Q37,L1	14	95	40447	27966	68413
C3,C7,L8,C29,L38,L19,C24,C13,C26,Q30,L34,C4,C9,C23	14	96	41333	25105	66438
Q22,L8,C34,L28,C12,L30,Q33,C15,L35,C5,C1,L20,C13,C4	14	97	43154	24229	67383
Q20,Q17,Q18,L26,Q13,L32,Q34,L21,Q26,Q4,L34,L22,L39,C33	14	98	35482	33535	69017
Q14,L17,Q2,C27,Q7,C12,L2,L15,Q29,C1,C18,L6,C13,Q36	14	99	39075	29236	68311
L27,Q25,Q18,L12,C34,C29,L2,Q29,C20,C32,L21,L31,L4,Q32	14	100	38987	29174	68161
Q20,C21,C15,L2,L35,C1,L38,L14,Q21,Q34,Q9,Q4,C36,L9,Q37	15	1	37709	31208	68917
L27,L23,L5,L13,L36,C15,C12,Q23,L32,C25,Q4,L24,C4,C16,C33	15	2	41658	25994	67652
L13,Q20,L23,L28,C35,L2,L7,L6,C18,Q3,L38,C6,C17,Q15,C33	15	3	39167	28728	67895
L27,Q10,L3,Q7,L15,Yugu1,C20,Yugu18,C18,C24,L25,L4,A10,C23,Q15	15	4	39277	29277	68554
Q19,L36,L8,L11,C8,Q33,L15,L20,L19,Q21,C24,L31,L4,C36,C31	15	5	39010	28705	67715
Q24,C27,Q2,C29,L2,C35,Q16,Q29,L19,C32,Q12,Q3,L34,C36,Q37	15	6	36429	32589	69018
Q20,L28,C34,Q7,C2,C14,C31,xiaomi,C6,Q26,Q21,L24,Q30,Q1,Q11	15	7	37770	31002	68772
Q22,Q17,L17,L28,C29,C35,Q29,C20,L38,C32,Q26,C25,C9,C23,Q11	15	8	36403	32013	68416
L13,C21,C34,C12,C8,Q33,L37,Q23,L18,L32,L25,Yugu1,C16,Q1,L1	15	9	40718	27127	67845
L5,Q22,C3,C21,Q7,C8,C35,C29,C20,L6,L25,C17,L24,L22,C31	15	10	41905	25497	67402
L13,Q25,L23,Q18,Q7,C29,C14,Q29,L32,C28,L31,C26,L24,C23,Q11	15	11	37772	30422	68194
Q25,L17,L28,C15,C12,Q16,C5,C20,C18,C32,Q28,L4,C26,Q30,Q11	15	12	38201	30110	68311
Q20,Q25,Q22,Q14,L5,Q10,L12,Q2,L15,Q35,L25,C25,A10,C4,Q32	15	13	38184	31000	69184
Q24,Q10,Q2,C2,L15,L6,L21,Q21,Q32,Q26,L25,L4,L34,C7,C31	15	14	38540	30090	68630
Q20,Q14,Ci846,C14,L16,Q16,Yugu18,L6,L14,L21,C32,C26,Q21,L22,C33	15	15	39370	28641	68011
L27,Q25,Ci846,L3,L29,Q29,L35,C1,L38,Q35,L7,L4,L34,Yugu1,C31	15	16	40367	27760	68127
Q14,L36,Q10,C35,L16,L20,L38,xiaomi,Q23,C13,C25,Q28,C3,C4,Yugu1	15	17	37592	30423	68015
Q22,Q17,C34,Ci846,C8,Q33,Yugu18,L19,L21,C24,Q34,C4,C9,C7,Q1	15	18	37987	30403	68390
L12,Q18,C27,L28,C12,C14,L7,Q23,L14,C31,L19,Q26,Yugu1,C33,Q37	15	19	39719	28566	68285
Q19,Q17,C15,L28,L12,Q7,L26,Q16,C1,C18,C32,C13,A10,Q37,Q11	15	20	38812	30225	69037
Q22,L36,L7,C20,C1,Yugu1,C36,C5,Q34,C17,C13,Q4,C4,L22,C16	15	21	40873	27104	67977
L17,C21,Q10,C34,C8,Q33,C5,C18,Q13,L37,Q23,Q28,L34,C16,C33	15	22	36347	32354	68701
Q19,Q14,L23,Q17,C34,Q7,L16,L7,Q35,Q29,Q34,C25,L4,L34,L22	15	23	36037	32896	68933
L5,Q14,L12,Ci846,C15,C35,C14,L35,L10,L38,Q12,L21,Q9,Q1,C33	15	24	37339	30837	68176
Q20,L13,Q19,L5,L12,C14,L2,L7,L10,Q23,L18,L25,Q36,A10,Q1	15	25	38957	29989	68946
Q14,Q24,L11,C14,L20,L37,C24,L25,C6,C26,Q36,Q26,Q30,C36,L1	15	26	36926	31283	68209
Q14,Q24,L17,C15,L12,C34,C12,L6,L22,C24,Q9,Q36,C3,C22,Q30	15	27	38095	30121	68216
L27,Q36,C34,Q2,Q7,C8,L12,L26,L35,Q23,C17,C32,Q4,Q30,C16	15	28	41025	27419	68444
Q20,C21,L17,L12,Q10,Q33,Q16,L6,L10,L37,Q34,L20,xiaomi,Q21,Q30	15	29	37638	30996	68634
Q19,C21,L15,Q29,C20,L38,L14,L20,C32,L31,L4,C3,Q30,C36,C31	15	30	37459	30510	67969
L5,Q22,L8,C12,L30,C20,Yugu18,L38,xiaomi,L21,C24,C26,L4,C25,Q32	15	31	41799	25618	67417
Q20,L8,L11,C21,L28,L7,Q35,Yugu18,L20,L19,Q12,C10,Q9,Q4,Q32	15	32	38312	30644	68956
L5,C21,L28,L3,C35,L16,L35,L10,L14,L18,Q15,Q26,L4,C16,Q37	15	33	40662	27470	68132
L13,Q19,L36,Q18,C14,Q33,L10,L37,Q3,L21,C28,C6,Q36,C4,L22	15	34	38927	29248	68175
Q24,L17,Q10,Q2,C29,L6,L32,Q1,C26,C17,C3,C22,C16,L39,L9	15	35	40107	28050	68157
Q19,L23,C34,Q10,L15,L16,L37,C10,C32,L21,Q3,C17,L24,Q13,Q37	15	36	36862	32298	69160
Q20,Q14,C3,C21,C2,L2,Q6,C31,C17,L19,C24,Q26,Q36,L24,Q13	15	37	35101	33727	68828
L27,Q17,C21,Q2,C29,L15,L18,A10,L25,Q34,C25,Q4,C3,C22,Q32	15	38	38273	30611	68884
L13,L23,Q36,C21,C27,C14,C29,L14,Q32,Q26,L4,Yugu1,C7,Q13,Q11	15	39	36051	32705	68756
L5,L23,L36,Q19,Q20,L13,L3,C8,L15,C19,L6,C32,L22,C31,Q37	15	40	41418	26719	68137
L35,C1,Yugu18,L10,L14,C18,L32,C28,Q23,L37,Q28,L24,C4,Q1,Q11	15	41	40415	27869	68284
Q24,L11,L4,L36,Ci846,C33,Q7,L2,L6,Q3,C10,C17,C7,L9,L1	15	42	38554	29283	67837
L5,L23,C7,L8,Q2,Ci846,Yugu18,L6,C4,L25,A10,C22,L39,Q13,L1	15	43	38133	30621	68754
Q22,Q10,L3,C2,L2,Q6,L26,C19,Q29,xiaomi,L21,L18,Q12,C26,L4	15	44	39287	28975	68262
L3,Q7,C33,L35,Q13,C10,L18,Q3,xiaomi,L31,Q4,A10,Yugu1,C16,L9	15	45	36523	32473	68996
L5,Q20,Q24,L11,L36,L12,C21,C35,C19,L10,L20,Q34,Q9,L22,Q15	15	46	37225	31237	68462
Q25,L36,L23,Q10,C29,C35,L26,L2,L30,C20,L38,C18,C10,C22,L1	15	47	39633	28048	67681
Q14,Q24,C34,L15,L26,Q33,Q29,Yugu18,L38,xiaomi,L18,C17,C23,Q1,L9	15	48	36400	31771	68171
Q20,Q22,L36,Q14,L12,Q7,C35,L26,C19,L38,C17,Q34,L4,C3,Q37	15	49	36979	31838	68817
Q18,Q7,C29,L2,L3,Yugu18,L20,Q23,Q12,xiaomi,C13,L31,Q21,L24,Q1	15	50	37480	31242	68722
Q22,L33,Q10,L12,C29,Q29,L25,C13,C26,Q30,L34,Yugu1,Q15,Q32,Q11	15	51	36422	32397	68819
L11,L3,L30,Q33,L16,C9,C19,C5,L6,Q23,L14,C13,L4,C4,Q4	15	52	42781	25100	67881
L23,Q2,C27,L3,C12,L28,Q33,C20,L38,L6,C24,C3,L22,C31,Q11	15	53	40463	27185	67648
L13,Q20,L12,C12,L16,L15,Q16,L7,C1,Q13,Q4,L22,Q15,Q1,Q37	15	54	36425	33065	69490
Q25,Q17,Q10,C15,C8,C14,L38,C10,Q34,C6,C3,C22,Q15,C7,L9	15	55	38216	30182	68398
Q25,Q18,L16,Q16,L38,xiaomi,L24,Q21,C10,C17,C26,Q4,A10,Q34,C33	15	56	37845	31089	68934
Q19,Q2,C29,L16,L15,Q16,C20,L10,L6,Q34,Q26,Q4,L24,C7,Q13	15	57	36211	33063	69274
Q19,C34,Q18,L16,L2,L15,L7,Q33,Q16,L10,Q3,xiaomi,L31,Q4,C4	15	58	38782	29782	68564
L5,L13,L17,Q2,Q7,C2,L26,C5,Q29,C18,L32,C17,L24,L22,L39	15	59	42711	25068	67779
Q19,C34,L29,C5,C19,Q35,Yugu1,L37,xiaomi,C17,L34,C4,L22,C23,Q37	15	60	41216	27042	68258
Q20,L23,L17,Q18,L26,L7,C20,L9,L21,L25,L24,Yugu1,Q11,C31,L1	15	61	40102	27700	67802
Q24,L12,Q7,Q16,L9,L20,L14,Q21,C24,L25,Q4,Q30,Q15,Q1,L1	15	62	35793	33066	68859
Q19,L36,L11,L28,L12,Q10,Q2,L16,C9,C19,L38,C28,L25,L31,C23	15	63	38902	29170	68072
Q20,C21,L12,L15,L35,Yugu1,C5,C18,L10,Q3,L19,Q29,Q9,Q4,C23	15	64	38991	29550	68541
Q25,Q22,L8,L33,Q10,C29,L26,C19,L21,C24,L25,Q34,C13,L4,L39	15	65	40355	27935	68290
L23,L36,Q22,L8,Q2,C34,C14,L16,L26,L14,L19,xiaomi,C32,A10,Q15	15	66	39718	28743	68461
Q25,C34,Q2,C2,L7,C1,Yugu18,C20,C18,L18,C24,Q36,Q30,C33,Q37	15	67	40673	27884	68557
Q22,Q17,Q25,Q24,L12,C14,C18,L38,xiaomi,L18,L32,L14,Q9,Q32,L1	15	68	38909	29786	68695
L23,Q36,C21,Q10,Q2,Q7,C29,L15,L38,xiaomi,C13,L31,C26,Q9,L9	15	69	38922	29645	68567
L23,C27,L2,L16,Q6,Yugu1,L15,C18,L32,Q21,L31,Q4,Q30,Q15,Q11	15	70	36883	31728	68611
Q24,C21,C34,C27,L12,Q2,L15,L7,L9,L37,C26,Q9,L34,Q4,C31	15	71	39983	28103	68086
Q14,C27,C14,C35,Yugu18,L32,L21,L39,C26,C25,A10,C23,Q1,C31,Q11	15	72	36303	32016	68319
L5,Q19,C34,Ci846,Q7,L16,L2,Q29,C10,Q34,C6,C17,Yugu1,Q37,Q11	15	73	37781	31066	68847
Q17,L17,L36,Q24,Q30,L7,C1,Yugu18,C5,L19,Q34,L31,L4,L22,Q11	15	74	36033	32563	68596
L17,Q2,C12,L7,C1,Yugu18,L10,C18,Q12,Q3,L18,L25,L19,Q21,Yugu1	15	75	40994	27175	68169
Q19,Q22,C7,C34,Ci846,C23,Q30,Q35,Q34,C13,Q9,L4,Yugu1,Q32,L1	15	76	37569	31312	68881
L13,L17,C35,C8,L15,L26,L7,L6,C32,C24,L21,Q34,A10,C4,Yugu1	15	77	41603	26141	67744
Q19,C27,Q7,Q6,L35,Yugu18,L37,C31,L21,C13,L25,Q21,C3,C7,C33	15	78	40804	27208	68012
C7,L16,L26,L10,C18,Q12,C32,Q34,L25,L19,L4,A10,C16,Q1,C33	15	79	38166	30298	68464
Q20,Q24,L17,C2,L26,C5,C20,Q29,C10,C17,C28,Q21,C3,L9,Q37	15	80	38907	29694	68601
Q14,C7,Q2,L3,L16,L26,C10,L21,C28,C17,C25,Q4,C4,Q32,L4	15	81	38500	29896	68396
Q24,L8,Q10,C27,L28,L29,Q16,L35,C19,Yugu1,L20,C23,Q15,C7,L9	15	82	38454	29708	68162
L23,C34,C14,Q29,L35,xiaomi,L32,C28,C13,Q3,Q26,C17,L24,Q30,C7	15	83	39010	29143	68153
Q22,Q25,L11,L8,Q7,Q33,L26,C19,C20,Q29,L10,Q3,L19,Q36,Yugu1	15	84	38808	29663	68471
Q19,Q36,L33,L16,L2,L7,L20,L14,L32,L1,C26,C17,Q9,Q28,Q11	15	85	36906	31700	68606
Q25,Q17,Q10,C27,C35,L15,L26,L16,C32,L25,Q28,C3,L22,C36,C33	15	86	40863	27359	68222
L27,Q22,L36,L28,L12,C8,C1,L10,Q12,L32,L21,Q9,Q28,C4,Q11	15	87	37984	30372	68356
L13,L23,L36,C29,Q16,C5,C18,L14,xiaomi,C4,L31,C25,Q28,C22,C23	15	88	39710	27698	67408
Q18,L12,C29,C19,Q35,L20,C18,C10,Q23,Q34,C13,Q4,Q30,Q15,C7	15	89	37033	31857	68890
L13,Q19,Q22,L17,L12,C34,C15,L28,L16,L7,C17,C3,C22,C7,C33	15	90	41993	25320	67313
Q20,L8,L17,Q10,L2,L19,C28,C6,A10,Q21,L24,C9,C16,Q32,L1	15	91	39734	28967	68701
C21,C15,Q10,L29,L30,Q6,L16,Q29,Q35,Yugu1,L20,C18,C13,L33,C23	15	92	38306	30089	68395
Q14,L12,L29,L15,C9,Q30,C20,C1,Q21,L32,L21,Q9,C17,A10,Yugu1	15	93	36339	32484	68823
C7,C27,Q18,L30,Q33,L16,C19,C5,C32,L18,C13,Q21,Q4,C36,Q32	15	94	40980	27268	68248
Ci846,Q7,C35,Q33,C10,C32,L25,Q26,C25,L4,C3,C22,C23,Q32,Q1	15	95	38079	30262	68341
L27,Q25,L13,C15,C12,C14,L15,Q33,L2,Yugu18,L37,Q26,Q4,C22,C7	15	96	40472	27570	68042
Q20,Q25,C12,C14,Q33,Q6,Q16,L35,L20,Q34,C24,Q28,L4,C22,L9	15	97	38047	30464	68511
Q25,Q24,C34,L12,C14,Q16,L35,C18,Q23,C17,L18,C13,L33,C4,C36	15	98	40902	27006	67908
Q20,Q25,L27,C34,L3,C35,C2,Q6,Q16,C19,L18,C23,Q15,C7,C33	15	99	40106	28068	68174
Q20,Q24,Ci846,L26,L7,Q35,Q23,L21,L25,L31,Q15,Q4,C22,Q30,C16	15	100	36988	31872	68860
L5,Q19,L17,C21,C35,C2,Q6,L29,L6,L21,Q26,C26,Q21,C25,Q37,Q11	16	1	37921	30978	68899
Q36,L12,C2,L26,Q6,C1,L20,L14,Q23,L32,Q12,Q15,C17,C16,Q1,Q13	16	2	35287	34048	69335
Q14,L8,Q6,Q16,C20,L20,C32,Q1,C6,L31,Q9,Q36,C13,L22,C7,L4	16	3	35309	33652	68961
L27,Q22,Q17,L23,Q10,L12,L26,Q29,Q35,Yugu18,C20,L14,C10,C16,Q32,Q11	16	4	37873	31263	69136
L13,L23,Q19,C21,Q20,Q10,Ci846,L12,C14,C29,C20,L6,Q23,L38,L25,L1	16	5	39582	28668	68250
L13,L28,L12,Q7,L30,L2,L26,Q33,L7,Q18,xiaomi,C28,L4,L24,C22,C36	16	6	40701	26906	67607
Q25,L23,Q24,Ci846,Q7,C29,C12,L38,L18,Q34,C25,L33,L24,C22,C36,L39	16	7	38336	29769	68105
Q24,Q17,Q2,C12,C8,L29,L30,L15,Yugu18,Q34,C28,L33,L34,Yugu1,C36,C33	16	8	38657	29493	68150
L13,Q25,L28,C34,C14,L20,L37,C36,L32,L24,C13,Q9,Q4,C3,Q15,L1	16	9	39878	28508	68386
C16,L30,L15,L26,L34,L35,C35,L20,L14,C18,Q28,L4,A10,Q30,Q15,Q37	16	10	36985	31895	68880
L27,L36,L11,L17,Q10,L30,L2,L15,C19,Q12,L32,L21,C17,Q9,C25,C36	16	11	39118	28926	68044
L17,Q2,Ci846,C29,C14,Q6,C19,Q29,Yugu18,Q35,L14,L21,C6,Q28,Q30,C23	16	12	37250	31510	68760
L30,C19,L38,L37,L19,Q1,C10,L25,Q9,C25,C4,C9,Q15,Q32,C33,L1	16	13	37121	31494	68615
Q19,C34,Ci846,C14,Q33,C2,L6,L37,xiaomi,L21,Q23,L14,C13,A10,C9,Q11	16	14	39380	29151	68531
L13,L11,C29,C35,L15,C20,L6,C10,C24,C13,L25,Q9,L24,C22,L39,Q37	16	15	40938	26952	67890
Q14,L8,L11,L12,Ci846,Q7,C35,L20,Q3,Q34,A10,C6,Q26,C24,C3,Q1	16	16	36002	33233	69235
Q22,Q14,L33,C21,L3,L15,Yugu18,C18,Q23,L37,C17,C24,L20,C10,Q21,C36	16	17	38077	30155	68232
L27,L28,Q7,C8,L7,C19,Yugu18,L38,L20,Q34,A10,Q9,C3,C4,Q30,C23	16	18	36607	32224	68831
L27,L11,C34,L26,L35,C19,C5,L10,Q29,xiaomi,C32,Q34,Q3,Q4,L24,C9	16	19	40317	27999	68316
L5,Q14,Q25,Q24,C15,C27,Q7,L29,L2,Q16,Q34,L25,Q4,C22,Q13,Q11	16	20	32404	37071	69475
Q24,Q17,Q2,C35,L2,C2,C10,L21,C28,L25,C6,Q28,C25,Q12,C36,Q37	16	21	36929	32000	68929
L13,Q19,Q17,Ci846,C33,Q33,Q6,L2,Q29,C10,Q34,L31,L22,Q15,L9,L1	16	22	36422	32378	68800
Q20,Q14,Q17,C21,Ci846,Q7,C14,Q33,L26,Q35,Yugu18,L37,C13,L25,C17,L34	16	23	37101	31725	68826
L27,L13,Q17,L17,Q14,Ci846,L30,C14,Q6,L38,Q3,C13,L31,Q36,Q1,L1	16	24	36236	32730	68966
L5,L23,Q18,C27,C12,L29,L12,Q29,C20,L6,Q12,Q3,C32,C13,C9,C16	16	25	39479	28740	68219
L36,C21,L28,L29,L7,Q35,L14,Q3,L18,C28,C32,L31,Q12,L24,C4,Q11	16	26	37743	30767	68510
Q20,Q19,C15,Q18,Q35,C20,C18,Q12,Q34,Q21,C25,Q4,C23,L39,Q37,Q11	16	27	35640	33778	69418
L13,Q24,L36,C27,L30,C5,C19,L14,C10,L32,L25,Q9,L33,C3,Yugu1,Q15	16	28	38882	29199	68081
Q22,L28,C34,Q7,C2,C12,L26,C1,L38,L37,xiaomi,L18,C6,C3,Q30,Q13	16	29	36997	31514	68511
L13,Q19,Q24,C15,L29,Q29,L20,Q23,C24,Q26,C17,C3,C22,C23,C16,Q32	16	30	37461	31250	68711
Q20,Q19,Q14,L17,C34,Q7,L29,L30,C8,C35,Yugu18,xiaomi,L32,Q21,Q32,Q11	16	31	37845	30921	68766
L33,L11,Ci846,C23,C14,C5,C20,L19,C4,C6,Q4,C22,Q30,Q15,C7,L9	16	32	37815	30312	68127
L13,Q17,L11,L3,L2,Q6,L7,C20,Q13,C10,Q3,C24,L24,C4,C7,Q1	16	33	35218	33797	69015
Q22,Q36,C21,Q33,L35,C20,Yugu1,Q12,L32,L18,Q9,C25,C9,C36,C23,C33	16	34	37716	30611	68327
Q22,C21,L33,C12,L29,L7,C5,Q23,C10,C32,C28,L31,C26,Q21,Q4,Q11	16	35	38353	30228	68581
Q22,L36,L17,L8,L12,Q7,C29,L29,Q29,Q3,L21,xiaomi,C26,C9,Q32,Q37	16	36	37897	31001	68898
Q19,L36,C21,Q14,C12,L30,L15,L2,C8,L16,C20,C6,C3,C9,Q32,L9	16	37	37619	30530	68149
L27,Q18,L28,C8,L15,C35,Q16,C14,L6,L19,C17,Q3,C6,C25,L33,Yugu1	16	38	38109	29712	67821
L23,L8,L3,C35,L15,L16,C29,Q16,C1,C12,Q13,L31,L33,C3,Yugu1,L4	16	39	37198	30973	68171
Q20,C34,Ci846,L3,C35,Q7,Q6,C12,C18,L37,L19,L21,Q12,L31,A10,C36	16	40	39164	29387	68551
Q20,L27,Q25,Q18,L12,C5,L35,C18,Q12,Q3,C28,L19,L31,Q9,Q28,A10	16	41	37192	32136	69328
C34,L12,L28,Q7,L3,C27,L35,C20,L14,C17,L32,Q34,Q26,Q21,L4,L1	16	42	39300	28948	68248
Q18,Ci846,C16,C2,L30,C12,L26,C19,L37,C10,Q34,L21,C25,C3,Q15,L1	16	43	40295	27681	67976
Q25,L36,C21,Q36,Q18,C14,L35,C10,Q12,C24,L25,C32,Q30,L22,C36,L4	16	44	38382	30052	68434
L23,C21,Ci846,L35,C1,C18,L37,L21,L18,Q9,Q36,C3,C36,Q32,L9,Q37	16	45	40272	28432	68704
L27,Q25,C21,Q7,Q6,C20,C18,L38,L19,xiaomi,L25,Q26,Q30,L24,Yugu1,Q32	16	46	38151	30526	68677
Q17,L8,L28,C15,Q7,C35,L15,L35,L14,Q23,xiaomi,C28,C6,Yugu1,L39,Q11	16	47	40499	27605	68104
Q20,L5,L36,Q14,Q24,C27,C15,L16,C1,C20,L6,Q23,C24,C13,Yugu1,L9	16	48	38746	29278	68024
Q24,C15,C27,Q2,C8,L2,L12,Q7,L35,C20,Yugu18,Q12,C32,C6,Q21,C36	16	49	39330	28988	68318
Q20,Q24,L8,L36,Q2,Q10,L28,C19,C1,L37,Q12,C4,L25,C22,Q32,L9	16	50	38688	30160	68848
Q14,C33,L3,C29,C1,Yugu18,L10,L14,Q13,Q34,Q23,C6,L25,C4,L22,L9	16	51	35445	33473	68918
Q25,Q24,L8,L11,C2,C8,L2,L7,xiaomi,Q34,C10,C13,C3,L22,C16,Q32	16	52	40221	28028	68249
Q2,Ci846,C29,C8,L2,L35,C20,L9,L20,L38,L18,L25,C25,Q36,C23,C31	16	53	38609	29264	67873
Q25,L36,L17,Q19,L12,C8,L15,L30,C5,C36,C26,L4,A10,Q15,C7,C33	16	54	39239	29285	68524
Q20,C3,C21,Q10,C27,Q7,Q6,Q16,C1,Q35,Yugu18,Q9,Q4,Q28,Yugu1,L9	16	55	38552	30756	69308
C34,L28,L3,C29,L26,Q6,Q30,L14,C10,Q3,A10,L31,C25,L4,C26,L22	16	56	37371	31137	68508
Q24,L28,Q2,L12,C29,C8,C35,L7,C19,Q12,L21,Q36,A10,Q1,Q13,L1	16	57	34535	34992	69527
L13,Q14,C15,Q7,L29,L16,C8,C35,L3,C14,L15,xiaomi,L33,C4,C9,L39	16	58	39660	27770	67430
Q20,Q22,L11,L28,L2,C9,C19,Q29,C18,xiaomi,C25,Q36,A10,Q9,C23,L39	16	59	37115	31847	68962
C15,Q10,L28,C14,L16,L2,L35,C1,C20,Q23,C17,Q21,L4,C22,L22,Q15	16	60	38647	29675	68322
Q14,L11,L12,C2,C35,C5,L6,C31,Q3,L25,L31,C13,C23,Q15,Q32,L9	16	61	37447	31149	68596
L13,Q14,Q22,L11,Q17,C29,C35,Q6,L7,C20,L37,Q23,L33,Q30,C7,C33	16	62	36047	32677	68724
L23,C21,C34,C2,C14,C19,L20,L38,C18,C32,Q12,L25,C25,Q36,Q32,L9	16	63	38903	29205	68108
L27,Q22,Q7,C8,L15,Q35,L6,C17,Q21,L32,Q4,Yugu1,Q32,C33,Q37,L1	16	64	38596	30488	69084
L13,Q14,Q20,C3,C21,Q10,L28,Q6,L26,C5,C25,Q21,L34,C9,L9,Q11	16	65	36715	31884	68599
Q19,Q17,L23,C3,Q2,L28,L3,C14,L34,Q29,C24,C13,L24,L39,Q37,L1	16	66	38775	29988	68763
L5,L27,L23,Q19,C12,L16,C18,L37,xiaomi,Q3,L18,Q9,C4,C9,C7,C31	16	67	40883	27061	67944
C12,C29,L2,L26,Q33,L35,L7,L10,xiaomi,C28,Q26,C25,L4,L34,Q9,C23	16	68	39240	28545	67785
Q14,L36,L33,L23,C8,L15,C29,C19,C20,Q23,C6,L31,C17,L24,Yugu1,C16	16	69	37935	29794	67729
Q19,L17,Q18,Q33,L2,Q16,C19,C20,Q29,L38,L18,C24,Q26,L24,C7,Q1	16	70	35947	32803	68750
Q24,L36,Q10,Q18,C5,Yugu18,L10,L20,xiaomi,L32,L25,C6,Q9,Q21,C4,C33	16	71	37283	31445	68728
L13,C34,Ci846,Q7,C2,C35,Yugu1,Q35,L20,C13,Q21,C3,C4,L22,Q13,Q37	16	72	36456	32675	69131
L27,Q22,Q20,C34,Q7,L2,Q6,xiaomi,L32,C24,Q28,L33,A10,C9,Q15,C33	16	73	37305	31565	68870
Q19,Q25,L28,C29,L2,C5,Q23,L14,C32,L32,C25,Q36,L34,Yugu1,Q15,C7	16	74	38158	30525	68683
L23,Q10,C23,L15,C20,Q35,Yugu18,L19,C10,C13,C25,L33,C22,Q30,Q32,Q37	16	75	36456	32452	68908
L23,L28,C33,L15,Q16,C5,Q35,Yugu18,L9,L7,xiaomi,C10,Q28,C3,C7,Q13	16	76	36224	32734	68958
L5,L36,L17,C27,C12,L30,L16,C35,Q33,Q29,C20,L10,L20,C36,C31,Q37	16	77	39286	28748	68034
L27,Q25,Q24,Q20,Q19,L28,Ci846,L3,C5,C20,L10,A10,Q28,C3,Q15,L39	16	78	37866	31282	69148
Q20,Q14,L12,Q6,C5,Q12,L18,C28,L25,Q28,C17,L34,C22,C9,C36,L4	16	79	37731	30676	68407
L23,Q17,Q18,C5,C18,L6,xiaomi,L18,C24,Q21,A10,Q4,L24,C22,C9,Q15	16	80	38444	30574	69018
C7,L12,L29,L2,L35,Q35,C20,C17,L21,C6,Q21,Q30,C36,Q32,Q13,Q37	16	81	34373	35048	69421
Q25,L36,C21,Ci846,L3,C14,L16,Q16,L35,Yugu18,L37,C28,L33,C23,Q1,L4	16	82	38723	29343	68066
Q22,C34,C14,C18,L19,C32,C10,L25,C6,Q28,C17,C3,L22,C16,Q32,C33	16	83	40382	27535	67917
Q20,Q14,Q36,Q2,Q10,C27,C14,Q33,C8,Ci846,C1,Q34,L4,C22,Q30,C7	16	84	35966	32873	68839
Q17,L33,Q36,Q10,Q18,C19,L10,L14,L37,L32,L22,L6,Q4,C3,C23,L39	16	85	39756	28824	68580
L17,C21,L28,Q2,L3,L29,L30,C14,L15,C20,L22,L31,C3,C4,C23,Q32	16	86	40169	27716	67885
Q22,L36,Q14,C34,C27,Q33,L7,Q35,Yugu1,C20,L14,L35,L32,C25,Q21,C23	16	87	36488	32047	68535
L27,L28,Q7,Q6,C1,C18,L20,L6,L21,L32,C13,Q26,Q36,L24,C7,Q1	16	88	38516	29869	68385
L23,Q24,L12,C14,L35,L7,C20,L6,Yugu1,L22,C32,Q21,C3,C4,C23,Q13	16	89	36570	31737	68307
L5,L23,L36,C21,C7,Ci846,Q6,Q29,xiaomi,C32,Q34,Q32,Q9,C17,C36,L39	16	90	37803	30619	68422
Q20,Q19,Q24,L28,C12,L15,Q35,L6,L22,L31,L33,L24,C23,C7,Q13,Q11	16	91	33777	35388	69165
Q20,L36,C35,L26,Q16,Q6,L35,Yugu18,L18,L25,Q21,C22,C23,C16,Q32,Q13	16	92	35671	33413	69084
L5,Q14,Q25,L28,C2,Q33,L29,C29,L10,C10,L19,L33,L34,L39,L4,Q37	16	93	37357	31011	68368
Q17,L11,Q24,Q2,L29,L6,L37,Q3,L14,C28,C13,C18,C26,Q12,L24,C36	16	94	40195	28299	68494
L23,Q17,C21,L3,L35,Yugu18,L22,C36,C25,Q36,C23,Q11,Q32,C31,Q37,L1	16	95	37994	30974	68968
L5,Q22,L11,Q10,C29,xiaomi,C10,Q3,L21,Q28,L33,Q9,Q30,C36,L39,C31	16	96	38221	30399	68620
Q20,L23,C27,Q7,L29,C8,Q23,C36,C32,L21,C13,C6,C26,A10,C16,L39	16	97	41152	27333	68485
Q25,C15,L29,Q33,L30,L26,C5,Q35,C20,Q6,Q23,L32,C13,Q21,C9,Q11	16	98	38366	30622	68988
Q20,Q24,C34,C27,L3,C9,L7,C1,L22,C10,L18,L32,Q28,L34,Yugu1,C23	16	99	39539	28150	67689
Q14,Q24,C34,Q10,L3,L30,Q6,Yugu18,C10,L18,L32,C28,C3,C23,C16,L9	16	100	38955	29209	68164
C15,Q18,L28,C29,L16,C35,L15,C5,L35,L19,Q12,Q3,Q26,Q4,A10,C9,Q15	17	1	37219	31857	69076
C34,Ci846,Q18,L30,L28,Q6,Q16,L10,C31,L37,L18,C28,C6,L31,Q36,L22,C33	17	2	39138	29174	68312
L27,Q25,Ci846,L29,L15,C14,C29,Q6,L34,L35,Q23,xiaomi,C3,C22,C16,L9,Q37	17	3	40816	27697	68513
Q22,C7,C34,C8,C14,L29,Yugu1,L37,C24,Q15,Q21,L24,C23,C16,Q32,L9,Q11	17	4	38539	29985	68524
Q14,Q18,Q2,Q7,L3,Q10,C15,L35,L20,L37,L38,Q3,Q34,C9,C36,C7,L9	17	5	35657	33259	68916
L36,Q24,C34,Ci846,Q7,C14,L16,L29,C5,Q13,L22,C13,C25,C9,C16,Q1,Q37	17	6	34660	34595	69255
L13,Q25,L36,C21,Q2,C34,L16,Q6,L2,Q23,L19,L21,C32,Q28,Q4,C9,Q1	17	7	36690	32115	68805
Q24,L12,L29,C35,Q33,C19,L38,L6,Q12,L18,L21,C32,Q26,Q21,C4,Q30,C7	17	8	37234	31303	68537
Q20,C3,L17,Q7,L29,L16,L30,C8,Q35,Yugu18,L6,L19,A10,C13,Q9,C25,C26	17	9	39113	29666	68779
Q22,Q2,Ci846,C29,C1,Q35,L9,L14,L18,L21,C13,Q21,L34,C4,Q4,C36,C31	17	10	39962	28680	68642
Q14,L23,L17,C12,Q6,L35,Yugu18,L20,Q23,C17,L18,C28,L25,Q26,Q36,C23,Q32	17	11	37439	31314	68753
Q17,L11,L17,Q18,C27,C8,C14,C5,L22,L18,C13,Q26,Q4,L34,Q30,L39,Q13	17	12	35542	33544	69086
Q20,L8,C12,C29,Q29,C19,C18,L37,L19,C10,C24,Q28,C3,Q15,Q32,C33,L1	17	13	38822	29694	68516
C21,L17,Ci846,Q7,C2,L15,Q6,L34,C19,C20,Q33,C18,L19,L24,C4,Q30,L1	17	14	38518	29499	68017
L17,Q18,C14,L30,Q16,L35,Q35,Q29,L37,L14,Q34,Q12,L25,Q26,Q36,C9,Q15	17	15	35892	33290	69182
Q20,Q24,Q18,C16,C14,Q6,L35,C20,L10,L6,C10,C32,C24,C13,Yugu1,C36,L39	17	16	40602	27313	67915
Q20,L36,C21,Q24,C27,C33,C8,Q16,Q35,L21,C26,L33,C3,Q9,C23,C7,Q1	17	17	34628	34248	68876
L13,Q17,L17,C8,Q33,Q6,L35,L7,xiaomi,L32,L24,C32,C25,Q4,L34,Q9,C33	17	18	38407	30142	68549
C3,L17,Q10,L26,Q16,C19,L38,L14,Q12,C32,L19,C18,Q9,L4,A10,C25,L22	17	19	38118	30607	68725
L13,Q25,Q19,L17,Ci846,L30,L2,C18,Q13,C10,Q3,xiaomi,C28,C25,Q21,C33,Q11	17	20	34931	34258	69189
Q14,Q10,C15,Q7,Q33,L26,L35,L20,C31,L19,Q3,L6,C28,Q9,L33,A10,Q13	17	21	32540	37227	69767
Q25,Q17,C34,C15,Q10,C27,Q30,L26,Q35,C31,Q12,Q34,L19,L22,Q21,Yugu1,Q1	17	22	36379	33063	69442
L36,L17,L12,C15,Q10,C27,L16,Q33,C34,Q29,C20,L10,L19,C13,C25,Q21,C7	17	23	37907	30150	68057
Q19,L23,C34,Q18,Ci846,L12,C35,C31,Q34,C24,C6,L32,C17,A10,C4,Q1,C33	17	24	37408	31352	68760
L13,C21,C34,Q10,L12,Q33,Q6,L19,C24,Q15,C26,L33,L24,Q30,Q11,C33,L1	17	25	36091	32610	68701
Q20,Q19,C29,L29,Q6,Q29,L9,C32,C13,Q26,C6,L24,C4,Yugu1,Q32,Q1,L1	17	26	38430	30673	69103
L23,L36,C21,Ci846,C14,L15,Yugu1,L22,L14,Q12,Q23,L18,L31,C10,L24,C4,C9	17	27	39903	27785	67688
Q25,Q2,L28,Q18,L29,Q33,L16,Q16,L35,C1,C18,Q34,L18,L25,C25,Yugu1,C33	17	28	37817	30811	68628
L13,L11,L17,L28,C8,L15,L7,Q29,Q35,C5,Yugu18,Q12,Q26,L33,L22,C16,Q37	17	29	38526	30385	68911
L5,Q17,C7,Q18,Q2,C12,C8,L30,L16,L34,L7,C5,L38,C28,L24,L39,Q37	17	30	39551	29004	68555
L13,Q17,L3,L30,L2,Yugu18,L20,L10,L32,C24,C13,Q26,Q9,C4,L22,C33,L1	17	31	39526	28804	68330
Q36,C21,L33,Q18,C15,Q7,C33,C8,C2,Q29,Q35,C20,L10,Q21,L24,L22,L9	17	32	36386	32569	68955
Q24,L8,L12,C34,C12,C29,L15,C14,Yugu1,C1,C19,L14,L25,Q9,L34,Q30,C7	17	33	38502	29525	68027
L11,L28,Q7,L15,Q29,L9,Yugu18,L20,L19,C32,L18,C13,Q9,C17,C36,Q32,C33	17	34	38236	30129	68365
Q20,L27,L36,C21,L33,C34,L28,Ci846,Q18,Q2,Q35,L38,L25,Q9,Q21,L22,Q1	17	35	35728	33377	69105
Q19,L36,L11,C34,Q7,L29,Q33,L15,C29,C1,Q35,L6,L37,Q34,C28,Q9,Q37	17	36	37076	32282	69358
L13,Q14,Q25,L33,C27,C12,C2,L30,C8,C35,C20,L10,xiaomi,C13,L31,Q36,Q13	17	37	34755	34007	68762
Q19,Q36,L3,Q33,Q29,Q35,L38,L20,C18,C17,Q9,L4,L22,Q15,L39,Q1,L1	17	38	35021	34299	69320
L13,Q22,L8,Q2,L28,Q7,C35,L3,L16,L20,L14,L19,L32,C13,C9,C16,C33	17	39	39496	28432	67928
Q19,C27,Q16,C19,L14,Q3,xiaomi,C24,L39,C6,C10,C36,L34,Yugu1,C16,C23,Q13	17	40	37215	31273	68488
Q19,L17,L12,Q10,L28,C35,L30,L26,L38,L6,C10,L21,C6,Q26,L33,L34,C4	17	41	39483	28551	68034
L13,Q25,Q14,L8,Ci846,C8,C29,Q16,L10,C17,Q9,Q36,Q4,C16,C23,L9,L1	17	42	37636	31332	68968
L27,C27,L12,C14,C8,C2,Q16,C19,Q35,Yugu18,L6,L15,L32,Q28,L34,C4,C31	17	43	40426	27765	68191
L13,Q24,C34,Ci846,C12,C8,C29,Q33,C5,Yugu1,L37,L22,C22,C23,C16,C7,Q11	17	44	39257	28438	67695
Q14,L36,L15,Yugu1,L7,L35,Q29,Q23,L20,L21,L32,L25,L31,L19,C17,C9,L39	17	45	35877	32388	68265
Q17,C21,L33,C15,C29,L26,L35,C20,L22,xiaomi,A10,C13,L31,C25,C26,L24,C23	17	46	38237	29789	68026
L23,Q24,Q17,L36,Q18,L3,C14,L16,L35,L10,L37,C24,C13,C26,L4,Q13,Q11	17	47	34047	34989	69036
L13,L11,C15,Q18,L30,L2,Q16,Q29,C1,Q35,L22,C17,Q9,Q36,C4,C23,L39	17	48	37099	31960	69059
L36,Q24,L8,C27,C12,L29,L30,C29,Yugu18,Q3,L18,Q12,Q4,Q30,C16,L39,C33	17	49	38257	30165	68422
C27,L15,L16,Q33,C5,C20,L10,L14,Q3,Q12,L37,C24,C10,C23,C36,C7,C31	17	50	40570	27231	67801
L4,Q2,C12,L29,L2,Q6,C19,L6,L10,L21,C28,C25,Q21,Q9,C4,L9,L1	17	51	39656	28660	68316
L27,Q22,Q17,L17,Q18,C34,L26,C5,C20,L6,L19,xiaomi,L24,C9,C36,Q13,L1	17	52	36592	32207	68799
Q20,Q14,L36,L11,Q22,C27,Q7,L34,Q16,C1,Q35,C18,L10,C26,L4,L24,C22	17	53	36935	32021	68956
L5,L11,C15,Q10,L35,Q35,C20,C18,L22,L18,C28,Q4,Q28,C17,A10,C23,Q32	17	54	38226	30700	68926
L5,L23,L36,Q19,L17,L12,Ci846,Q20,Q33,L2,L20,L10,L25,Q26,L31,A10,Q1	17	55	35854	33093	68947
L17,C34,C33,L15,L26,L7,C5,L9,Q13,Q26,C26,L34,C4,C9,Q1,Q37,Q11	17	56	35253	34026	69279
Q20,L17,L8,Q2,C12,L15,L2,L35,C20,L7,L6,xiaomi,C28,L31,Q28,Q32,Q13	17	57	35943	33121	69064
L27,Q19,L28,C27,Ci846,C12,Q2,L26,L3,L35,C8,L9,L19,C13,C26,Q15,C31	17	58	40229	27934	68163
Ci846,C8,L16,C19,Q3,C32,Q21,C28,C13,Q9,Q36,C25,A10,Q30,Q15,Q32,L1	17	59	37270	32049	69319
L23,Q22,L15,Q16,C1,L20,L38,L19,C28,C6,L31,Q4,C3,C22,Yugu1,C36,C7	17	60	38412	29724	68136
L13,Q14,L36,L30,Q6,C19,C1,L20,xiaomi,L21,Q3,L25,L19,C25,L4,Q9,C32	17	61	36005	32488	68493
Q19,L4,L12,C12,C2,L15,C14,L3,L26,L35,xiaomi,L25,Q26,C26,Q21,C31,Q11	17	62	39451	28883	68334
Q20,L5,L8,Q2,C8,Q29,L35,C19,L22,xiaomi,L32,L14,C6,A10,Q30,C36,C33	17	63	39218	29575	68793
Q19,L36,C21,Q14,L11,Q2,C29,C14,Q16,C19,Q35,C18,L14,L10,Q12,L38,A10	17	64	36072	33089	69161
L11,Q10,Q2,Q7,L12,L2,C9,L7,Q29,Yugu18,L9,C28,C6,C3,Yugu1,C16,Q1	17	65	38791	29887	68678
Q20,Q19,L13,Q2,Q7,C8,Q33,C12,L7,Q29,C18,L14,Q3,C32,xiaomi,Q34,Yugu1	17	66	37813	30976	68789
Q25,Q17,L3,C23,Q33,L16,C2,L35,C20,L14,C13,C17,Q30,C16,L39,C31,Q11	17	67	38098	30421	68519
L28,C34,Q2,C2,L15,Q7,Q18,L26,Q10,L6,C13,C26,L34,C9,C36,Q37,L1	17	68	39346	29237	68583
Q22,L36,Q19,L23,Q10,Q17,L3,Q29,C20,L35,L6,C10,Q34,C28,C17,Q15,L39	17	69	36617	32301	68918
C21,Ci846,C14,L2,L16,L15,L7,L38,L19,C24,L25,C6,Q36,L34,Q30,L9,Q37	17	70	37831	30485	68316
L13,Q20,C3,L8,L17,L7,Q35,C20,L6,L14,Q23,Q32,C26,C17,L24,C16,C7	17	71	41077	27431	68508
Q25,Q36,L23,C2,Q33,C9,L20,L6,C10,L18,L25,C25,Q21,C4,L22,L9,Q11	17	72	37806	30779	68585
L23,Q24,L33,Q10,L12,L29,Q29,L7,L20,C10,L18,C6,L31,Q28,Q4,L24,Q1	17	73	34904	33986	68890
L5,Q14,L36,Q2,Ci846,L3,L29,Q6,C5,L6,L14,xiaomi,L32,C13,L4,C33,L1	17	74	39130	28998	68128
Q25,Q17,Q22,C27,Ci846,L3,Q6,C18,L14,L19,C10,C6,L25,C25,C3,C7,Q13	17	75	35844	33096	68940
Q22,Q14,L8,C21,C27,Ci846,C12,C29,L10,L20,L19,C36,Q26,C25,Q30,Q15,L39	17	76	36520	32010	68530
Q20,L23,C21,C12,C2,Q33,Q29,Yugu18,Q23,L19,Q21,C13,L25,L33,A10,C16,Q32	17	77	37012	32061	69073
L13,L23,Q14,L11,Q2,L29,L2,Q6,L7,Q35,L35,Q29,L37,L14,L32,C6,C26	17	78	36738	32242	68980
L23,Q19,C21,C34,Q18,L12,Yugu1,C1,C19,L22,L31,Q26,A10,Q30,Q32,Q1,L1	17	79	37028	32170	69198
L23,C21,Q10,Ci846,C2,Q16,L7,Yugu18,L20,L6,Q12,L32,C32,L14,Q4,C31,Q11	17	80	38621	30026	68647
L17,C16,C12,L16,Q6,Q29,Q35,C1,L38,L10,L21,L32,C26,Q21,L22,Q15,Q13	17	81	34705	34592	69297
Q20,C15,Q10,C12,C14,L29,L28,C5,Yugu18,L38,L37,Q12,C24,Q26,C22,Yugu1,Q11	17	82	38864	29535	68399
L13,Q18,C12,C8,C14,Q16,C5,L35,C1,Q23,L32,Q26,C3,C4,C9,C16,Q32	17	83	40444	28282	68726
L36,L12,C12,C8,L30,C14,L9,L20,L37,Q3,C32,L39,Q21,C17,L22,C7,L4	17	84	39662	28012	67674
L27,Q14,L8,C12,C8,L34,Q35,C18,Q3,L18,C10,C6,C28,Q28,C17,Q34,C23	17	85	36131	32355	68486
Q19,Q24,Q36,L8,L17,C29,L30,C1,C20,L6,L37,L19,Q34,Q26,L33,C4,C16	17	86	38079	30411	68490
Q20,L8,L2,L16,L26,C5,Yugu18,L6,L14,L37,L18,L25,C26,Q28,Yugu1,C36,C33	17	87	41957	25633	67590
L13,Q22,Q17,L17,L4,Ci846,C33,L35,C28,Q9,L33,L24,Q28,Q4,C26,Q13,L1	17	88	34467	34812	69279
Q22,L17,C15,Ci846,Q7,C35,C5,Q23,C10,Q34,L14,L25,L31,Q9,L33,C32,C36	17	89	38017	30670	68687
L5,Q19,L23,Q22,L12,L28,L29,L16,C29,Q33,C19,L20,L6,L14,C6,L25,C4	17	90	40160	27776	67936
L5,L23,L17,L12,C27,C8,L30,L10,L37,L18,C6,Q32,Q9,Q36,Q15,L39,Q13	17	91	36456	32714	69170
L13,Q14,Q36,Q22,L28,L3,C14,L15,C12,L35,L10,Q34,C28,L33,L22,Q32,Q13	17	92	34219	35025	69244
L5,Q17,C3,Q10,C12,C35,C5,Q35,Yugu18,Q34,C24,C28,C13,Q28,Q21,L31,Q4	17	93	37589	31581	69170
Q25,Q24,L11,Q10,C2,L30,Q6,C14,L10,L14,Q21,C6,C13,Q9,Q4,C36,C33	17	94	38724	30038	68762
Q22,L23,L17,Q24,L36,Q14,C12,Q18,Q6,L9,Q13,xiaomi,C24,Q9,L34,C33,L1	17	95	32799	36366	69165
L23,L36,C21,Q36,C34,C14,L15,Q33,Q29,Q35,C28,Q26,C25,C17,C4,Yugu1,L9	17	96	37361	31117	68478
L13,L23,C21,L3,Q7,Q33,Q29,Yugu18,Q23,Q3,L31,C25,C17,Q9,Q28,C9,C23	17	97	35276	33571	68847
Q22,Q24,L17,L8,C21,Ci846,L3,L30,L2,L16,C5,Q12,C17,A10,C4,Yugu1,C36	17	98	39342	29279	68621
L27,Q22,Q24,Q18,Ci846,L12,C9,L6,L14,C17,C32,xiaomi,C13,Q30,C23,Q37,Q11	17	99	36726	32165	68891
L13,C7,C21,Q10,Ci846,C8,C2,Q29,L22,xiaomi,C24,C6,C13,L4,C9,C23,C31	17	100	40005	27537	67542
L27,Q25,Q10,Q2,L34,C5,Q35,L20,L38,L10,C10,Q34,L37,L4,A10,L22,Q15,L39	18	1	36712	32786	69498
L5,Q20,Q17,Q2,L28,C34,C14,Q7,C15,Q16,C2,L20,L22,Q3,L32,L4,C3,Q30	18	2	36828	32259	69087
L23,L36,Q24,L33,C15,Q10,L3,C19,Yugu18,C36,L18,Q21,C17,A10,C23,C16,C7,C33	18	3	36944	31607	68551
Q14,Q17,Q22,C12,L29,L26,Q29,Q35,L35,L6,Q13,L14,C32,C24,xiaomi,C18,L37,L9	18	4	34861	34518	69379
L13,Q20,Q18,C34,C35,L15,Q33,C1,L6,L32,L18,Q32,L33,C3,C9,C36,C7,L9	18	5	39877	28221	68098
C23,L26,Q6,C19,Q35,C1,L20,L6,Q3,C28,Q32,L31,C22,Yugu1,L39,L9,Q37,Q11	18	6	36795	32395	69190
L5,Q19,L13,L23,L28,Q2,C12,Q16,Q29,C20,C1,L20,L14,L32,Q28,C25,Q32,L9	18	7	36582	32413	68995
Q17,L12,Ci846,Q7,C14,C29,Q6,C5,C19,C20,L20,Q3,L18,C28,C32,Q9,Q32,L1	18	8	37758	31341	69099
Q20,L13,C3,C27,Ci846,Q2,L30,C2,C9,L37,C13,L31,Q9,Q21,L24,Q30,Q15,Q32	18	9	38060	31070	69130
L13,Q14,Q24,C34,Ci846,L29,L15,Q33,C2,Yugu1,Yugu18,L37,L19,Q36,L24,C22,C9,Q13	18	10	34355	34473	68828
L27,L5,C21,L8,L17,Ci846,L29,C2,C19,L20,xiaomi,L18,Q3,C13,Q15,C3,C36,L39	18	11	41847	25843	67690
L13,Q24,L17,L8,C34,Q18,L15,L10,xiaomi,L19,C24,L25,C25,C26,C22,C36,Q1,Q37	18	12	37520	30930	68450
L17,C27,Q10,Q7,C2,L16,Q30,Q16,C20,C10,C28,C6,L25,Q4,A10,C4,Yugu1,Q13	18	13	34727	34976	69703
Q14,L17,L28,C15,C27,C29,L15,Q33,C2,L9,Q12,C10,C24,Q26,C25,C3,C16,C33	18	14	37501	30638	68139
Q17,L8,C12,C29,Q33,Q30,L30,Q6,L29,C20,L37,Q12,L4,A10,C9,Q15,Q37,L1	18	15	35897	33660	69557
L5,L27,Q22,L11,Q25,C34,Q2,C12,C35,L3,L6,L32,L25,C6,Q21,C9,C16,L4	18	16	40682	27637	68319
L33,Q18,L12,C8,Q33,Q29,C5,L6,L22,C10,xiaomi,Q9,C25,L34,C26,C9,L9,Q37	18	17	36559	32265	68824
L13,L8,C2,L2,L26,Q35,L38,Q23,C10,L18,L37,Q26,C26,C17,C16,Q13,Q37,L1	18	18	35505	33907	69412
Q19,L11,C34,L12,C12,C29,L16,Q33,Q10,Q7,Q23,L32,C6,L4,L34,C22,Q15,C31	18	19	38659	29925	68584
Q14,Q22,L11,L8,L33,Q7,L3,L2,C19,L10,Q21,C32,Q28,C26,C22,C9,Q15,Q11	18	20	35028	33838	68866
Q25,Q19,L23,C27,C29,C14,C9,C8,C19,C18,C10,C32,C6,L25,C22,Q30,L39,C33	18	21	38867	29185	68052
C34,Q18,Q7,C2,L29,L35,Yugu18,C18,L14,L38,L32,Q12,Q28,L4,Q9,Q4,Q32,Q13	18	22	34370	35191	69561
Q22,L23,L33,L17,Q18,L12,Q10,C8,C19,C1,L35,L10,Q3,C10,C26,Q36,C25,C7	18	23	37726	31006	68732
L12,Q18,C33,C14,L30,L28,Yugu18,L20,L6,L24,Q26,Q9,L4,L34,C22,Q28,C16,L9	18	24	37353	31092	68445
Q22,Q25,L8,C3,Q19,Q18,L30,L7,C20,C19,L14,C10,L25,L4,L34,C4,C36,C7	18	25	39912	28372	68284
Q20,L23,Q24,L8,C12,L3,Q33,L38,L14,Q12,L32,C32,L39,Q9,A10,C23,C7,L9	18	26	36414	32615	69029
Q22,Q17,C3,C12,Q7,L15,L16,C19,Yugu18,L38,Q13,C32,C28,C13,Q9,Q21,L24,C33	18	27	35932	33241	69173
L13,Q22,L23,C27,Q10,L3,C8,Q33,C29,Q16,L6,L32,C13,L31,C26,Q36,A10,C31	18	28	37545	31572	69117
L13,C12,C14,L16,Q6,C20,L10,Q3,xiaomi,L21,L25,L31,Q28,C28,C4,C9,Q32,C31	18	29	38094	30300	68394
L27,Q20,Q10,L12,C29,L16,L29,C5,L6,C18,Q23,Q21,L10,C6,Q28,Q4,L9,Q11	18	30	39200	29694	68894
Q17,L8,C21,Q18,Ci846,L3,L30,L16,Q29,L35,C19,L10,Q35,Q12,C10,L4,L34,C36	18	31	38379	30470	68849
L13,L8,C34,C14,C35,C2,Q33,L9,L38,L6,Q21,C28,Q26,L33,C22,C23,C16,C31	18	32	39379	28431	67810
Q22,L23,L17,L28,Ci846,C15,C14,Q33,L15,C5,C20,L37,C25,L24,C22,C36,C31,Q11	18	33	38585	29400	67985
L27,L13,L36,L8,C15,Q18,L30,Q33,Q16,L35,L22,L37,L39,Q21,C23,C7,C31,L1	18	34	38618	29657	68275
L23,Q17,L8,C21,C15,C12,L3,L16,C19,L38,Q23,Q3,C28,C25,Q21,Q28,C23,Q32	18	35	36963	31999	68962
Q14,Q17,C21,Q24,Q33,Q6,L15,Q35,L32,Q21,C32,L31,C25,Q4,A10,C6,C16,C7	18	36	34177	35376	69553
Q20,Q22,Q17,Q19,Q14,L27,C14,L29,L7,L35,Yugu18,C10,L4,L34,C23,C16,C33,L1	18	37	37241	31346	68587
L13,Q14,L5,C27,L28,L12,C8,C16,L16,C20,C31,L19,L21,C13,C4,Q30,C36,Q13	18	38	34803	33520	68323
Q17,C27,Q10,C2,Q16,Yugu18,Q23,Q3,C32,L18,L21,L31,C25,L4,L22,Q32,Q13,Q37	18	39	34552	35402	69954
Q14,Q36,C21,L17,L7,L14,L37,Q21,C32,C13,Q3,L19,Q4,Q26,C22,L22,L39,Q37	18	40	36507	32598	69105
L27,C21,C7,Q2,L3,Q6,Q16,L35,L10,L14,Q23,C32,L38,Q9,Q28,Q32,Q1,Q11	18	41	36292	32974	69266
L13,Q17,C7,C15,C8,L16,Q29,Q12,Q21,C28,C6,Q34,Q4,Yugu1,C16,L39,L9,L1	18	42	37496	31242	68738
L5,C15,Q2,C14,L2,L26,Q16,L6,L38,Q12,C32,L18,C24,C10,Q36,L34,Q4,C16	18	43	38567	30047	68614
Q14,Q19,L8,L23,C12,L30,C8,Q6,L16,C1,L37,L19,C10,C6,Q26,Q28,C23,Q13	18	44	33929	35254	69183
Q22,Q17,Q25,Q18,Q2,C8,L2,C1,L9,Yugu18,Q23,Q34,C26,L4,Q9,C7,C31,L1	18	45	36996	32222	69218
Q36,L11,L8,L4,C16,C12,L17,L28,Q6,L30,L24,L39,C28,Q21,L34,Q15,Q32,C33	18	46	38956	29690	68646
C3,L12,C15,L15,L2,Q16,C5,L35,Yugu18,Q3,C28,C24,C6,C25,Q21,L34,C7,C31	18	47	39298	28972	68270
Q14,C3,L8,L11,L28,Ci846,Q36,Yugu18,L37,L19,L24,C36,L25,Q28,Q4,A10,Q15,Q13	18	48	33873	35745	69618
L11,L8,Q7,C29,L15,Q6,C2,Yugu18,L6,L14,C32,L32,L4,C22,L22,Q15,C31,Q37	18	49	40409	28023	68432
L36,C34,Q18,Q7,C8,L15,Q6,Q16,C5,L6,xiaomi,Q3,C24,Q34,Q28,Q30,Yugu1,Q37	18	50	35643	33610	69253
Q19,Q17,L17,L16,Q33,Q29,C5,L10,L37,C36,xiaomi,C18,C13,Q21,L24,C4,Q15,L1	18	51	39174	29592	68766
Q19,C12,C8,Q33,Q6,L29,Yugu1,L2,C35,L6,xiaomi,C6,Q26,C3,C4,C23,Q15,Q32	18	52	38270	30482	68752
Q24,L8,C8,L16,L30,L2,Q29,L35,C1,C18,C5,C14,C6,C25,Q36,L24,Q32,L1	18	53	37801	30939	68740
L27,Q14,L13,L36,Q25,Q18,Q19,C12,C8,Q16,C5,Q35,Yugu18,L20,L32,C4,C7,Q13	18	54	33502	36174	69676
Q20,L27,C27,Ci846,C12,C14,Q33,C2,L16,Q23,xiaomi,Q34,C6,Q26,L25,L33,Q9,C22	18	55	37775	31011	68786
L5,L27,Q22,L11,L12,Q10,C14,C8,L30,Q35,C20,L20,Q23,L37,C18,C24,Q26,L4	18	56	38512	30317	68829
L23,Q24,C34,L28,Q7,C2,C14,Q33,L29,L35,L10,L18,C28,L24,C17,C3,C23,Q32	18	57	38449	29845	68294
Q22,Q19,C21,L33,Q18,L30,C35,L35,C18,L37,Q12,L24,C24,L21,C6,Q4,C3,Q13	18	58	35168	33973	69141
Q14,Q25,L11,C21,L28,Q18,C35,L35,L6,xiaomi,C24,C6,Q30,L24,C23,C36,L39,C31	18	59	37467	30814	68281
L13,Q22,Q36,L11,Q18,Ci846,C8,L7,C20,C18,L14,Q23,L19,Q26,Q9,L4,Yugu1,C16	18	60	38617	30039	68656
L5,Q22,Q14,L11,L17,Ci846,C2,L26,C1,L10,L37,xiaomi,C31,L19,L21,C25,L33,Q1	18	61	37330	30847	68177
L5,Q19,Q24,Q14,C12,L30,C8,C2,L26,L10,xiaomi,C32,Q15,L25,Q28,C17,L34,C36	18	62	36875	31547	68422
C21,C27,C35,C29,Q29,L35,C18,C36,xiaomi,C32,L18,L32,Q26,Q32,C4,C16,C7,L9	18	63	40423	27621	68044
L13,L23,Q17,L5,L36,Q36,Q7,Q33,L15,L6,L22,C28,C17,L34,Q30,Q11,L39,L1	18	64	36837	31909	68746
Q20,Q14,L36,C34,C8,L26,C5,C18,L18,C24,L32,L25,C28,C22,C13,C4,C31,Q37	18	65	38338	30012	68350
L5,Q14,L36,L17,C21,Q10,Ci846,C8,Q33,Q6,C14,Q35,C28,Q26,L4,C3,Q32,L9	18	66	36203	32816	69019
L13,L23,Q36,L36,L12,C34,L15,C19,L10,Q3,C10,Q26,L33,L24,C23,Q15,C7,L9	18	67	38361	29990	68351
Q20,L11,L28,Q33,Yugu18,L14,Q3,L32,Q12,C13,L31,Q9,Q15,C3,C9,C36,L39,Q13	18	68	34624	34689	69313
Q19,Q17,Q14,Ci846,C8,L15,Q16,L9,C18,L20,L14,C32,Q26,L31,L4,Q32,Q13,Q37	18	69	33383	36427	69810
L13,L23,Q19,C27,Q2,C16,C5,Q35,L14,Q3,C32,Q12,C36,L4,L24,Q4,Q15,L39	18	70	39158	30038	69196
Q22,Q17,L11,L36,L12,L29,C14,L26,Q29,C18,L14,xiaomi,Q21,Q34,Q36,A10,Yugu1,C16	18	71	36547	32632	69179
Q17,C21,C15,C34,L28,C29,C33,Q16,Yugu18,L6,L37,C32,C13,Q26,C26,C25,C4,Q1	18	72	38261	30106	68367
L27,Q25,Q22,L13,L11,C34,L3,C8,L35,Yugu18,L38,C10,C32,C24,Q3,C3,C7,L9	18	73	41045	27078	68123
L5,L23,Q17,Q19,L36,L11,C33,C14,L14,Q34,L18,L25,Q9,A10,C4,Q1,C31,L1	18	74	35923	33184	69107
Q22,Q14,Q2,C12,C14,L2,L16,L15,Yugu18,L38,L37,L21,C28,L25,Q9,C17,L22,Q11	18	75	36544	31974	68518
Q20,C21,L11,C15,Q18,L29,L34,Q16,Yugu18,L20,xiaomi,Q34,C6,Q26,C26,C17,C25,Q4	18	76	36728	32029	68757
L27,Q17,L36,C34,Ci846,C27,C29,L15,Q6,C14,L35,C19,L20,Q23,C32,Q21,C3,C9	18	77	38975	29529	68504
Q22,L23,C34,C16,Q7,L7,L37,xiaomi,C32,C17,Q15,Q26,Q11,Q4,L22,C36,Q13,L1	18	78	35603	33774	69377
L36,L17,L8,Q18,Q7,L3,L26,Q29,C20,L38,L37,L14,C32,L31,Q21,C16,Q37,L1	18	79	36510	32275	68785
Q17,L17,Q24,C2,C8,Q16,C19,Yugu18,L6,L9,C32,C26,L33,A10,C4,Yugu1,Q1,L1	18	80	37676	31269	68945
Q24,L33,L17,C12,Q7,L7,C20,Q29,L14,L32,C28,L25,Q34,C13,Q4,C24,Q30,Q37	18	81	34924	34210	69134
L27,L13,Q17,C33,Q6,Q29,L32,L21,L25,C6,Q28,L33,A10,C25,C23,Q15,L9,Q11	18	82	34186	35101	69287
Q14,Q22,L17,C27,Ci846,L3,Q35,C18,L38,Q12,Q23,L34,C22,L22,C16,C7,C31,Q11	18	83	36599	32217	68816
L5,Q19,L36,C12,C14,L16,L26,C19,L38,C10,Q34,L19,L25,C25,L24,C23,C16,Q13	18	84	34729	33781	68510
Q14,L8,L11,C15,Q10,L33,C2,L30,C19,Q35,C1,Q12,C6,Q26,Q28,L31,Q9,Q32	18	85	35783	33757	69540
L5,L13,L12,Q10,C16,C2,L2,L30,L9,L38,C18,Q3,Q34,C24,C3,C4,C36,Q1	18	86	38902	29713	68615
L5,L27,Q25,C21,C15,Q7,L2,Q16,L35,Q29,C31,Q3,C32,C24,Q9,L4,Q30,C33	18	87	36105	33030	69135
L13,L5,L27,Q20,C21,C27,L12,C14,L7,C19,Yugu18,L38,C1,Q3,L32,Q28,C17,C3	18	88	40167	27887	68054
L5,C15,C27,C12,C14,L29,L7,Yugu1,Q35,C20,L19,Q34,Q9,Q30,C22,L22,C16,L39	18	89	37516	31004	68520
Q17,Ci846,C12,L30,L2,L35,Q35,L7,L20,C32,C24,C13,C28,C25,L4,L24,C16,Q13	18	90	35661	33164	68825
Q17,L8,L28,C27,C29,L29,Q16,C5,Q35,L14,Q34,L32,Q1,Q36,Q32,L9,Q37,Q11	18	91	35755	33974	69729
Q36,L33,L12,C15,Q7,C2,C29,Q33,Q10,C5,L35,L21,C6,L31,C17,L34,Q32,C33	18	92	37224	31611	68835
L23,Q19,L12,Q7,C14,L15,C19,L10,Q23,L19,C10,Q26,C17,C3,C4,C36,Q32,Q11	18	93	38949	29948	68897
L13,Q22,L17,Q2,C15,C2,C5,L9,Q23,L19,L21,C32,C26,Q4,Yugu1,L39,C33,L1	18	94	40151	28254	68405
Q19,L23,L17,C27,L12,L28,C14,L2,C33,L34,L37,C25,Q4,C3,C22,L22,C23,Q1	18	95	37070	31055	68125
Q22,Q19,Q25,L17,Q2,Q24,L29,L2,C8,L35,L32,C24,Q9,L33,A10,C4,Yugu1,Q11	18	96	36494	32861	69355
Q14,L8,Q18,C15,C27,L29,C14,L30,L7,C31,L19,L25,C26,Q36,C3,C22,Q30,L9	18	97	37006	31287	68293
L13,Q25,Ci846,C29,L2,L26,L7,C19,Q35,L38,L19,L18,Q3,Q32,Q12,Q36,C22,L39	18	98	37789	31250	69039
Q22,L28,C34,C27,C2,L16,C8,L6,Q23,xiaomi,L32,Q34,C13,C6,C10,Q36,Q32,Q1	18	99	38783	30079	68862
L23,Q24,C16,L3,C35,Q33,L35,L20,L14,Q34,L18,Q15,Q26,C4,L22,C36,C23,C31	18	100	36445	32118	68563
Q20,C21,L30,C23,Q10,L14,Q4,Q36,C4,C7,Q13,L17,L8,C15,Q29,L10,L19,C10,C9	19	1	34015	35369	69384
Q20,Q17,Q3,xiaomi,C36,L5,Q18,C29,Q28,C34,C8,C1,A10,L39,C31,Q22,L2,C28,L33	19	2	37012	32204	69216
Q17,Q25,Q6,Q16,L32,Q9,C33,C2,C1,L14,Q21,Q36,C16,Q22,L36,L6,L19,C13,Q32	19	3	36873	32597	69470
Q20,Q17,L16,L5,Q18,C12,C29,L20,C17,L4,Yugu1,Q10,A10,C16,Q37,Q2,L35,C26,L33	19	4	36981	32387	69368
Q17,C18,C6,Q26,Ci846,Yugu18,L32,C23,C2,C32,Q13,Q37,L15,Q29,L10,C10,L33,L34,C9	19	5	34109	35345	69454
L25,L27,Q18,Q7,C29,Q6,L38,Q28,Q33,Q13,Q1,Q14,L8,L17,C15,L2,L19,L33,Q11	19	6	30534	39069	69603
L23,Q30,L5,Q34,Q9,C17,L24,Yugu1,C34,C27,C14,L7,C1,Q36,L36,L17,L15,C20,L6	19	7	37568	30848	68416
L29,Q35,Q3,C6,L5,Q25,C12,L37,L21,Q9,L24,L22,Q33,C32,Q14,Q2,C5,C28,C25	19	8	36794	32530	69324
L26,C18,L27,Ci846,Q16,Q9,L22,C33,Q33,L14,C32,A10,C4,L1,C20,Q12,L18,C13,L34	19	9	37729	31108	68837
L23,Q17,L3,L29,L30,Q35,Q3,Ci846,L20,Q28,L28,C4,Q13,Q37,Q22,L2,C5,L18,C26	19	10	33030	37004	70034
Q20,L16,Q26,C22,Q15,L37,Yugu1,C14,L7,C1,C32,C4,Q22,L17,L35,C20,L19,L33,Q11	19	11	37788	30837	68625
L11,L3,xiaomi,C6,Q25,Q7,C35,L20,L38,C3,Q10,L28,L36,L15,L35,Q12,C10,C28,C13	19	12	38279	30099	68378
L23,L26,Q15,C36,Q25,Ci846,Q6,L21,C27,L28,L31,Q19,Q24,C15,L2,L6,L34,Q32,Q11	19	13	35661	33402	69063
xiaomi,Q26,L13,L5,Q18,L38,L21,L22,Q10,L28,C14,C32,C7,C31,L1,Q24,C10,L18,Q11	19	14	36612	31869	68481
L26,C6,Q26,L25,C22,Q30,Q15,C36,L27,Ci846,Q34,L4,C1,A10,C15,L15,C5,C10,L34	19	15	37035	31942	68977
C21,C18,Q3,Q18,C12,C35,C19,L32,Q10,L31,A10,Q37,L1,Q19,Q24,L19,Q12,L34,Q11	19	16	34384	35259	69643
Q17,xiaomi,C22,Q15,L13,Q16,Q28,L4,Q9,Q10,Q33,C1,L31,C4,L1,Q2,L35,L6,C10	19	17	36885	32370	69255
L23,L11,L29,C24,C29,Q9,C23,C2,C1,L14,C31,Q22,Q24,L36,L15,Q12,C28,C25,Q32	19	18	36524	32233	68757
xiaomi,C24,Q15,L9,L13,Ci846,Q6,C23,Q10,C8,Q33,L7,L14,L1,Q19,Q24,L12,L19,C26	19	19	36899	31788	68687
Q20,L3,Q26,C22,L27,C3,L24,C14,Q33,C8,L31,Q4,L39,Q1,L36,C15,L6,L10,C26	19	20	36882	31824	68706
Q35,C22,Q15,L5,Q16,L37,Q9,C3,L22,Q4,C31,L1,Q29,L10,C10,C13,C26,L33,Q11	19	21	35980	33399	69379
L23,L29,L16,C36,L5,L37,C2,C1,L31,Q21,C7,C31,Q1,Q13,Q14,Q24,L15,L10,C28	19	22	33654	35504	69158
L11,xiaomi,Q30,Q25,Q18,Ci846,L20,Q9,L22,C33,C8,Q33,L14,Q4,L39,L35,C20,L19,C28	19	23	35874	32978	68852
L23,Q17,L3,C6,Q15,C29,Q28,L4,L22,C34,Q33,L7,C1,C16,C7,C31,L12,L35,Q29	19	24	37265	31423	68688
L23,L3,C22,Q30,C36,L5,L27,C12,Q16,Yugu18,L32,Q34,Q9,C16,L39,C31,Q29,C10,Q11	19	25	36352	32583	68935
L16,C18,Q3,C22,Q30,L9,C29,L20,Q9,L22,C34,C14,Q36,C4,C31,Q1,L8,L12,L18	19	26	37438	31342	68780
C21,L11,L29,C6,C22,Q15,L38,C17,C3,L4,C27,Q10,L14,C4,Q22,L2,L19,L18,C28	19	27	38293	29854	68147
L11,L16,Q18,C12,Q16,Yugu18,Q9,L4,C8,L31,Q4,A10,C4,L39,L35,C20,L19,C25,C9	19	28	36531	32467	68998
Q20,L23,C21,L16,C35,Q6,L20,Q9,Q28,L22,Q21,Q13,Q14,Q24,C15,L12,L6,L33,Q32	19	29	31566	38234	69800
Q20,L29,C18,xiaomi,L9,L38,Q34,L4,C3,C14,L7,C1,C32,Q36,C4,C16,L35,L18,C9	19	30	39889	28420	68309
L29,Q35,L27,Q25,L13,Q18,C12,Q9,C27,C34,C14,L7,C1,Q13,Q14,Q22,L12,C5,L19	19	31	33933	35894	69827
C21,L9,C12,C35,L38,Q23,Q9,C3,C23,C27,Q21,C7,L1,L15,Q29,L19,C9,Q32,Q11	19	32	35503	33420	68923
L3,xiaomi,C24,Q26,C19,L38,L37,Q28,C17,C3,Yugu1,C34,C14,Q21,Q36,C31,L1,Q12,C10	19	33	38727	29622	68349
Q17,L11,L3,L16,xiaomi,L13,Ci846,L20,C33,L28,A10,C4,C7,Q1,Q37,Q22,Q29,C20,C26	19	34	35256	34113	69369
L23,L11,Q3,C6,L25,Q25,Q23,L21,L28,C1,Q21,Q1,L17,L2,Q29,C5,L35,L33,C9	19	35	35617	33531	69148
L3,L29,L27,Ci846,Q7,C29,L21,C17,Q33,L7,L14,Q13,Q37,L1,L36,L17,L35,L10,L6	19	36	35528	33378	68906
L23,Q35,C22,L27,Q7,Q9,C17,C3,L4,Q10,L14,C32,C4,Q37,L17,C5,L6,Q12,C28	19	37	37980	31326	69306
L23,L29,Q15,L27,L13,C35,Q6,L37,C27,L28,C14,L14,L31,Q21,Q2,L2,L35,Q29,Q11	19	38	35380	33481	68861
L3,L26,xiaomi,C24,Ci846,Q6,C19,L37,L32,L21,L22,C34,C8,Q37,Q2,L19,C10,C28,C13	19	39	40324	28052	68376
Q20,Q17,L11,L3,Q30,L38,L37,Q23,L21,L22,C8,L7,L1,Q19,L36,Q24,Q29,L19,C13	19	40	35067	33878	68945
Q20,L11,L30,xiaomi,C24,L25,C22,L13,Q25,Ci846,C34,C27,C1,L36,L12,C20,L6,C13,L34	19	41	41367	26334	67701
L11,L16,L13,C19,C17,C3,C33,C8,C2,Q36,Q13,Q24,L12,L2,C5,C28,C13,C25,Q32	19	42	35408	33514	68922
L23,L11,L29,L16,Q6,Yugu18,Q28,C34,C27,L14,Q21,Q4,C4,L8,C5,C20,L10,Q12,Q32	19	43	39044	29902	68946
C21,L3,Q7,Yugu18,L38,L21,Q34,Q28,C33,C34,C8,C32,L31,Q36,L39,Q2,L15,L34,Q32	19	44	36370	32500	68870
C21,L3,L30,Q18,C12,L37,Q34,Q9,L4,L22,C34,Q33,C1,L31,Q13,Q29,Q12,L18,C9	19	45	32645	36763	69408
Q20,Q26,L27,Q7,Yugu18,Q34,L4,C33,C34,Q33,L14,Q4,L39,C7,L17,L12,L2,C20,C25	19	46	36910	31813	68723
L11,L30,L26,C24,Q30,L13,Q25,Q18,C12,L38,C17,C3,L22,C23,C2,L7,L31,C20,L34	19	47	37728	30344	68072
L11,L26,L9,C35,L32,Q28,Q4,C7,C31,Q1,Q19,L36,L8,L17,L35,C10,C9,Q32,Q11	19	48	36217	32684	68901
L16,Q30,L37,L32,L22,C33,L28,L31,Q21,A10,Q22,L17,L8,Q2,L10,L18,L33,C9,Q11	19	49	36070	33044	69114
Q20,C21,Q26,L27,L37,L21,L32,Q28,L4,L24,L22,L14,C32,L1,L12,L2,C5,C20,L33	19	50	38042	30326	68368
L23,L3,C24,C22,Q15,C29,Yugu18,L38,C17,Q10,C32,A10,C7,Q37,L1,L12,L35,C13,L34	19	51	37501	31440	68941
Q17,L3,L26,L27,Ci846,Q23,Q28,C27,C14,Q33,C1,C4,Q13,Q14,L2,Q12,L18,C28,L33	19	52	32985	36499	69484
Q20,Q17,L11,L30,L16,Q3,C6,C22,Ci846,L37,Q9,L24,C2,C8,Q4,A10,L35,Q29,L6	19	53	37694	31751	69445
Q20,Q17,Q35,C29,L38,L37,L22,C23,Q10,C14,C31,Q14,Q24,L15,L2,L6,L18,L33,Q32	19	54	34669	34639	69308
L25,C6,Q15,Q25,C35,Q6,Q23,L21,Q34,L4,C27,C8,Q21,Q4,C7,Q13,Q22,L17,L19	19	55	33324	36274	69598
L11,xiaomi,C36,L9,Q18,L20,Q23,Q9,C23,Q33,C32,Q36,A10,Q24,L8,Q2,L35,L18,C25	19	56	36295	33010	69305
L23,C24,Q15,L9,Yugu18,L32,Q28,Yugu1,C23,L28,L7,C1,A10,Q24,L35,L10,L19,Q12,L33	19	57	35673	33289	68962
L16,C24,L27,Ci846,C19,Yugu18,Q23,Q28,C17,C33,C8,C32,Q4,C31,Q19,Q14,L12,C20,C25	19	58	36842	31784	68626
Q20,L30,Q35,C6,C36,Q25,Q6,Yugu18,A10,Q1,Q37,Q22,Q24,L12,L15,L6,Q12,C13,Q11	19	59	36971	32790	69761
Q17,xiaomi,C36,L13,Q25,C29,C35,Q16,C17,L24,C33,C14,C32,Q36,L39,L15,Q12,L19,C13	19	60	38494	30181	68675
C21,L29,C24,Q18,C12,C29,L24,L7,L14,C32,C16,L39,Q13,L8,Q2,L6,L10,Q12,Q32	19	61	37107	32016	69123
Q17,Q3,L27,Q25,Q18,C29,Q16,C33,Q4,C7,Q13,Q19,Q24,L15,L35,L6,L18,L33,L34	19	62	33543	36024	69567
L23,L11,L26,xiaomi,C36,Ci846,C12,C35,L38,Q34,L28,C1,L31,Q37,Q12,L19,L18,C25,L34	19	63	36904	31511	68415
Q20,C36,C29,Q16,L20,Q34,Q28,L22,C23,C32,L31,Q4,A10,L39,L36,L17,L10,Q12,Q32	19	64	35212	34168	69380
L11,L9,L13,Q7,L32,Q9,C3,C23,L28,C14,L7,L14,L31,A10,C4,L39,L12,C20,L34	19	65	37615	30939	68554
L11,L3,L5,C35,Yugu18,Q23,Q9,C34,Q21,C16,L39,C31,Q1,L1,Q14,L6,C28,C9,Q32	19	66	37266	31785	69051
L23,L5,Yugu18,L37,Q23,C17,C27,C14,Q33,Q21,C16,C7,Q37,L12,Q2,L2,Q12,C10,C25	19	67	37377	31681	69058
Q17,L11,C36,Q18,Ci846,C29,Yugu18,L4,L14,Q4,A10,Q13,Q19,L36,L8,L35,C20,L34,Q11	19	68	34321	35299	69620
L3,xiaomi,C24,C22,Q7,C12,C35,Q16,L37,L28,C34,L7,A10,C4,Q14,C5,L6,C26,L33	19	69	37102	31704	68806
L11,Q26,Q6,L20,C3,C2,C32,C16,Q13,Q1,L1,Q22,L17,L12,L6,L10,L19,C28,L34	19	70	35277	33881	69158
L11,L16,C24,Q26,C22,L13,Q6,L21,C23,C33,Q36,Q22,Q19,Q24,Q2,C5,C25,L34,C9	19	71	36958	31836	68794
L23,L26,L5,Ci846,C12,C19,Yugu18,Q34,L28,L14,C32,A10,Q37,L1,Q14,Q24,L2,Q12,C25	19	72	34646	34739	69385
Q20,Q17,L3,C18,C6,L25,Q30,Q6,C19,Yugu1,L22,C34,C14,L31,Q22,Q2,C20,C28,Q32	19	73	37233	31904	69137
L3,L29,L26,Q3,L13,Ci846,C29,C35,L38,Q23,L32,L21,Yugu1,L22,A10,Q2,C10,C28,C13	19	74	38915	29804	68719
L23,xiaomi,C24,Q30,L9,Q7,Q16,Q23,L37,C23,C34,L7,Q4,A10,C4,L39,C15,C13,C25	19	75	37735	31367	69102
C24,L25,C36,Q7,C19,L38,L37,Q28,C3,L22,C27,C8,A10,Q1,Q19,Q24,L12,L15,L34	19	76	36465	32556	69021
L23,L30,Q3,C6,Q15,C36,Ci846,Q23,L21,Q9,L22,C27,A10,C16,L35,L6,Q12,C26,L34	19	77	37933	31297	69230
L23,L29,Q26,Q15,L9,C12,L38,L37,C17,L4,C33,L14,A10,C16,C7,C20,C13,C25,C26	19	78	37159	31332	68491
C21,L3,xiaomi,L9,Q7,C35,Q16,L4,L24,C34,A10,C7,Q1,Q14,L2,L15,L19,C28,Q11	19	79	34281	34904	69185
L11,L3,Q3,Q26,L13,L27,C35,Q6,L21,Q9,L4,C3,C32,A10,L15,L6,L19,C9,Q11	19	80	37064	32129	69193
L23,C18,L25,L38,Q23,L20,Q34,L21,L4,C8,C14,L14,Q21,Q13,L6,Q12,L18,L19,L34	19	81	32896	36166	69062
L11,L30,xiaomi,C36,Yugu18,L32,Q9,C17,Yugu1,C34,C8,C1,L1,Q22,L8,C20,L10,Q12,L19	19	82	39763	28433	68196
C12,Yugu18,C17,L24,L22,L7,Q36,C16,C31,Q1,Q37,Q19,L8,C5,L35,L6,C10,L33,L34	19	83	38923	30048	68971
C21,L11,L9,Yugu18,C3,L24,C27,C34,Q33,C32,L31,Q4,Q1,Q2,L12,L15,Q29,L35,C25	19	84	37361	31361	68722
Q20,L3,L16,C6,C36,Yugu18,L37,L24,Yugu1,L22,C27,Q21,L39,Q1,L8,Q2,L10,Q12,L18	19	85	40594	28102	68696
Q17,L11,L29,L16,Q30,Q15,Ci846,C29,C3,Yugu1,C1,Q14,Q24,L36,L8,L12,L2,L10,C28	19	86	35504	33337	68841
L23,Q17,L16,Q35,C18,C36,L27,Q28,C3,L22,C27,L31,L39,Q1,Q2,L12,L19,L33,Q32	19	87	36748	32456	69204
L3,Q35,C6,C36,L9,L27,Q16,C3,Yugu1,C34,C27,L39,Q1,Q19,L17,Q2,L2,L18,C13	19	88	39123	29685	68808
C21,xiaomi,C22,Q25,C12,C35,Q6,C19,C23,C14,C1,Q22,Q24,L12,Q29,C20,C10,C26,C25	19	89	36654	31632	68286
Q17,L29,xiaomi,Q18,Q23,L32,Q9,C33,C34,Q10,Q4,A10,Q19,Q14,Q22,L12,L6,Q12,Q11	19	90	35727	34094	69821
Q20,L11,L29,xiaomi,L9,L27,L13,Q16,L20,L21,Q9,C17,C27,L14,L31,L39,L17,C20,C10	19	91	38685	29573	68258
Q20,L11,C21,Q26,C35,Yugu18,L32,C3,Yugu1,L22,C2,C1,C32,Q36,Q22,L19,C13,C26,Q32	19	92	39782	28738	68520
L11,L16,Q3,xiaomi,Q26,C19,L20,L32,L28,C14,Q33,C1,C4,C7,Q1,Q22,C20,L33,C9	19	93	36026	32649	68675
L23,L25,Q26,C22,L9,C12,Yugu18,L37,L21,Yugu1,C2,C8,Q4,A10,Q22,Q14,Q29,L35,C10	19	94	36018	33139	69157
L29,Q35,C18,xiaomi,Q30,L27,Ci846,Q34,C17,C3,L24,C23,L14,L39,Q13,Q22,C15,Q12,Q32	19	95	34502	34880	69382
Q17,xiaomi,L25,C22,Q30,Q25,Q9,C17,C3,C23,C34,C2,Q21,C4,C16,Q19,L12,L15,L33	19	96	37537	31344	68881
Q35,Q3,L25,L20,L21,Q28,C17,L28,Q10,L14,L31,Q22,Q14,Q19,L15,Q29,L6,L19,C9	19	97	32856	36589	69445
L11,C18,Q3,C36,L37,C17,Q10,C1,L14,A10,C16,L8,L2,L19,L18,C28,Q12,C10,L33	19	98	38314	30428	68742
L29,L30,C24,C6,Q30,C36,L9,L27,L5,Q18,Ci846,C19,L20,Q34,L28,C31,L19,L18,C13	19	99	38083	30052	68135
C21,L26,C6,L13,L21,Q28,C33,C27,C2,L14,L31,Q36,C16,L17,L2,L10,L18,L33,Q11	19	100	37059	31177	68236
C22,Q15,L9,L27,Q18,Q16,Q34,Q28,L22,C23,C33,Q10,C34,C2,Q33,A10,L1,L10,C13,C26	20	1	35025	34312	69337
Q17,L29,C18,xiaomi,C6,Q26,Q30,Q18,C35,L21,C3,C23,C33,C32,L31,Q36,L17,L18,C25,C9	20	2	36515	31961	68476
Q20,C6,C12,C29,Yugu18,L37,L21,C17,C4,C16,Q19,Q24,L8,C15,C5,Q29,L10,C10,C25,L33	20	3	37634	30930	68564
C22,Q15,C12,L37,Q23,L21,Q9,C23,C27,Q10,C8,L14,C16,L36,Q24,L8,Q29,L6,C10,Q32	20	4	35633	33397	69030
L16,C6,C22,Q30,C36,Q15,L9,Q16,L20,Q34,Q28,C33,C34,C2,Q33,L14,Q19,L17,L19,L34	20	5	34615	34272	68887
Q20,L29,Q3,L25,C6,C22,L5,Ci846,L20,L21,L4,Yugu1,C23,Q36,Q4,C4,Q24,L34,Q32,Q11	20	6	35051	34192	69243
L11,L30,Q25,Q18,Ci846,Q34,L4,Yugu1,Q33,Q13,Q37,Q19,Q24,L35,C20,C5,L10,Q29,C10,C9	20	7	32351	37691	70042
L16,C24,L27,Yugu18,L20,L37,Q34,Q9,C33,Q10,C14,L7,C32,Q4,A10,C7,L8,L15,C13,Q11	20	8	36107	33240	69347
Q35,C18,Q26,L9,Q16,Q28,L22,C23,C2,Q33,C1,Q4,Q36,C16,C7,Q14,L17,Q2,C13,L34	20	9	35397	34058	69455
L16,C6,L27,L5,Q7,Q16,C19,L20,L32,C17,L22,Q36,C7,Q19,Q24,L8,Q29,C5,L35,C25	20	10	36231	32953	69184
L23,L11,C22,L27,C12,Q6,Yugu18,L38,L37,Q9,L22,L31,C16,C7,Q1,L1,Q14,L6,C28,C26	20	11	35849	32826	68675
L11,L16,L26,Q3,C36,Q18,Ci846,Q7,C29,L38,L32,L24,C27,C16,C7,L2,L15,C20,Q12,C26	20	12	37723	30694	68417
Q20,L29,C18,xiaomi,L25,Q15,Q25,Q18,Q7,Q23,L37,L22,C2,L14,A10,Q14,L15,C10,C28,C25	20	13	36334	32971	69305
L3,L26,C24,Q15,Q25,Ci846,C35,Q9,L4,L24,C17,C33,Q21,L1,Q24,L35,L6,L19,C26,Q32	20	14	36462	32604	69066
Q17,C18,C6,Q26,L9,L5,Q7,L37,L4,L24,Yugu1,C1,Q36,L39,Q19,L36,L8,L12,L6,C9	20	15	40061	28542	68603
C21,L30,L29,C36,C29,Yugu18,C17,L4,C34,L14,Q21,L17,Q2,C10,L19,C28,Q12,L34,C9,Q11	20	16	38010	30237	68247
Q20,L3,C6,L25,L9,Q25,Q6,Q9,C3,C23,C8,L7,C1,L36,L8,C20,L6,L18,C13,Q11	20	17	37868	30875	68743
L11,L30,Q35,C24,L25,L9,L13,L27,Q16,C3,C23,A10,Q19,L36,L8,L15,Q29,L35,L6,L18	20	18	37499	31604	69103
C21,L29,Q35,C18,Q26,C22,C12,L20,Q23,C2,L14,A10,C16,C7,Q22,L36,L17,L8,L12,L6	20	19	37840	31142	68982
Q20,C6,Q18,Ci846,Q7,Q16,L20,L24,C34,C8,L14,L31,Q22,L8,C15,L10,C10,C25,C9,Q32	20	20	37140	31867	69007
L30,C22,C36,Q15,L5,Q25,Ci846,Q16,L21,Q28,C33,C27,Q33,L31,Q14,L8,L17,C15,L2,L10	20	21	35724	33074	68798
L11,L29,Q3,C24,Q26,Q15,L9,L27,C19,L21,C17,C27,C34,C14,C16,L39,C31,L10,Q12,Q11	20	22	38400	30296	68696
Q20,Q17,L26,C6,L27,Q6,Yugu18,L20,Q34,L28,Q36,A10,C16,Q22,Q14,L36,Q19,C5,L19,L34	20	23	34390	35358	69748
L11,Q35,C18,L25,Q26,Q25,L37,Q23,L4,C23,C1,C31,Q37,Q22,Q24,C15,C5,L10,C10,C25	20	24	36722	32775	69497
Q20,L16,xiaomi,C36,L5,C17,C23,C2,Q33,L7,C32,Q4,L36,L17,L10,L6,L18,C28,C26,L34	20	25	39929	27804	67733
L11,L29,L30,Q35,Q26,Q30,L5,Q7,C19,L38,Q23,Q28,C4,C7,Q1,C15,C20,C10,C13,C25	20	26	35606	33621	69227
C21,L13,C29,C19,Yugu18,Q34,C33,L28,Q36,Q21,C31,Q19,C15,L15,L10,C28,C26,L33,C25,Q11	20	27	35693	33108	68801
Q30,L9,Q7,Q16,L32,Q9,C33,C14,A10,L39,C7,Q37,Q1,Q14,L36,C15,L15,Q12,L18,L19	20	28	32557	37222	69779
C21,L11,Q35,C36,Q7,C12,L32,C17,C3,C23,Q10,C8,Q33,Q37,L36,L12,C15,Q29,C25,Q11	20	29	34825	34435	69260
C21,L11,L29,Q35,xiaomi,C36,Q15,L9,Q16,L20,Yugu1,Q33,C32,C4,L12,C20,L6,C28,C26,C9	20	30	37851	30783	68634
Q20,L11,Q35,xiaomi,L9,C35,L20,L21,Q34,Q9,Q28,C27,L31,Q36,C4,C7,L36,L15,L35,C20	20	31	34424	34862	69286
L26,L25,Q15,C36,Q25,C12,C29,C35,L21,C27,C34,C8,C32,A10,Q1,Q37,L36,Q12,L34,C9	20	32	35771	33521	69292
L11,L3,Q3,L9,L13,Q7,Q16,L20,C3,C23,Q10,Q36,Q22,Q14,L8,L36,Q2,L35,C5,Q32	20	33	35626	34064	69690
Q20,L30,L29,C18,Q15,L5,Q7,C12,C35,Q28,L24,C34,L7,C32,Q4,C16,Q13,Q19,Q29,Q11	20	34	33852	35786	69638
L30,L25,C22,C36,Q18,Q7,C12,L38,Q23,L4,C2,C14,L14,C31,Q37,Q19,L36,L12,C25,L34	20	35	36620	32221	68841
L16,Q25,C29,Yugu18,Q23,Q28,L24,Yugu1,C33,C27,C1,L14,Q1,L8,L12,L35,C20,L6,C26,C9	20	36	39052	29473	68525
L3,L26,C6,Q15,L13,L5,Q25,C29,Yugu18,Q23,L32,Q28,C3,L14,A10,C16,L39,L8,C10,L33	20	37	39213	29709	68922
Q17,C18,C22,C12,Q16,L20,L32,C27,C34,L28,L14,C32,Q21,L39,C31,Q19,Q14,L8,C15,Q11	20	38	36009	32834	68843
C21,C18,L25,C22,Q25,Q18,Q6,C19,L20,Q34,L21,Q9,Q33,L7,L15,L2,C20,L10,C25,L34	20	39	34628	34259	68887
L3,Q35,C22,C36,L27,Ci846,C35,C3,L24,Yugu1,C33,C2,L7,C1,C32,C16,Q1,L36,C25,L34	20	40	38252	29864	68116
L13,L5,C12,C17,C23,Q10,C34,C2,L14,L31,Q36,Q24,L8,L17,Q29,L6,C28,C25,Q32,Q11	20	41	35923	33109	69032
L23,Q17,Q3,Q30,Q25,Q7,Q6,Q16,Q34,Q9,L4,C3,C23,C34,L28,Q1,L36,C5,C28,C13	20	42	33773	35956	69729
Q20,Q17,L29,C6,C22,C36,Q25,Q18,C19,L7,Q21,C4,C16,L39,Q19,L36,L8,C15,Q29,C28	20	43	38590	30228	68818
L23,Q17,C21,C24,L5,Q7,C29,Q6,Q16,C19,Q23,L32,L4,C33,Q37,Q24,L8,C15,C28,C26	20	44	36709	32655	69364
L23,L16,Q3,L25,Q15,Yugu18,Q28,C17,C33,C34,C1,C31,L2,C5,L6,C10,C28,C13,C25,Q11	20	45	37197	31339	68536
L3,L25,Q15,L9,L13,Q25,Q6,L20,Q34,Q9,C23,Q33,C1,L31,L39,C31,L2,C5,L10,C10	20	46	35493	33694	69187
L9,L5,Q7,Q6,Yugu18,L32,L24,C23,L28,Q33,L7,L14,Q36,C31,L1,L17,L12,C20,C28,C9	20	47	38544	29808	68352
L16,Q35,C22,Q15,L9,L27,C29,Q9,L28,C32,C16,C7,L1,Q19,C15,C5,Q29,L35,L19,Q32	20	48	36139	33315	69454
Q20,L30,C24,C6,Q26,L25,Q25,C19,Q9,C3,Yugu1,C14,Q33,L39,Q37,Q22,Q2,L12,L2,L34	20	49	37639	31747	69386
Q20,C21,L30,L26,L13,Ci846,L32,L21,L4,C3,C33,A10,C4,C16,L39,L17,L15,C5,C10,Q11	20	50	39086	29534	68620
C21,L30,C24,L25,L13,Ci846,C12,L38,L32,C27,Q10,C14,C1,C7,C31,Q24,L36,Q29,C28,C25	20	51	36240	31925	68165
C21,C18,C36,L9,L13,L27,Q25,Ci846,L37,Q34,L4,L22,C33,Q36,C16,L39,Q14,L12,C20,L34	20	52	36992	31677	68669
L23,L30,Q35,L27,Q25,Ci846,C29,C19,Yugu18,L32,L28,C2,L7,Q1,L17,L12,C5,C20,C13,C25	20	53	38558	30073	68631
L23,C18,L25,L5,L13,L24,C3,C23,C27,C34,L31,C4,L36,Q2,L35,C20,L19,C26,L33,C25	20	54	38803	28753	67556
Q17,C21,Q35,C18,L27,C29,Yugu18,L37,C3,Q10,Q4,A10,C7,C15,C5,L10,Q12,C26,Q32,Q11	20	55	36896	32745	69641
Q35,C6,Q26,C22,C36,Q7,Q16,L21,L24,C33,C27,C2,C8,L7,Q4,C15,Q2,C13,C25,L33	20	56	37270	31760	69030
L3,Q26,Q15,L9,Q18,C29,Q16,L21,L32,L24,C2,C7,Q13,L1,Q22,Q14,L15,L6,C9,Q32	20	57	33295	36428	69723
Q20,Q17,L26,C18,xiaomi,Q3,C22,L5,Ci846,C35,C19,L37,Q9,C17,L31,Q36,L36,L6,L10,Q12	20	58	37044	32064	69108
L3,L29,xiaomi,C6,C19,Yugu18,C17,L28,Q10,Q33,C32,L31,Q13,Q37,L8,C15,Q2,L10,C25,Q32	20	59	34603	35101	69704
L11,C24,Q26,C36,L5,Q18,C12,Q7,L24,C14,Q33,C2,L7,A10,C15,L2,Q12,C28,C13,L34	20	60	37441	31442	68883
L23,L11,C21,L3,L16,Q35,C18,Q26,Q15,C36,C3,Yugu1,C23,C27,Q10,C4,Q37,L19,L18,C9	20	61	37358	31743	69101
Q20,Q35,C36,Ci846,Yugu18,Q28,C17,Yugu1,L22,C33,Q33,C1,L31,Q21,C16,Q22,L17,C5,L35,C26	20	62	37851	31193	69044
Q20,L3,C18,L5,L27,Yugu18,Q23,C17,Yugu1,C33,L28,Q10,L31,C16,C7,Q37,L35,C5,C10,L33	20	63	38234	30584	68818
Q35,xiaomi,L9,Q25,Ci846,C12,L20,L32,C17,C33,Q33,Q21,A10,C4,L2,L18,C13,L33,L34,Q11	20	64	35360	33866	69226
C22,Q30,C36,L9,L5,C35,Q16,L32,Yugu1,L22,Q10,C8,Q1,Q37,L1,L15,C5,C26,L33,L34	20	65	36013	33175	69188
L26,L13,L5,Q25,Ci846,C12,L38,C33,L28,C8,C14,C32,A10,L39,Q1,Q14,L12,L19,L33,L34	20	66	35270	33506	68776
Q20,L23,L16,L25,Q26,L27,Q25,C12,C29,L32,Yugu1,C34,C14,C2,C1,L31,L36,L19,C13,Q32	20	67	38190	30372	68562
L11,L16,L26,Q35,Q30,C36,C19,L32,Q9,Yugu1,L22,L28,C8,C16,C31,Q37,L2,C20,C10,L33	20	68	36416	32541	68957
L11,L29,Q3,xiaomi,C24,Q7,C35,L20,Q23,L21,L4,C17,L28,C27,C14,L7,L39,Q1,Q37,L12	20	69	36369	32693	69062
L16,C18,C6,Q15,C29,L32,C17,L28,C27,C2,C4,Q13,Q37,Q22,L36,L8,L15,Q29,Q12,Q32	20	70	34178	35413	69591
Q17,C6,Q26,Q18,Q7,L38,Q34,L22,Q10,L28,Q33,C1,C31,Q1,Q37,L36,Q29,C20,L10,C9	20	71	32813	37042	69855
Q20,L30,C18,L25,Q15,L27,C12,C35,Q9,C34,C2,Q4,C16,Q1,Q19,C5,Q29,L6,C25,C9	20	72	36103	33215	69318
C21,L29,L26,xiaomi,Q26,Q9,L24,C2,L14,C32,C7,Q19,L36,Q14,L15,L6,L18,C28,C26,Q11	20	73	36129	32665	68794
L30,C24,C22,L9,L13,Q18,Ci846,Q23,L21,C8,C1,C16,Q14,L15,L6,C28,C13,L33,C9,Q32	20	74	37351	31261	68612
Q17,xiaomi,Q30,L24,C8,L14,Q21,L39,C7,Q1,Q37,L1,Q19,L17,L2,C20,C13,C26,Q32,Q11	20	75	34889	34639	69528
L23,C36,L13,Q25,Ci846,Q6,Q23,Q28,C33,C14,C7,L39,Q2,L2,Q29,C5,C20,L6,C10,Q11	20	76	36479	32362	68841
C6,L5,C35,Q28,C17,L4,L22,C23,C34,C27,C1,Q4,C7,Q22,L17,C15,L35,C13,L34,C9	20	77	38644	29273	67917
L16,C18,xiaomi,C24,Q15,C29,Q16,Q23,Q9,C17,L22,C23,C8,C1,Q36,C4,Q1,Q19,C28,C26	20	78	36916	32271	69187
L11,L30,C18,Q3,C6,Q16,C19,L38,L21,Q9,C3,C23,C33,C32,C16,C31,C15,C5,C13,C26	20	79	38928	29314	68242
L29,L26,Q35,C24,C6,C22,C36,Q6,Q16,L20,Q28,C32,C4,Q1,L1,C20,L10,C10,L18,L19	20	80	36146	32881	69027
L30,xiaomi,Q15,L5,Q16,Q9,L4,L24,C17,L28,C8,C32,C31,Q13,L1,Q1,L19,C26,L33,Q32	20	81	32945	36678	69623
Q20,L23,Q35,L25,Q26,C12,L38,L20,L32,Q28,L24,Yugu1,L28,C32,Q36,Q21,C7,Q22,Q12,L18	20	82	35512	33633	69145
L30,L16,L29,C18,Q15,L9,Ci846,C12,C19,L32,Q10,C2,L14,C7,Q22,L17,L35,C20,C5,C26	20	83	40092	28332	68424
L11,L3,L29,L30,L26,Q3,Ci846,C19,L24,C3,C23,L22,Q33,L14,C7,Q2,L2,L15,C5,L35	20	84	39836	28407	68243
L23,Q17,Q26,Q25,Ci846,Q6,L38,Q28,C17,L24,C33,L28,C2,Q33,L1,Q19,Q24,L8,L12,L19	20	85	35598	33535	69133
Q20,C21,L29,L30,Q3,C6,L25,Q15,Q18,Q10,L28,C8,C4,C16,Q13,Q22,Q24,L8,L35,C13	20	86	33954	35656	69610
Q17,L3,L29,Q18,L32,C17,C33,C34,Q33,C1,L14,L31,A10,Q22,L17,L12,C15,L10,Q12,L19	20	87	36226	32922	69148
L23,C18,C36,L27,Q18,Q7,L38,Q9,L4,Yugu1,C33,L28,C34,C8,L7,C4,Q13,Q24,L35,L10	20	88	33564	35498	69062
Q17,L29,L30,L25,L27,C35,L38,L20,L32,C3,C14,Q33,Q21,A10,L39,Q14,Q22,L12,C10,L19	20	89	34688	34521	69209
L30,C24,L9,L27,Ci846,Q7,L21,C34,C32,Q36,A10,Q4,C16,L8,Q29,C20,L6,L19,L18,Q32	20	90	37549	31676	69225
C21,L26,xiaomi,Q26,Q25,Ci846,Q7,L38,Q23,L21,L4,C23,C33,C14,L7,A10,C4,Q22,C28,Q11	20	91	36389	32765	69154
Q17,C21,C18,Q3,Q6,L38,L37,C34,Q10,Q33,Q1,Q37,Q14,L36,C15,Q29,C5,L6,C25,L34	20	92	33112	36696	69808
C22,C36,Q16,L37,C17,L4,Yugu1,Q33,L31,Q36,Q4,A10,C31,Q19,L36,L15,L2,C5,Q29,Q12	20	93	34596	35042	69638
Q35,xiaomi,C6,C22,Q18,L21,L22,C33,C34,Q33,L14,C32,A10,C4,Q1,L36,Q2,L2,C13,C9	20	94	35381	33751	69132
L3,L26,Q35,C24,C22,C36,L27,L5,C29,Q9,C16,L39,C31,Q22,Q24,L17,Q2,C20,L6,C28	20	95	38512	30233	68745
L23,L3,xiaomi,L5,Q6,Yugu18,L38,Q23,Q34,Q28,Yugu1,C34,C2,C14,C1,Q21,C7,C5,L6,C10	20	96	37878	30754	68632
L23,L16,L25,Q30,C36,Q18,C29,Q16,Yugu18,C17,L28,Q4,Q21,Q37,L1,L17,L15,Q29,L18,L34	20	97	35341	33978	69319
[truncated: 9,103 more rows]

## Sheet: Fig. 3b
Fig. 3b Structure variations for each accessions.
Sample	Inversions	Translocations	Deletion	Insertion	Type
A10	47	1945	14231	11074	Wild
C1	13	736	7153	6655	Cultivar
C10	20	680	6583	5561	Cultivar
C12	10	388	4483	3503	Cultivar
C13	9	322	3492	2470	Cultivar
C14	17	544	5312	3773	Cultivar
C15	14	926	5314	4060	Cultivar
C16	28	840	7150	6345	Cultivar
C17	21	952	7230	6043	Cultivar
C18	21	785	6933	6202	Cultivar
C19	18	821	7113	6708	Cultivar
C2	22	855	7013	6236	Cultivar
C20	25	1148	6885	5462	Cultivar
C21	19	957	7642	6410	Cultivar
C22	18	900	7262	5809	Cultivar
C23	20	1093	7174	5408	Cultivar
C24	20	779	7058	5801	Cultivar
C25	17	1090	6945	5374	Cultivar
C26	14	511	4718	3482	Cultivar
C27	22	715	6532	5353	Cultivar
C28	14	557	5376	4472	Cultivar
C29	22	807	6802	5642	Cultivar
C3	25	886	7417	6645	Cultivar
C31	24	857	7412	6282	Cultivar
C32	18	760	6587	5833	Cultivar
C33	9	337	3240	1512	Cultivar
C34	16	373	4343	3570	Cultivar
C35	17	619	5423	4057	Cultivar
C36	14	408	4635	3995	Cultivar
C4	25	929	7297	6330	Cultivar
C5	13	865	6476	5487	Cultivar
C6	15	1120	5277	3827	Cultivar
C7	13	469	5062	3368	Cultivar
C8	13	444	4965	3495	Cultivar
C9	26	728	6770	5354	Cultivar
ci846	19	945	8665	7799	Landrace
L1	22	1188	8630	7642	Landrace
L10	21	975	8102	7157	Landrace
L11	27	1049	7606	6382	Landrace
L12	23	905	8364	6918	Landrace
L13	24	916	7703	6782	Landrace
L14	19	879	6782	5768	Landrace
L15	21	683	6846	5779	Landrace
L16	21	724	6326	5402	Landrace
L17	18	684	6583	5501	Landrace
L18	8	187	2458	1416	Landrace
L19	21	787	6661	5186	Landrace
L2	19	1182	8739	7159	Landrace
L20	18	1324	9229	7907	Landrace
L21	28	928	7968	6755	Landrace
L22	25	810	7311	6304	Landrace
L23	25	1109	8833	7691	Landrace
L24	20	1105	8209	7391	Landrace
L25	23	1146	8637	7764	Landrace
L26	20	861	7652	6883	Landrace
L27	18	996	7214	6196	Landrace
L28	21	853	7272	5957	Landrace
L29	18	913	7081	5809	Landrace
L3	25	1007	8127	7243	Landrace
L30	28	908	7179	6145	Landrace
L31	27	1329	9428	8851	Landrace
L32	19	968	6882	5335	Landrace
L33	24	894	7728	6568	Landrace
L34	14	612	4709	3185	Landrace
L35	26	843	7270	6667	Landrace
L36	25	857	7147	4955	Landrace
L37	19	732	6749	5848	Landrace
L38	16	621	5558	4060	Landrace
L39	18	738	6907	6072	Landrace
L4	24	822	6948	5723	Landrace
L5	18	722	6771	6074	Landrace
L6	20	660	6728	6025	Landrace
L7	23	877	7203	6114	Landrace
L8	18	787	7022	6385	Landrace
L9	22	966	8341	7444	Landrace
Me34V	44	1874	14258	10879	Wild
Q1	22	2051	14244	10762	Wild
Q10	25	1814	14672	9555	Wild
Q11	21	1990	13529	8815	Wild
Q12	32	2342	14764	9375	Wild
Q13	40	4348	14456	8705	Wild
Q14	28	1891	14190	8626	Wild
Q15	29	2476	14248	8988	Wild
Q16	29	2432	14958	10015	Wild
Q17	41	1901	14105	10745	Wild
Q18	30	1754	13731	8727	Wild
Q19	29	1499	13978	9325	Wild
Q2	26	1676	13207	10442	Wild
Q20	24	1676	14029	9447	Wild
Q21	32	1826	13989	9316	Wild
Q22	32	1872	14646	10046	Wild
Q23	28	1721	13125	10434	Wild
Q24	32	2021	14412	9035	Wild
Q25	23	1534	12890	9932	Wild
Q26	31	1577	14014	9047	Wild
Q28	26	1710	14108	8673	Wild
Q29	25	2326	12618	7489	Wild
Q3	31	2180	13882	11214	Wild
Q30	23	2556	14254	8504	Wild
Q31	24	1753	14255	9745	Wild
Q32	46	2122	15683	10172	Wild
Q33	24	1339	9803	7435	Wild
Q34	30	1818	13563	10081	Wild
Q35	42	1929	13932	10431	Wild
Q36	29	1544	12681	9475	Wild
Q37	40	2359	15419	9711	Wild
Q4	30	1989	14591	9598	Wild
Q6	30	1750	13963	9487	Wild
Q7	23	1712	13697	9020	Wild
Q9	32	1938	15061	9888	Wild
Xiaomi	23	706	6906	5978	Cultivar
Yugu18	22	357	4919	4222	Cultivar
