# Supplementary material for: A graph-based genome and pan-genome variation of the model plant Setaria
Source: Nat Genet. 2023 Jun 8;55(7):1232–42. doi: 10.1038/s41588-023-01423-w (PMC10335933; doi:10.1038/s41588-023-01423-w)
Supplement: Source Data Fig. 4 — Source data for Fig. 4c. [file 41588_2023_1423_MOESM8_ESM.xlsx]

## Sheet: Fig. 4c
Fig. 4c Allele frequecies for domSVs among different groups.
Chromosome	Position	Allele frequencies
		Wild	Landrace	Cultivar
scaffold_1	121466	0.03	0.59	0.53
scaffold_1	228945	0.97	0.44	0.33
scaffold_1	243003	0.69	0.18	0.17
scaffold_1	287490	0.89	0.1	0.03
scaffold_1	1016588	0.03	0.56	0.31
scaffold_1	1016736	0.08	0.64	0.28
scaffold_1	1338091	0.89	0.28	0.06
scaffold_1	1379837	0.72	0.28	0
scaffold_1	1755860	0.94	0.21	0.17
scaffold_1	1778621	0.06	0.62	0.36
scaffold_1	1982880	0.03	0.92	0.97
scaffold_1	3545456	0.11	0.92	0.94
scaffold_1	3576564	0.03	0.62	0.69
scaffold_1	3864473	0	0.62	0.44
scaffold_1	3968975	0.86	0.33	0.39
scaffold_1	6102189	0.83	0.15	0.03
scaffold_1	6116860	0.81	0.15	0.03
scaffold_1	6720129	0.75	0.1	0.03
scaffold_1	6784737	0.78	0.26	0.08
scaffold_1	6836163	1	0.26	0.08
scaffold_1	6851561	0.86	0.38	0.14
scaffold_1	6860524	0.81	0.38	0.14
scaffold_1	6898554	0.97	0.46	0.14
scaffold_1	6924507	0.94	0.38	0.14
scaffold_1	6970442	0.83	0.41	0.17
scaffold_1	7817122	0.33	0.79	0.94
scaffold_1	9571629	0.75	0.33	0.22
scaffold_1	9887118	0.89	0.38	0.25
scaffold_1	10897089	1	0.15	0.08
scaffold_1	10957656	0.44	0.9	1
scaffold_1	11360759	0	0.9	0.97
scaffold_1	11849137	0.03	0.59	0.64
scaffold_1	12296821	0	0.9	0.97
scaffold_1	13342499	0.11	0.87	0.92
scaffold_1	17458404	0.33	0.77	0.94
scaffold_1	21135569	0.97	0.46	0.39
scaffold_1	22235939	0.33	0.95	0.94
scaffold_1	22852340	0.17	0.95	0.97
scaffold_1	23880498	0.36	0.9	0.89
scaffold_1	24148654	0.19	0.69	0.78
scaffold_1	24206274	0.03	0.74	0.78
scaffold_1	24207685	0.03	0.77	0.78
scaffold_1	24227949	0.22	0.72	0.89
scaffold_1	24308738	0.31	0.79	0.89
scaffold_1	25500124	0.03	0.67	0.89
scaffold_1	25845390	0.42	0.97	0.97
scaffold_1	26147929	0.89	0.36	0.53
scaffold_1	26479907	1	0.36	0.53
scaffold_1	26695962	0.25	0.74	0.64
scaffold_1	27099694	1	0.49	0.25
scaffold_1	28182733	0.03	1	0.94
scaffold_1	28250784	0.92	0.46	0.14
scaffold_1	28815663	0	0.95	0.89
scaffold_1	29664358	0.36	0.79	0.5
scaffold_1	29667291	0.08	0.74	0.44
scaffold_1	31669544	0.06	0.64	0.47
scaffold_1	31803729	0.31	0.74	0.53
scaffold_1	31846785	0.31	0.77	0.53
scaffold_1	31850158	0.22	0.74	0.53
scaffold_1	32214223	0.11	0.64	0.44
scaffold_1	32381329	0.94	0.46	0.03
scaffold_1	32613299	0.83	0.15	0
scaffold_1	32623316	0.72	0.18	0
scaffold_1	32692381	0.94	0.05	0
scaffold_1	32741569	0.89	0.03	0.03
scaffold_1	33095540	0.14	0.62	0.53
scaffold_1	33127953	0.06	0.69	0.94
scaffold_1	33231330	0.03	0.77	0.53
scaffold_1	33336891	0.08	0.95	0.56
scaffold_1	33540010	0.11	0.79	0.36
scaffold_1	33634136	0.03	0.62	0.53
scaffold_1	34044524	0.94	0.28	0.03
scaffold_1	34120546	0.86	0.31	0.03
scaffold_1	34477208	0	0.72	0.47
scaffold_1	34482618	0.03	0.64	0.42
scaffold_1	34663726	0.03	0.9	0.47
scaffold_1	34858752	0.06	0.67	0.86
scaffold_1	34898238	0.03	0.82	0.42
scaffold_1	34907436	0.17	0.74	0.36
scaffold_1	34912886	0.17	0.77	0.44
scaffold_1	35510605	0.08	0.92	0.89
scaffold_1	35659330	0.94	0.41	0.33
scaffold_1	35667345	0.06	1	0.89
scaffold_1	35677825	0.06	0.62	0.42
scaffold_1	35899722	0.03	0.72	0.89
scaffold_1	35967238	0.06	1	0.94
scaffold_1	36650670	0	0.54	0.31
scaffold_1	36972159	0.03	0.95	0.53
scaffold_1	37464975	0.03	0.82	0.39
scaffold_1	38173931	0.17	0.9	0.56
scaffold_1	38177602	0.06	0.56	0.17
scaffold_1	38221434	0.17	0.97	0.86
scaffold_1	38262482	0.06	0.62	0.22
scaffold_1	38810696	0.31	0.95	0.92
scaffold_1	38975631	0.11	1	0.92
scaffold_1	39311769	0.94	0.41	0.31
scaffold_1	39557220	0.25	0.95	0.97
scaffold_1	39891720	0.19	1	0.97
scaffold_1	40028226	0.03	0.79	0.75
scaffold_1	40178990	0	0.59	0.61
scaffold_1	40753791	0.94	0.41	0.39
scaffold_1	40755905	1	0.41	0.39
scaffold_1	40803403	0.89	0.38	0.36
scaffold_1	40812045	0.81	0.36	0.31
scaffold_1	40864962	0.92	0.44	0.72
scaffold_1	41264401	0.11	0.72	0.81
scaffold_1	41776501	0.94	0.31	0.25
scaffold_2	283406	0.78	0.18	0.06
scaffold_2	662110	0.14	0.72	0.86
scaffold_2	662363	0.14	0.69	0.89
scaffold_2	1158137	0.78	0.31	0.31
scaffold_2	1160393	0.92	0.44	0.39
scaffold_2	1995764	0.03	0.72	0.47
scaffold_2	2566887	0.19	0.74	0.61
scaffold_2	2738141	0.08	0.69	0.72
scaffold_2	2755500	0.06	0.87	0.92
scaffold_2	2822966	0.14	0.85	0.94
scaffold_2	3055749	0.06	0.59	0.67
scaffold_2	3117054	0.97	0.46	0.44
scaffold_2	5760509	0.19	0.67	0.14
scaffold_2	6388833	0.92	0.28	0.06
scaffold_2	6479633	0.67	0.21	0.03
scaffold_2	6501939	0.83	0.28	0.03
scaffold_2	7952340	0.89	0.36	0.42
scaffold_2	8046342	0.81	0.36	0.33
scaffold_2	9185880	0.06	0.69	0.69
scaffold_2	9434717	0.19	0.67	0.47
scaffold_2	9670447	0.19	0.82	0.97
scaffold_2	10994844	0	0.59	0.11
scaffold_2	11062031	0.03	0.59	0.14
scaffold_2	11199881	0	0.54	0.11
scaffold_2	11410822	0.03	0.56	0.17
scaffold_2	11480904	0.06	0.59	0.19
scaffold_2	11631845	0.33	0.74	0.19
scaffold_2	11641115	0.31	0.72	0.19
scaffold_2	17129972	0.14	0.85	0.75
scaffold_2	18733744	0.14	0.92	0.89
scaffold_2	23447112	0.19	0.87	0.78
scaffold_2	24266982	0.06	0.69	0.69
scaffold_2	24318118	0.19	0.97	0.97
scaffold_2	24405651	0.17	0.74	0.67
scaffold_2	24412964	0.11	0.77	0.69
scaffold_2	24438376	0.14	0.69	0.69
scaffold_2	25224773	0.17	0.69	0.61
scaffold_2	25327887	0.25	0.72	0.64
scaffold_2	25333667	0.11	0.67	0.56
scaffold_2	25336343	0.31	0.72	0.61
scaffold_2	25433389	0.03	0.56	0.39
scaffold_2	26329669	0.72	0.31	0.47
scaffold_2	26665176	0.19	0.67	0.5
scaffold_2	26666113	0.14	0.64	0.47
scaffold_2	26942180	0.03	0.67	0.69
scaffold_2	26987946	0.11	0.62	0.69
scaffold_2	27177583	0.03	0.77	0.56
scaffold_2	27183350	0.25	0.77	0.67
scaffold_2	27201391	0.08	0.69	0.58
scaffold_2	27340090	0.03	0.64	0.64
scaffold_2	27382978	0.22	0.92	0.81
scaffold_2	28885233	0.03	0.54	0.5
scaffold_2	29179882	0.78	0.38	0.08
scaffold_2	29563632	0.89	0.33	0.22
scaffold_2	29897074	0.81	0.21	0.03
scaffold_2	30288154	0.97	0.33	0.06
scaffold_2	30353050	0.89	0.26	0.08
scaffold_2	30578380	0.94	0.33	0.08
scaffold_2	30579333	0.92	0.31	0.08
scaffold_2	30717327	0.33	0.74	0.28
scaffold_2	30805051	0.19	0.72	0.25
scaffold_2	30911268	0.25	0.74	0.28
scaffold_2	30918309	0.31	0.87	0.89
scaffold_2	31045150	0.92	0.46	0.08
scaffold_2	31182724	0.92	0.05	0
scaffold_2	33054082	0	0.54	0.31
scaffold_2	33249649	0.06	0.92	0.92
scaffold_2	33319765	0	0.64	0.39
scaffold_2	33462902	0.11	0.95	0.97
scaffold_2	33759201	0.06	0.95	0.83
scaffold_2	34036824	0.03	0.79	0.86
scaffold_2	34972126	0.92	0.46	0.31
scaffold_2	35656524	0.72	0.31	0.11
scaffold_2	35677698	0.97	0.44	0.14
scaffold_2	35700169	0.83	0.28	0.14
scaffold_2	35827094	0.81	0.15	0
scaffold_2	36072341	0.86	0.13	0
scaffold_2	36182081	0.81	0.26	0.14
scaffold_2	36237994	0.78	0.18	0.11
scaffold_2	36360011	0.83	0.26	0.11
scaffold_2	36436031	0.06	0.62	0.44
scaffold_2	36438182	0.03	0.59	0.47
scaffold_2	36533968	0.25	0.9	0.97
scaffold_2	36551923	0.42	0.87	0.5
scaffold_2	36627795	0.33	0.87	0.5
scaffold_2	36635050	0.11	0.87	0.5
scaffold_2	36648073	0.28	0.85	0.5
scaffold_2	36676630	0.06	0.82	0.47
scaffold_2	36680250	0.08	0.87	0.47
scaffold_2	36863102	0.08	0.79	0.53
scaffold_2	36870828	0.06	0.9	0.94
scaffold_2	37756782	0.03	0.64	0.86
scaffold_2	37847078	0.92	0.31	0.42
scaffold_2	38186265	0.92	0.46	0.08
scaffold_2	38271110	0.92	0.41	0.03
scaffold_2	39321372	0.03	0.56	0.72
scaffold_2	39656290	0.22	0.87	0.94
scaffold_2	40914498	0.08	0.9	0.81
scaffold_2	41106972	0.11	0.87	0.83
scaffold_2	41307488	0.03	0.59	0.42
scaffold_2	41518114	0.25	0.79	0.81
scaffold_2	41560418	0.06	0.69	0.81
scaffold_2	41592324	0.08	0.72	0.81
scaffold_2	41792537	0.33	0.9	0.97
scaffold_2	41832560	0.14	0.82	0.47
scaffold_2	41837157	0.11	0.82	0.5
scaffold_2	41869919	0.28	0.82	0.5
scaffold_2	42176711	0.22	0.87	0.75
scaffold_2	42545432	0.14	0.74	0.5
scaffold_2	42729206	0.92	0.38	0.25
scaffold_2	42771903	0.06	0.64	0.72
scaffold_2	43341902	0.17	0.72	0.39
scaffold_2	43458057	0	0.62	0.39
scaffold_2	43459520	0	0.62	0.22
scaffold_2	43789950	0.08	0.59	0.58
scaffold_2	43794249	0.03	0.56	0.61
scaffold_2	43830377	0.03	0.62	0.61
scaffold_2	43878320	0.11	0.74	0.61
scaffold_2	44338489	0	0.56	0.31
scaffold_2	44633196	0.92	0.44	0.17
scaffold_2	44862864	0	0.54	0.36
scaffold_2	45227911	0.17	0.67	0.39
scaffold_2	45574393	0.03	0.59	0.56
scaffold_2	45575198	0	0.59	0.56
scaffold_2	45581254	0.94	0.46	0.44
scaffold_2	46046341	0	0.77	0.83
scaffold_2	46356965	0	0.59	0.56
scaffold_2	46397599	0	0.62	0.53
scaffold_2	46529821	0.08	0.67	0.72
scaffold_2	46820621	1	0.49	0.33
scaffold_2	46893980	0.78	0.1	0
scaffold_2	47385654	0.97	0.28	0.03
scaffold_2	48041229	0.08	0.59	0.42
scaffold_2	48153368	0.03	0.62	0.42
scaffold_2	48163591	0	0.59	0.5
scaffold_2	48333373	0.36	0.85	0.58
scaffold_2	48533649	0	0.62	0.67
scaffold_2	48568068	0.25	0.69	0.58
scaffold_3	393470	0.17	0.74	0.5
scaffold_3	993591	0.97	0.05	0.06
scaffold_3	1590346	0.97	0.41	0.25
scaffold_3	1606071	0.86	0.41	0.25
scaffold_3	1608847	0.92	0.41	0.25
scaffold_3	1690808	1	0.38	0.17
scaffold_3	1727381	0.94	0.46	0.31
scaffold_3	1890019	0.89	0.13	0.03
scaffold_3	1890481	0.78	0.13	0.03
scaffold_3	1921526	0.83	0.28	0.31
scaffold_3	1924940	0.81	0.28	0.31
scaffold_3	2144130	0.25	0.82	0.56
scaffold_3	2270982	0.97	0.26	0.03
scaffold_3	2719784	1	0.46	0.25
scaffold_3	2761192	0.97	0.18	0
scaffold_3	2773726	0.97	0.21	0.03
scaffold_3	3052164	0.97	0.33	0.08
scaffold_3	3294431	0.19	0.87	0.83
scaffold_3	3448758	0.86	0.18	0.08
scaffold_3	3642597	0.86	0.15	0.03
scaffold_3	3804625	0	0.64	0.42
scaffold_3	3820774	0.06	0.64	0.39
scaffold_3	3914678	0.08	0.62	0.39
scaffold_3	3947485	0	0.69	0.42
scaffold_3	4103474	0.72	0.31	0.19
scaffold_3	4104136	0.89	0.23	0.14
scaffold_3	4250016	0.97	0.46	0.22
scaffold_3	4418831	0.06	0.69	0.47
scaffold_3	4443457	0.92	0.36	0.17
scaffold_3	4641717	0.67	0.18	0.14
scaffold_3	4681746	0.83	0.23	0.17
scaffold_3	4799748	0.03	0.56	0.39
scaffold_3	4963415	0.86	0.28	0.44
scaffold_3	4979931	0.72	0.18	0.11
scaffold_3	6212757	0.28	0.77	0.86
scaffold_3	6222046	0.42	0.92	0.83
scaffold_3	6345901	0	0.56	0.47
scaffold_3	6788068	0.22	0.92	0.64
scaffold_3	7448603	0	0.59	0.69
scaffold_3	7487781	0.06	0.67	0.72
scaffold_3	7584437	0	0.56	0.67
scaffold_3	8131436	0.78	0.36	0.42
scaffold_3	8211505	0.97	0.18	0.33
scaffold_3	8216074	0.72	0.18	0.36
scaffold_3	8221635	0.69	0.18	0.36
scaffold_3	8271625	0.86	0.26	0.39
scaffold_3	8307832	0.72	0.18	0.39
scaffold_3	8348225	0.72	0.23	0.42
scaffold_3	8447253	0.72	0.15	0.36
scaffold_3	8494934	0.86	0.18	0.42
scaffold_3	8549740	0.97	0.28	0.39
scaffold_3	8571090	0.67	0.15	0.33
scaffold_3	8772487	0.94	0.26	0.31
scaffold_3	9058578	0.92	0.13	0.31
scaffold_3	9064287	0.97	0.33	0.58
scaffold_3	9290968	0.03	0.62	0.31
scaffold_3	9347551	0.06	0.64	0.64
scaffold_3	9532232	0	0.56	0.25
scaffold_3	9532310	0	0.56	0.25
scaffold_3	9537030	0	0.59	0.22
scaffold_3	9871396	0.14	0.64	0.17
scaffold_3	9885554	0.19	0.69	0.19
scaffold_3	9897806	0.06	0.62	0.19
scaffold_3	9907391	0.06	0.69	0.19
scaffold_3	9971067	0.03	0.69	0.14
scaffold_3	10014632	0.03	0.69	0.17
scaffold_3	10015714	0.08	0.67	0.17
scaffold_3	10046815	0	0.62	0.22
scaffold_3	10052512	0	0.67	0.22
scaffold_3	10178960	0.06	0.67	0.22
scaffold_3	10188608	0.03	0.67	0.22
scaffold_3	10209985	0.11	0.67	0.22
scaffold_3	10257750	0.11	0.67	0.22
scaffold_3	10276435	0.06	0.67	0.25
scaffold_3	10331262	0.03	0.64	0.25
scaffold_3	10332601	0.03	0.64	0.25
scaffold_3	10387474	0.08	0.64	0.22
scaffold_3	10438352	0.08	0.69	0.22
scaffold_3	10445580	0.06	0.62	0.22
scaffold_3	10452740	0.14	0.64	0.22
scaffold_3	10466129	0.11	0.62	0.19
scaffold_3	10507496	0.08	0.64	0.22
scaffold_3	10508688	0.08	0.64	0.28
scaffold_3	10533109	0	0.62	0.22
scaffold_3	10587098	0	0.72	0.44
scaffold_3	10587857	0	0.69	0.44
scaffold_3	10678263	0.92	0.44	0.28
scaffold_3	11430198	0.44	0.92	0.81
scaffold_3	11455232	0	0.95	0.94
scaffold_3	12323745	0.39	0.85	0.92
scaffold_3	13126008	0.25	0.72	0.67
scaffold_3	13682862	0.14	0.64	0.64
scaffold_3	13737573	0.14	0.64	0.64
scaffold_3	13802004	0.06	0.67	0.61
scaffold_3	13837115	0	0.59	0.53
scaffold_3	14063745	0.25	0.85	0.83
scaffold_3	14910530	0	0.72	0.72
scaffold_3	14976693	0.28	0.87	0.61
scaffold_3	16062387	0.25	0.74	0.89
scaffold_3	17734670	0	0.67	0.42
scaffold_3	20605569	0.81	0.18	0.19
scaffold_3	21133219	0	0.62	0.39
scaffold_3	21173127	0.03	0.67	0.39
scaffold_3	21174152	0.08	0.64	0.36
scaffold_3	21178337	0.06	0.69	0.36
scaffold_3	21390992	0.08	0.77	0.89
scaffold_3	21414500	0	0.64	0.75
scaffold_3	21462323	0	0.62	0.78
scaffold_3	22044208	0.94	0.46	0.33
scaffold_3	22307676	0.06	0.85	0.94
scaffold_3	22417257	0.11	0.64	0.78
scaffold_3	22522446	0	0.62	0.58
scaffold_3	23613266	0.83	0.23	0.19
scaffold_3	23685347	0.97	0.38	0.31
scaffold_3	24446441	0	0.85	0.78
scaffold_3	25122213	0	0.74	0.86
scaffold_3	26065420	0.94	0.36	0.08
scaffold_3	26419193	0	0.85	0.89
scaffold_3	26538088	0	0.77	0.81
scaffold_3	26845492	0.31	0.72	0.58
scaffold_3	26948960	0.03	0.72	0.61
scaffold_3	26950102	0.25	0.77	0.61
scaffold_3	27038410	0.06	0.69	0.58
scaffold_3	27168822	0.17	0.9	0.81
scaffold_3	27211929	0.42	0.85	0.81
scaffold_3	27231627	0.36	0.9	0.83
scaffold_3	27231884	0.22	0.9	0.83
scaffold_3	27239756	0.17	0.74	0.69
scaffold_3	27249611	0.11	0.87	0.92
scaffold_3	29141979	1	0.28	0.17
scaffold_3	31914288	0.22	0.87	0.67
scaffold_3	34068484	0.19	1	0.94
scaffold_3	38337289	0.75	0.23	0.14
scaffold_3	38446414	0.75	0.21	0.14
scaffold_3	38690443	0.69	0.21	0.14
scaffold_3	38973948	0.69	0.23	0.17
scaffold_3	39115903	0.72	0.26	0.17
scaffold_3	40447625	0	0.56	0.33
scaffold_3	40832213	0	0.56	0.36
scaffold_3	40878512	0	0.56	0.36
scaffold_3	40923668	0	0.59	0.36
scaffold_3	40952407	0	0.56	0.36
scaffold_3	41048900	0	0.56	0.36
scaffold_3	41098738	0	0.56	0.39
scaffold_3	41260326	0.89	0.28	0.42
scaffold_3	41512409	0.11	0.82	0.75
scaffold_3	41905064	0.06	0.77	0.75
scaffold_3	41916371	0.25	0.79	0.69
scaffold_3	43474567	0.03	0.59	0.58
scaffold_3	44383589	0.14	0.74	0.75
scaffold_3	44432760	0.06	0.56	0.44
scaffold_3	44595642	0	0.54	0.47
scaffold_3	44693054	0.31	0.79	0.69
scaffold_3	44698484	0.39	0.82	0.69
scaffold_3	45203754	0.06	0.56	0.42
scaffold_3	45289567	0.03	0.54	0.39
scaffold_3	46229370	0.81	0.38	0.36
scaffold_3	46380240	0.17	0.64	0.64
scaffold_3	47451022	0.83	0.28	0.11
scaffold_3	47557036	0	0.67	0.61
scaffold_3	47558459	0	0.79	0.86
scaffold_3	47610200	0.81	0.21	0.11
scaffold_3	47618626	0.97	0.33	0.28
scaffold_3	47707475	0.75	0.36	0.39
scaffold_3	48218242	0.03	0.54	0.53
scaffold_3	48249858	0.14	0.95	1
scaffold_3	48509955	0.72	0.31	0.06
scaffold_3	48525297	0.86	0.33	0.06
scaffold_3	48543035	0.81	0.33	0.06
scaffold_3	48547744	0.75	0.33	0.06
scaffold_3	48647506	0.81	0.21	0.08
scaffold_3	48687273	0.97	0.41	0.11
scaffold_3	48843663	0.92	0.41	0.22
scaffold_3	49086539	0.06	0.77	0.72
scaffold_3	49114414	0	0.62	0.44
scaffold_3	49137996	0.14	0.77	0.78
scaffold_3	49222710	0.06	0.67	0.61
scaffold_4	286128	0.75	0.28	0.5
scaffold_4	1441498	0.89	0.33	0.58
scaffold_4	1476898	0.17	0.87	0.97
scaffold_4	1688890	0.06	0.79	0.67
scaffold_4	1725388	0.83	0.41	0.36
scaffold_4	1774392	0.92	0.41	0.44
scaffold_4	2180729	0.97	0.46	0.56
scaffold_4	2551240	0.06	0.59	0.39
scaffold_4	2793330	0.19	1	0.89
scaffold_4	2868971	0.06	0.77	0.78
scaffold_4	3190352	0.03	0.87	0.89
scaffold_4	3341222	0.03	0.74	0.72
scaffold_4	3377649	0.03	0.64	0.58
scaffold_4	3383679	0.39	0.79	0.75
scaffold_4	3499854	0.03	0.9	0.92
scaffold_4	3548543	0.17	0.82	0.67
scaffold_4	4256899	0.11	0.74	0.44
scaffold_4	4348868	0.03	0.69	0.47
scaffold_4	4481843	0.17	0.85	0.72
scaffold_4	5060846	0.03	0.87	0.92
scaffold_4	5290861	0.39	0.79	0.64
scaffold_4	5753337	0.25	0.79	0.56
scaffold_4	5850264	0.19	0.72	0.89
scaffold_4	7143548	0.08	0.59	0.64
scaffold_4	7503719	0.72	0.1	0.06
scaffold_4	7689527	0.25	0.85	0.64
scaffold_4	7695651	0.28	0.72	0.89
scaffold_4	8847716	0.92	0.38	0.03
scaffold_4	9012796	0.03	0.67	0.58
scaffold_4	9023743	0.03	0.64	0.56
scaffold_4	9377980	0	0.69	0.67
scaffold_4	9715093	0.31	1	1
scaffold_4	9718348	0	0.69	0.67
scaffold_4	9996743	0	0.62	0.58
scaffold_4	10068401	0	0.72	0.64
scaffold_4	10069674	0.03	0.69	0.61
scaffold_4	10102994	0.17	0.9	0.69
scaffold_4	10103265	0.33	0.87	0.69
scaffold_4	10107437	0.08	0.97	0.69
scaffold_4	10114956	0.42	0.97	0.69
scaffold_4	10120756	0.14	0.95	0.69
scaffold_4	10148167	0.36	0.87	0.69
scaffold_4	10163110	0.11	0.97	0.67
scaffold_4	10165767	0.33	0.97	0.67
scaffold_4	10182352	0.28	0.95	0.67
scaffold_4	10227257	0.25	0.95	0.67
scaffold_4	10228984	0.11	0.95	0.67
scaffold_4	10331028	0.06	0.9	0.69
scaffold_4	10397636	0	0.9	0.64
scaffold_4	10419996	0.03	0.9	0.67
scaffold_4	10450077	0.06	0.92	0.67
scaffold_4	10489534	0.03	0.9	0.64
scaffold_4	10543785	0.03	0.95	0.67
scaffold_4	10644750	0.17	0.85	0.92
scaffold_4	10717524	0.31	0.92	0.89
scaffold_4	10804353	0.03	0.9	0.56
scaffold_4	10910647	0.03	0.79	0.61
scaffold_4	11875274	0	0.56	0.44
scaffold_4	12083700	0.03	0.72	0.83
scaffold_4	12290552	0.06	0.85	0.61
scaffold_4	12378329	0.03	0.9	0.61
scaffold_4	12795667	0.03	0.97	0.97
scaffold_4	12807643	0.06	0.87	0.58
scaffold_4	12852408	0.31	0.92	0.47
scaffold_4	13847034	0.25	0.97	1
scaffold_4	13908926	0.22	1	0.94
scaffold_4	13995915	0.33	0.82	0.67
scaffold_4	14305993	0.14	0.95	0.97
scaffold_4	14374726	0.25	0.97	0.69
scaffold_4	15067861	0.19	0.97	0.47
scaffold_4	15163048	0.17	0.9	0.56
scaffold_4	17099349	0.06	0.67	0.39
scaffold_4	17424241	0.08	0.92	0.89
scaffold_4	17890512	0.08	0.92	0.53
scaffold_4	18130923	0.06	0.95	0.92
scaffold_4	20615136	0.11	1	0.89
scaffold_4	23690841	0.11	0.9	0.94
scaffold_4	23944683	0.11	0.92	0.86
scaffold_4	24105963	0.06	0.92	0.94
scaffold_4	26073378	0.06	0.69	0.83
scaffold_4	26080585	0.25	0.9	0.92
scaffold_4	26906172	0.03	0.85	0.47
scaffold_4	26937347	0.28	0.85	0.75
scaffold_4	27783204	0.25	0.74	0.67
scaffold_4	27900775	0.11	0.82	0.92
scaffold_4	28824521	0.06	0.67	0.86
scaffold_4	29321356	0.17	0.79	0.94
scaffold_4	29690005	0.06	0.56	0.44
scaffold_4	30190499	0.03	0.56	0.39
scaffold_4	30342168	0.03	0.74	0.53
scaffold_4	30346602	0	0.69	0.5
scaffold_4	30469488	0.19	0.9	0.56
scaffold_4	30691402	0.03	0.72	0.5
scaffold_4	32249368	0	0.64	0.75
scaffold_4	32628173	1	0.44	0.11
scaffold_4	33354916	0.33	0.97	0.67
scaffold_4	33462536	0.14	0.72	0.53
scaffold_4	33793402	0.28	0.87	1
scaffold_4	35479298	0.42	0.95	0.75
scaffold_4	36360001	0.03	0.56	0.36
scaffold_4	36446684	0.11	0.82	0.53
scaffold_4	36745908	0.03	0.64	0.47
scaffold_4	36812994	0.03	0.62	0.39
scaffold_4	36909303	0.08	0.85	0.64
scaffold_4	36924019	0.42	0.9	0.64
scaffold_4	37276692	0.17	0.95	0.64
scaffold_4	37425795	0.11	0.79	0.69
scaffold_4	37476188	0.03	0.67	0.64
scaffold_4	37650321	0.19	0.72	0.67
scaffold_4	37897009	0.03	0.62	0.67
scaffold_4	38327989	0.97	0.36	0.06
scaffold_4	38532765	0	0.56	0.33
scaffold_4	38752331	0.78	0.38	0.14
scaffold_5	363297	0.14	0.62	0.28
scaffold_5	407954	0.42	0.85	0.78
scaffold_5	413619	0.06	0.69	0.75
scaffold_5	447631	0.14	0.77	0.81
scaffold_5	575033	0.92	0.36	0.08
scaffold_5	599341	0.94	0.38	0.28
scaffold_5	2334552	0.19	0.69	0.67
scaffold_5	2645193	0.94	0.44	0.06
scaffold_5	4071251	0.97	0.44	0.25
scaffold_5	4338021	0.03	0.85	0.75
scaffold_5	5384280	0.25	0.9	0.92
scaffold_5	5498230	0.25	0.77	0.64
scaffold_5	5555813	0.33	0.74	0.64
scaffold_5	5589753	0.06	0.87	0.69
scaffold_5	5618134	0.03	0.59	0.33
scaffold_5	5658731	0.06	0.56	0.42
scaffold_5	5672444	0.06	0.62	0.44
scaffold_5	5759225	0.06	0.69	0.47
scaffold_5	5769431	0.06	0.64	0.44
scaffold_5	5851648	0.03	0.64	0.42
scaffold_5	5854157	0.03	0.54	0.39
scaffold_5	6156674	0.08	0.74	0.42
scaffold_5	6573201	0.08	0.64	0.81
scaffold_5	6802874	0.19	0.67	0.19
scaffold_5	6809894	0.03	0.59	0.17
scaffold_5	6940244	0.58	0.03	0
scaffold_5	7198882	0.83	0.13	0
scaffold_5	7223122	0.03	0.59	0.42
scaffold_5	8069423	0.06	0.67	0.72
scaffold_5	8082609	0.17	0.77	0.75
scaffold_5	8122860	0.03	0.56	0.5
scaffold_5	8157258	0.03	0.79	0.69
scaffold_5	9253721	0.69	0.18	0.06
scaffold_5	9260777	0.86	0.13	0
scaffold_5	9307048	0.06	0.77	0.81
scaffold_5	9312676	0.22	0.77	0.83
scaffold_5	9319384	0.08	0.79	0.83
scaffold_5	9354112	0.19	0.79	0.81
scaffold_5	9816876	0.92	0.38	0.22
scaffold_5	9830829	0.89	0.38	0.22
scaffold_5	11139223	0.06	0.87	0.53
scaffold_5	11165429	0.86	0.08	0
scaffold_5	11222922	0.06	0.56	0.11
scaffold_5	12026059	0.08	0.74	0.47
scaffold_5	14431244	0.28	0.9	0.75
scaffold_5	14465748	0.33	0.74	0.75
scaffold_5	16445631	0.22	0.77	0.92
scaffold_5	17422717	0.31	0.77	0.53
scaffold_5	18289419	0.11	0.85	0.64
scaffold_5	21529054	0.17	0.92	0.81
scaffold_5	24356837	0.31	0.74	0.33
scaffold_5	25352142	0.94	0.23	0.25
scaffold_5	25779738	0.75	0.18	0.17
scaffold_5	25863101	0.75	0.13	0.17
scaffold_5	26415580	0.33	0.82	0.31
scaffold_5	26476091	0.42	0.87	0.5
scaffold_5	27271572	0.81	0.26	0.08
scaffold_5	27332415	0.67	0.18	0.03
scaffold_5	27360186	0.78	0.26	0.11
scaffold_5	27422343	0.92	0.26	0.11
scaffold_5	27451814	0.69	0.26	0.11
scaffold_5	27509448	0.69	0.23	0.11
scaffold_5	27634032	0.83	0.28	0.11
scaffold_5	27644982	0.72	0.13	0.11
scaffold_5	28424185	0.28	0.77	0.83
scaffold_5	28648996	0.11	0.95	0.94
scaffold_5	28705499	0.81	0.15	0.06
scaffold_5	29565404	0.17	0.67	0.61
scaffold_5	30510275	0.06	1	1
scaffold_5	30618036	0	0.92	0.47
scaffold_5	30658363	0.31	0.87	0.56
scaffold_5	30660860	0	0.9	0.47
scaffold_5	30662269	0	0.87	0.47
scaffold_5	30670487	0.08	0.79	0.42
scaffold_5	30704584	0.14	0.87	0.56
scaffold_5	30710148	0.14	0.87	0.56
scaffold_5	30757228	0.22	0.79	0.56
scaffold_5	30857431	0.14	0.87	0.64
scaffold_5	30865372	0.11	0.74	0.44
scaffold_5	30882520	0.03	0.72	0.44
scaffold_5	31003816	0.08	0.87	0.58
scaffold_5	31047866	0.14	0.72	0.56
scaffold_5	31070096	0.28	0.82	0.53
scaffold_5	31198687	0.44	0.9	0.56
scaffold_5	31399997	0.19	0.9	0.58
scaffold_5	31482579	0.06	0.9	0.53
scaffold_5	31486869	0.31	0.9	0.53
scaffold_5	31505431	0.39	0.85	0.56
scaffold_5	31511109	0.31	0.87	0.58
scaffold_5	31521255	0.22	0.87	0.58
scaffold_5	31534168	0.25	0.85	0.58
scaffold_5	31549399	0.19	0.85	0.58
scaffold_5	31557877	0.36	0.79	0.58
scaffold_5	31627779	0.06	0.87	0.56
scaffold_5	32325233	0.14	0.79	0.53
scaffold_5	32392194	0.33	0.92	0.53
scaffold_5	32440492	0.03	0.54	0.47
scaffold_5	32565284	0.03	0.72	0.61
scaffold_5	33013738	0.03	0.79	0.69
scaffold_5	33309525	0.06	0.82	0.56
scaffold_5	33320079	0.06	0.82	0.56
scaffold_5	33328495	0.03	0.77	0.53
scaffold_5	33532283	0.36	0.79	0.56
scaffold_5	33613768	0	0.59	0.33
scaffold_5	33633581	0.31	0.72	0.5
scaffold_5	33662405	0.11	0.74	0.33
scaffold_5	33786396	0.03	0.62	0.36
scaffold_5	33997686	0.28	0.77	0.47
scaffold_5	34281808	0.64	0.15	0.25
scaffold_5	34414710	0.97	0.46	0.33
scaffold_5	34540670	0.17	0.64	0.47
scaffold_5	34570197	0.67	0.21	0.36
scaffold_5	34606446	0.94	0.28	0.31
scaffold_5	34632988	0	0.62	0.28
scaffold_5	34639462	0.03	0.56	0.28
scaffold_5	34683541	0.08	0.62	0.25
scaffold_5	35436375	0.97	0.31	0.19
scaffold_5	35441391	0.81	0.26	0.06
scaffold_5	35623981	0.97	0.31	0.11
scaffold_5	35654495	0.89	0.38	0.11
scaffold_5	35716733	0.78	0.08	0.06
scaffold_5	35844011	0.92	0.33	0.14
scaffold_5	35905947	0.89	0.36	0.14
scaffold_5	37444163	0.92	0.46	0.36
scaffold_5	37464489	1	0.49	0.42
scaffold_5	37585756	0.14	0.92	0.81
scaffold_5	38856803	0.42	0.9	0.81
scaffold_5	40050039	0	0.82	0.25
scaffold_5	40161289	0	0.82	0.69
scaffold_5	40533059	0	0.74	0.42
scaffold_5	41250760	0.03	0.67	0.61
scaffold_5	41285188	0.94	0.41	0.47
scaffold_5	41463485	0.83	0.08	0
scaffold_5	41506619	0.03	0.74	0.47
scaffold_5	41871260	0.97	0.46	0.25
scaffold_5	42152454	0.94	0.46	0.22
scaffold_5	42816816	0.83	0.05	0
scaffold_5	42820935	0.92	0.05	0
scaffold_5	43532021	0.83	0.13	0
scaffold_5	43583578	0.81	0.23	0.03
scaffold_5	43697801	0.97	0.1	0.03
scaffold_5	44044232	0.47	1	0.94
scaffold_5	44264031	0.03	0.56	0.28
scaffold_5	44564678	0	0.54	0.36
scaffold_5	44573297	0	0.54	0.33
scaffold_5	44602539	0	0.54	0.33
scaffold_5	44852482	0.92	0.44	0.22
scaffold_5	44972394	0.92	0.46	0.19
scaffold_5	45314226	0.11	0.82	0.86
scaffold_5	45357105	0.03	0.74	0.67
scaffold_5	45515377	0.03	0.82	0.5
scaffold_5	45636355	0.03	0.77	0.67
scaffold_5	45734979	0.78	0.23	0.06
scaffold_5	45878780	0.11	0.79	0.97
scaffold_5	46188771	0.17	0.74	0.5
scaffold_5	46190042	0	0.77	0.5
scaffold_5	46240346	0.72	0.31	0.11
scaffold_5	46427616	0.11	0.69	0.81
scaffold_5	46708040	0	0.69	0.39
scaffold_5	47100520	0	0.59	0.33
scaffold_5	47107602	0.03	0.54	0.47
scaffold_5	47171912	0.33	0.9	0.72
scaffold_5	47192129	0	0.82	0.47
scaffold_6	231405	0.17	0.67	0.5
scaffold_6	275162	0.28	0.69	0.42
scaffold_6	304474	0	0.64	0.44
scaffold_6	796287	0.83	0.08	0.11
scaffold_6	4017759	0	0.64	0.56
scaffold_6	4209765	0.94	0.44	0.11
scaffold_6	4227504	0.08	0.59	0.69
scaffold_6	4719560	0.03	0.56	0.64
scaffold_6	4732545	0.19	0.74	0.69
scaffold_6	4733031	0	0.69	0.69
scaffold_6	4735083	0	0.64	0.69
scaffold_6	5117274	0	0.59	0.33
scaffold_6	5117577	0.08	0.59	0.33
scaffold_6	5283985	0.33	0.79	0.53
scaffold_6	5413298	0	0.59	0.33
scaffold_6	5424155	0.86	0.36	0.11
scaffold_6	5657446	0.06	0.62	0.33
scaffold_6	7223315	0.28	0.77	0.72
scaffold_6	7582893	0.14	0.62	0.47
scaffold_6	7625945	0.03	0.56	0.42
scaffold_6	9111735	0.03	0.74	0.81
scaffold_6	9435814	0.11	0.72	0.81
scaffold_6	9491481	0.08	0.72	0.72
scaffold_6	10058604	0.03	0.72	0.72
scaffold_6	10813879	0.22	0.72	0.78
scaffold_6	19104085	0.22	0.72	0.67
scaffold_6	23428534	0.08	0.74	0.61
scaffold_6	24006683	0	0.64	0.58
scaffold_6	25019663	0.31	0.82	0.81
scaffold_6	26033298	0.06	0.62	0.08
scaffold_6	26189763	0.08	0.62	0.06
scaffold_6	26617266	0.31	0.74	0.81
scaffold_6	27004313	0.08	0.64	0.14
scaffold_6	28900563	0	0.56	0.42
scaffold_6	28902120	0	0.54	0.39
scaffold_6	29571653	0.06	0.59	0.39
scaffold_6	30085853	0.83	0.08	0
scaffold_6	30254597	0.08	0.9	0.83
scaffold_6	30473532	0.94	0.38	0.06
scaffold_6	30708464	0.36	0.97	0.97
scaffold_6	30847247	0.17	0.97	0.94
scaffold_6	31120931	0.89	0.23	0.03
scaffold_6	31371573	0.44	1	0.92
scaffold_6	32042279	0.22	0.95	0.92
scaffold_6	32094959	0.03	0.59	0.42
scaffold_6	32320814	0.78	0.28	0.28
scaffold_6	32522113	0.03	0.82	0.39
scaffold_6	32587560	0.03	0.92	0.69
scaffold_6	32588417	0.03	0.92	0.67
scaffold_6	32588916	0.03	0.9	0.67
scaffold_6	32618217	0.39	0.85	0.67
scaffold_6	32814868	0.44	0.95	0.67
scaffold_6	32818810	0.39	0.82	0.64
scaffold_6	32850315	0.06	0.82	0.69
scaffold_6	32862044	0.03	0.9	0.69
scaffold_6	32862620	0.25	0.9	0.69
scaffold_6	32891124	0.36	0.87	0.69
scaffold_6	32903981	0	0.77	0.64
scaffold_6	33032797	0	0.67	0.64
scaffold_6	33035626	0.33	0.87	0.64
scaffold_6	33073976	0.22	0.9	0.64
scaffold_6	33098029	0.06	0.95	0.78
scaffold_6	33112612	0.08	0.9	0.78
scaffold_6	33166363	0	0.62	0.64
scaffold_6	33263501	0.14	0.72	0.53
scaffold_6	33273086	0.06	0.64	0.44
scaffold_6	33303618	0	0.62	0.44
scaffold_6	33308461	0.08	0.85	0.56
scaffold_6	33314108	0	0.62	0.44
scaffold_6	33650617	0.14	0.77	0.44
scaffold_6	33736158	0.03	0.72	0.44
scaffold_6	33752428	0.94	0.13	0.03
scaffold_6	33813994	0.03	0.54	0.64
scaffold_6	34060025	0.14	0.64	0.75
scaffold_6	35364059	0.89	0.23	0.03
scaffold_6	35375304	0.89	0.18	0
scaffold_6	35665901	0.78	0.23	0.28
scaffold_6	35739948	0.89	0.26	0.22
scaffold_6	35748502	0.97	0.44	0.61
scaffold_7	3262597	0.19	0.77	0.75
scaffold_7	9038065	0.33	0.77	0.31
scaffold_7	14295456	0.11	0.72	0.61
scaffold_7	15516063	0.83	0.33	0.25
scaffold_7	15775910	0.86	0.26	0.06
scaffold_7	16660490	0.75	0.28	0.06
scaffold_7	16815708	0	0.64	0.33
scaffold_7	16822556	0.11	0.74	0.56
scaffold_7	16827730	0	0.59	0.33
scaffold_7	16829486	0.06	0.59	0.33
scaffold_7	16955709	0.03	0.54	0.33
scaffold_7	17049791	0.25	0.69	0.39
scaffold_7	18178340	0.72	0.31	0.36
scaffold_7	18721686	0.08	0.74	0.61
scaffold_7	19053972	0	0.54	0.39
scaffold_7	19098028	0.11	0.62	0.64
scaffold_7	19183438	0.31	0.72	0.67
scaffold_7	19205518	0.11	0.64	0.58
scaffold_7	19231922	0.08	0.62	0.56
scaffold_7	19335077	0.11	0.62	0.5
scaffold_7	19357986	0.28	0.69	0.64
scaffold_7	19364437	0.03	0.59	0.44
scaffold_7	19408942	0.03	0.64	0.64
scaffold_7	19452459	0.03	0.69	0.61
scaffold_7	19489004	0.03	0.62	0.64
scaffold_7	19489407	0	0.64	0.64
scaffold_7	19491890	0.08	0.67	0.64
scaffold_7	19492809	0.03	0.69	0.61
scaffold_7	19880124	0	0.59	0.64
scaffold_7	20079372	0	0.64	0.36
scaffold_7	20082545	0	0.59	0.14
scaffold_7	20100756	0.17	0.64	0.36
scaffold_7	20367710	0.06	0.85	0.5
scaffold_7	20498214	0	0.77	0.81
scaffold_7	20643179	0.17	0.72	0.58
scaffold_7	20783759	0.06	0.59	0.28
scaffold_7	20796768	0.36	0.82	0.67
scaffold_7	21084883	0	0.64	0.72
scaffold_7	21549610	0.11	0.72	0.5
scaffold_7	21553150	0	0.69	0.72
scaffold_7	21948763	0.06	0.69	0.47
scaffold_7	22118718	0.25	1	0.92
scaffold_7	22744543	0.86	0.38	0.22
scaffold_7	22756872	0.08	0.59	0.47
scaffold_7	23079135	0.03	0.64	0.42
scaffold_7	23135034	0.06	0.62	0.47
scaffold_7	23197868	0.33	0.85	0.86
scaffold_7	23224445	0	0.82	0.86
scaffold_7	23225571	0	0.85	0.83
scaffold_7	23328064	0	0.74	0.86
scaffold_7	23343239	0.11	0.85	0.83
scaffold_7	24682731	0.42	0.97	1
scaffold_7	26422779	0.03	0.87	0.67
scaffold_7	26537421	0.03	0.74	0.44
scaffold_7	26540357	0.03	0.77	0.44
scaffold_7	27082135	0.86	0.28	0.33
scaffold_7	27183544	0.83	0.33	0.31
scaffold_7	28428061	0.06	0.72	0.58
scaffold_7	28448225	0.06	0.62	0.58
scaffold_7	28896534	0.83	0.33	0.11
scaffold_7	28907767	0.78	0.28	0.11
scaffold_7	29005554	0.83	0.26	0.03
scaffold_7	29026936	0.89	0.26	0.03
scaffold_7	29053566	0.67	0.15	0
scaffold_7	29111857	0.75	0.23	0.06
scaffold_7	29356198	0.92	0.1	0.08
scaffold_7	29399326	0.61	0.1	0.14
scaffold_7	30252462	0	0.74	0.92
scaffold_7	30253387	0	0.67	0.81
scaffold_7	30400706	0.39	0.95	0.97
scaffold_7	30649524	0.03	0.54	0.69
scaffold_7	30759919	0.03	0.54	0.22
scaffold_7	31145611	0.03	0.62	0.78
scaffold_7	31151851	0.03	0.74	0.89
scaffold_7	31154908	0.06	0.74	0.89
scaffold_7	31164116	0.03	0.72	0.92
scaffold_7	31280764	0.03	0.82	0.89
scaffold_7	31292110	0.06	0.82	0.89
scaffold_7	31321693	0.11	0.92	0.83
scaffold_7	31334741	0	0.69	0.75
scaffold_7	31449506	0.22	0.82	0.81
scaffold_7	31455229	0.06	0.82	0.81
scaffold_7	31521215	0.03	0.74	0.83
scaffold_7	32039221	0.08	0.72	0.44
scaffold_7	32065249	0.06	0.72	0.47
scaffold_7	32727949	0.69	0.26	0.03
scaffold_7	32729215	0.81	0.26	0.03
scaffold_7	33892084	0	0.59	0.33
scaffold_7	33903681	0	0.62	0.81
scaffold_7	34556988	0	0.59	0.53
scaffold_7	34823141	0.03	0.56	0.31
scaffold_7	35043016	0.97	0.41	0.28
scaffold_7	35110277	0.92	0.38	0.14
scaffold_7	35113551	0.86	0.28	0.06
scaffold_7	35139414	0.78	0.23	0.06
scaffold_7	35383382	0.86	0.41	0.17
scaffold_7	35651634	0.42	0.92	0.92
scaffold_8	680916	0.86	0.1	0.14
scaffold_8	711572	0.61	0.13	0.19
scaffold_8	790111	0.22	0.87	0.5
scaffold_8	815779	0.03	0.54	0.17
scaffold_8	1638506	0.89	0.15	0.03
scaffold_8	1729525	0	0.69	0.5
scaffold_8	1926765	0.81	0.33	0.03
scaffold_8	1942743	0.89	0.28	0.03
scaffold_8	2029792	0.89	0.36	0.14
scaffold_8	2989920	0.22	0.92	0.5
scaffold_8	3003022	0.14	0.92	0.5
scaffold_8	3016526	0.22	0.85	0.58
scaffold_8	3021999	0.08	0.82	0.44
scaffold_8	3032062	0.08	0.74	0.44
scaffold_8	3101225	0.19	0.74	0.42
scaffold_8	3110518	0.28	0.72	0.44
scaffold_8	3636380	0.25	0.72	0.42
scaffold_8	3836920	0.39	0.87	0.89
scaffold_8	5670036	0.06	0.72	0.22
scaffold_8	5676386	0	0.56	0.14
scaffold_8	5705282	0.28	0.72	0.64
scaffold_8	5713790	0.03	0.54	0.44
scaffold_8	8552497	0.14	0.64	0.64
scaffold_8	11118286	0.78	0.36	0.5
scaffold_8	23122092	0.36	0.79	0.83
scaffold_8	23875253	0.25	0.9	0.81
scaffold_8	26730694	0	0.62	0.61
scaffold_8	27175596	0	0.82	0.78
scaffold_8	27569950	0.06	0.56	0.36
scaffold_8	28030565	0.92	0.36	0.14
scaffold_8	28070990	0.72	0.21	0.11
scaffold_8	28146894	0.39	0.92	0.94
scaffold_8	28341193	0.83	0.31	0.11
scaffold_8	28584216	0.08	0.69	0.83
scaffold_8	28973623	0.33	0.77	0.33
scaffold_8	29038540	0.03	0.79	0.31
scaffold_8	29293178	0.03	0.56	0.56
scaffold_8	32068068	0.03	0.64	0.64
scaffold_8	32143883	0.25	0.69	0.89
scaffold_8	32157136	0.36	0.77	0.69
scaffold_8	32609036	0.17	0.64	0.25
scaffold_8	36593099	0.14	0.72	0.5
scaffold_8	37069995	0.25	0.69	0.58
scaffold_9	978994	0.89	0.18	0
scaffold_9	1026423	0.08	0.85	0.58
scaffold_9	1087453	0.92	0.26	0.33
scaffold_9	1330025	0.81	0.38	0.44
scaffold_9	1365769	0.97	0.38	0.5
scaffold_9	1589770	0.97	0.31	0
scaffold_9	1980941	0	0.54	0.39
scaffold_9	2239459	0.11	0.9	0.89
scaffold_9	2646248	0.78	0.28	0.28
scaffold_9	2766750	0.89	0.26	0.28
scaffold_9	2870009	0.81	0.36	0.08
scaffold_9	2908983	0.89	0.44	0.17
scaffold_9	3062332	0.28	0.9	0.94
scaffold_9	3261624	0.06	0.64	0.72
scaffold_9	3271607	0.42	0.85	0.72
scaffold_9	3679637	0.19	0.82	0.61
scaffold_9	3852115	0.03	0.54	0.61
scaffold_9	3852740	0	0.62	0.64
scaffold_9	3900532	0.14	0.74	0.42
scaffold_9	4472761	0.39	0.79	0.83
scaffold_9	5417885	0.25	0.87	0.47
scaffold_9	5974335	0.06	0.74	0.28
scaffold_9	6645127	0.39	0.95	0.94
scaffold_9	6830443	0.94	0.38	0.17
scaffold_9	6911315	1	0.23	0.08
scaffold_9	7617407	0.81	0.33	0.19
scaffold_9	7642664	0.94	0.41	0.17
scaffold_9	7710187	1	0.44	0.31
scaffold_9	7910159	0.19	0.77	0.89
scaffold_9	8735325	0.03	0.54	0.72
scaffold_9	8740425	0	0.67	0.78
scaffold_9	9657319	0.69	0.18	0
scaffold_9	9703849	0.86	0.28	0.03
scaffold_9	9718966	0.97	0.46	0.03
scaffold_9	9731398	0.64	0.15	0.03
scaffold_9	9751559	0.81	0.23	0.03
scaffold_9	9768903	0.94	0.26	0.03
scaffold_9	9804491	0.81	0.13	0
scaffold_9	9849962	0.69	0.1	0.03
scaffold_9	9868632	0.69	0.1	0
scaffold_9	9894312	0.72	0.1	0
scaffold_9	9896148	0.75	0.1	0
scaffold_9	9963386	0.94	0.1	0
scaffold_9	9965516	0.61	0.1	0
scaffold_9	10301151	0.97	0.41	0.25
scaffold_9	10340696	0.81	0.38	0.25
scaffold_9	10505357	1	0.41	0.33
scaffold_9	10749600	0.94	0.28	0.5
scaffold_9	11191518	0.97	0.38	0.39
scaffold_9	12553629	0.31	0.82	0.81
scaffold_9	13470465	0.17	0.95	0.92
scaffold_9	13989568	0.14	0.74	0.5
scaffold_9	14056627	0.06	0.95	0.81
scaffold_9	14057907	0.22	0.9	0.81
scaffold_9	14249315	0	1	0.97
scaffold_9	14277118	0	0.87	0.78
scaffold_9	14315329	0	0.79	0.83
scaffold_9	14367551	0	0.79	0.81
scaffold_9	14419748	0	0.82	0.81
scaffold_9	14421810	0.14	0.82	0.78
scaffold_9	14782630	0.31	0.79	0.78
scaffold_9	14905497	0.03	0.62	0.61
scaffold_9	15536204	0.78	0.21	0.31
scaffold_9	15822089	0.44	0.97	1
scaffold_9	16927372	0.75	0.13	0
scaffold_9	16956007	0.03	0.74	0.72
scaffold_9	17086743	0.03	0.54	0.42
scaffold_9	18776642	0.06	0.56	0.22
scaffold_9	18907539	0.11	0.64	0.25
scaffold_9	18908989	0.25	0.79	0.36
scaffold_9	18934137	0.39	0.79	0.36
scaffold_9	19017499	0.06	0.67	0.31
scaffold_9	19141347	0.03	0.62	0.31
scaffold_9	19163430	0.11	0.64	0.33
scaffold_9	19259357	0.19	0.67	0.36
scaffold_9	19275209	0.06	0.64	0.36
scaffold_9	19292067	0.06	0.64	0.31
scaffold_9	19323007	0.08	0.67	0.33
scaffold_9	19401903	0.06	0.64	0.31
scaffold_9	19430748	0.06	0.64	0.33
scaffold_9	19434724	0.03	0.64	0.33
scaffold_9	20148541	0.25	0.97	0.67
scaffold_9	20483169	0.06	0.97	0.67
scaffold_9	21411033	0.03	0.95	0.69
scaffold_9	21508364	0.17	0.9	0.58
scaffold_9	21531115	0.33	0.95	0.64
scaffold_9	21591792	0.17	0.82	0.39
scaffold_9	21763160	0.25	0.95	0.69
scaffold_9	21867122	0.31	0.87	0.58
scaffold_9	22373217	0.06	0.64	0.33
scaffold_9	31915217	0.39	0.95	0.69
scaffold_9	32451851	0.44	0.95	0.69
scaffold_9	32888757	0.83	0.33	0.58
scaffold_9	34164333	0.44	0.9	0.61
scaffold_9	35570166	0.06	0.74	0.56
scaffold_9	35842044	0.03	0.79	0.56
scaffold_9	35914130	0.06	0.95	0.89
scaffold_9	36084284	0.72	0.26	0
scaffold_9	36089041	0.94	0.36	0.22
scaffold_9	36208969	0.89	0.31	0.11
scaffold_9	36210123	0.89	0.31	0.11
scaffold_9	36364476	0.08	0.92	0.94
scaffold_9	36673841	0	0.59	0.25
scaffold_9	37747511	0.08	0.87	0.67
scaffold_9	37822702	0.03	0.72	0.61
scaffold_9	38736812	0.17	0.95	0.94
scaffold_9	38939716	0.11	0.74	0.89
scaffold_9	39574080	0.89	0.26	0.19
scaffold_9	40144054	0.06	0.87	0.5
scaffold_9	40146044	0.06	0.87	0.5
scaffold_9	40241468	0.08	0.82	0.67
scaffold_9	40247353	0.17	0.82	0.67
scaffold_9	40248616	0.06	0.67	0.56
scaffold_9	40251848	0.08	0.9	0.67
scaffold_9	40268073	0.08	0.92	0.58
scaffold_9	40321994	0.06	0.9	0.72
scaffold_9	40333152	0.03	0.72	0.47
scaffold_9	42254081	0.28	0.82	0.72
scaffold_9	42926762	0.92	0.41	0.19
scaffold_9	43044121	0.06	0.82	0.92
scaffold_9	43649899	0.17	0.79	0.56
scaffold_9	43697161	0.39	0.82	0.53
scaffold_9	43714859	0.42	0.97	0.81
scaffold_9	43924452	0.17	0.87	0.72
scaffold_9	43988489	0.03	0.85	0.67
scaffold_9	43999036	0.03	0.87	0.69
scaffold_9	45199942	0.89	0.44	0.31
scaffold_9	45284388	0.92	0.44	0.31
scaffold_9	45838307	0.39	0.97	0.92
scaffold_9	45889278	0.03	0.79	0.61
scaffold_9	45901306	0.03	0.79	0.58
scaffold_9	45998454	0.03	0.64	0.5
scaffold_9	46297240	0.42	0.85	0.92
scaffold_9	47024827	0.08	0.97	0.89
scaffold_9	47155523	0.06	0.62	0.61
scaffold_9	47246017	0.06	0.64	0.5
scaffold_9	47474298	0.17	0.72	0.5
scaffold_9	48207282	0.97	0.36	0.39
scaffold_9	48359314	0.06	0.67	0.39
scaffold_9	48581963	0.03	0.59	0.33
scaffold_9	49066868	0.03	0.77	0.42
scaffold_9	49080327	0.06	0.69	0.42
scaffold_9	49176492	0.03	0.59	0.44
scaffold_9	49247967	0.69	0.28	0.06
scaffold_9	49261485	0.69	0.21	0.03
scaffold_9	49266402	0.72	0.31	0.03
scaffold_9	50062989	0.92	0.15	0.08
scaffold_9	50407668	0.94	0.26	0.08
scaffold_9	51428136	0.89	0.08	0.03
scaffold_9	51664995	0.06	0.56	0.42
scaffold_9	51728808	0.03	0.56	0.44
scaffold_9	51764233	0.11	0.67	0.47
scaffold_9	51787242	0.14	0.64	0.44
scaffold_9	51825253	0.11	0.62	0.42
scaffold_9	51872855	0.97	0.31	0.39
scaffold_9	51971513	0.06	0.59	0.39
scaffold_9	51979372	0	0.62	0.58
scaffold_9	52205520	0	0.59	0.67
scaffold_9	52270457	0.03	0.54	0.5
scaffold_9	52586003	0.89	0.41	0.28
scaffold_9	53208649	0.08	0.95	0.86
scaffold_9	53384147	0	0.92	0.81
scaffold_9	53719429	0.19	0.95	0.97
scaffold_9	54217546	0.94	0.1	0
scaffold_9	55148618	0.92	0.41	0.11
scaffold_9	55833818	0.08	0.9	0.64
scaffold_9	56277676	0.03	0.62	0.64
scaffold_9	56321552	0.06	0.79	0.94
scaffold_9	56352840	0.03	0.69	0.72
scaffold_9	57976068	0.03	0.69	0.89
scaffold_9	58814056	0.28	0.82	0.64
scaffold_1	72787	0.67	0.08	0
scaffold_1	90392	0.61	0.13	0.08
scaffold_1	118001	0.78	0.08	0
scaffold_1	366138	0.78	0.05	0.03
scaffold_1	546942	0.94	0.15	0.08
scaffold_1	1011721	0.78	0.18	0.19
scaffold_1	1082834	0.67	0	0.08
scaffold_1	1161708	0.92	0.26	0.11
scaffold_1	1181308	0.97	0.28	0.11
scaffold_1	1397156	0.67	0.03	0.06
scaffold_1	1612467	0.61	0.03	0
scaffold_1	1616980	0.94	0.41	0.17
scaffold_1	1756271	0.89	0.03	0
scaffold_1	1793708	0.75	0.03	0.03
scaffold_1	2017686	0.72	0.03	0
scaffold_1	2050268	0.81	0.03	0
scaffold_1	2105344	0.75	0	0
scaffold_1	2128007	0.92	0.03	0
scaffold_1	2179279	0.78	0	0
scaffold_1	2274588	0.89	0	0
scaffold_1	2327467	0.75	0	0
scaffold_1	2381453	0.61	0	0
scaffold_1	2386636	0.69	0.13	0.39
scaffold_1	2419434	0.83	0	0
scaffold_1	2548183	0.94	0.03	0
scaffold_1	2572096	0.81	0.21	0.17
scaffold_1	2923571	0.92	0.03	0.03
scaffold_1	3669208	0.25	0.85	1
scaffold_1	3747455	0.86	0.21	0.03
scaffold_1	3773325	0.92	0.28	0.28
scaffold_1	3794448	0.81	0.23	0.28
scaffold_1	3846843	0.69	0.26	0.31
scaffold_1	3974261	0.81	0.03	0
scaffold_1	4155331	0.58	0	0
scaffold_1	4203501	0.83	0.28	0.08
scaffold_1	4245688	0.94	0.31	0.11
scaffold_1	4266452	0.83	0.03	0
scaffold_1	4301350	0.83	0.05	0
scaffold_1	4679202	0.69	0	0.03
scaffold_1	4968797	0.56	0	0.03
scaffold_1	5129302	0.61	0	0.03
scaffold_1	5182200	0.89	0.26	0.08
scaffold_1	5251061	0.81	0.08	0.06
scaffold_1	5285188	0.64	0.08	0.08
scaffold_1	5703354	0.89	0.28	0.11
scaffold_1	5733282	0.83	0.36	0.14
scaffold_1	5738811	0.94	0.33	0.14
scaffold_1	5833109	0.83	0	0
scaffold_1	5925679	0.81	0	0
scaffold_1	5936658	0.94	0	0
scaffold_1	5946632	0.53	0	0
scaffold_1	5979251	0.58	0.05	0
scaffold_1	5990826	0.78	0.05	0
scaffold_1	6112924	0.69	0	0
scaffold_1	6183478	0.86	0	0
scaffold_1	6366536	1	0.21	0
scaffold_1	6442223	0.56	0	0
scaffold_1	6456105	0.83	0.03	0
scaffold_1	6524409	0.61	0	0
scaffold_1	6758193	0.61	0.03	0.03
scaffold_1	7046868	0.69	0.03	0
scaffold_1	7109715	0.97	0.05	0
scaffold_1	7142288	0.61	0.08	0
scaffold_1	7177560	0.72	0.08	0
scaffold_1	7184660	0.92	0.1	0
scaffold_1	7187062	0.53	0	0
scaffold_1	7207145	0.89	0.1	0
scaffold_1	7211142	0.69	0.13	0
scaffold_1	7237311	0.72	0.03	0
scaffold_1	7511899	0.58	0	0
scaffold_1	7667954	0.58	0.05	0.03
scaffold_1	7856528	0.86	0.13	0.03
scaffold_1	7916399	0.86	0.13	0.06
scaffold_1	7945192	0.94	0.1	0.06
scaffold_1	8084703	0.64	0.03	0
scaffold_1	8100743	0.78	0.1	0.06
scaffold_1	8128264	0.72	0.15	0.06
scaffold_1	8133202	0.75	0.21	0.06
scaffold_1	8294871	0.64	0.08	0
scaffold_1	8665679	0.78	0.21	0.17
scaffold_1	8686922	0.78	0.38	0.22
scaffold_1	9921553	0.78	0.38	0.25
scaffold_1	10919070	0.89	0.08	0.03
scaffold_1	11089110	0.86	0.1	0.03
scaffold_1	11223018	0.86	0.13	0.03
scaffold_1	11237617	0.92	0.13	0.03
scaffold_1	11239646	0.72	0.13	0.03
scaffold_1	11366083	0.67	0.1	0.03
scaffold_1	11579170	0.83	0.08	0.03
scaffold_1	11594399	0.61	0	0
scaffold_1	11608852	0.72	0	0
scaffold_1	11700960	0.69	0.08	0.03
scaffold_1	11722941	0.72	0.1	0.03
scaffold_1	11789421	0.69	0.08	0.03
scaffold_1	12121375	0.67	0	0
scaffold_1	12195881	0.83	0.1	0.03
scaffold_1	12374990	0.53	0	0
scaffold_1	12394614	0.58	0.08	0.03
scaffold_1	12437133	0.58	0	0
scaffold_1	12745142	0.53	0	0
scaffold_1	12764335	0.72	0.08	0.03
scaffold_1	12999623	0.86	0.05	0.03
scaffold_1	13062605	0.75	0.08	0.03
scaffold_1	13074776	0.83	0.08	0.03
scaffold_1	13860936	0.72	0.05	0.03
scaffold_1	13862360	0.61	0.05	0.03
scaffold_1	14542406	0.75	0	0
scaffold_1	15674396	0.92	0.05	0.03
scaffold_1	15714333	0.56	0	0
scaffold_1	15804669	0.81	0.08	0
scaffold_1	16202105	0.69	0.08	0
scaffold_1	16229179	0.64	0.08	0.03
scaffold_1	16274240	0.67	0	0
scaffold_1	16449776	0.75	0.08	0.03
scaffold_1	16769762	0.83	0.08	0.03
scaffold_1	16882405	0.75	0.08	0.03
scaffold_1	17145590	0.67	0.1	0.03
scaffold_1	17319925	0.64	0.08	0.03
scaffold_1	17431537	0.69	0.1	0.03
scaffold_1	17834586	0.81	0	0
scaffold_1	18408708	0.58	0.05	0.03
scaffold_1	18421372	0.69	0	0
scaffold_1	18494172	0.75	0.05	0.03
scaffold_1	18812720	0.81	0.08	0.03
scaffold_1	18954157	0.81	0.08	0.03
scaffold_1	19126616	0.86	0.08	0
scaffold_1	19432590	0.92	0.08	0.03
scaffold_1	19481351	0.89	0.05	0.03
scaffold_1	19598902	0.58	0	0
scaffold_1	20496922	0.89	0.1	0.03
scaffold_1	21185034	0.75	0	0
scaffold_1	21440566	0.75	0.08	0.03
scaffold_1	21854319	0.72	0	0
scaffold_1	22093337	0.64	0.08	0.03
scaffold_1	22176143	0.53	0	0
scaffold_1	22287981	0.53	0	0
scaffold_1	22290538	0.97	0.08	0.03
scaffold_1	22374971	0.53	0	0
scaffold_1	22652324	0.53	0	0
scaffold_1	22690084	0.86	0	0
scaffold_1	22709874	0.94	0	0
scaffold_1	22714354	0.86	0	0
scaffold_1	22719821	0.75	0	0
scaffold_1	23847994	0.86	0.15	0.03
scaffold_1	24826584	0.89	0.44	0.53
scaffold_1	25189154	0.92	0.1	0.06
scaffold_1	25498491	0.92	0.33	0.11
scaffold_1	25500616	0.86	0.28	0.11
scaffold_1	25535585	1	0.28	0.22
scaffold_1	25557818	0.86	0	0
scaffold_1	25579375	1	0.15	0
scaffold_1	25591347	0.92	0.08	0
scaffold_1	25593646	0.61	0.1	0
scaffold_1	25607590	0.89	0.1	0
scaffold_1	25643189	1	0.1	0.03
scaffold_1	25672289	0.81	0.08	0
scaffold_1	25952422	0.86	0	0
scaffold_1	26090266	0.97	0.03	0
scaffold_1	26127633	0.94	0.03	0
scaffold_1	26218805	0.83	0.03	0
scaffold_1	26333043	0.97	0.03	0
scaffold_1	26442361	0.94	0.03	0
scaffold_1	26474901	1	0.03	0
scaffold_1	26592865	0.94	0.03	0
scaffold_1	26596595	0.86	0.03	0
scaffold_1	26603282	0.92	0.03	0
scaffold_1	26605842	0.81	0.03	0
scaffold_1	26625905	0.67	0	0
scaffold_1	26961164	0.61	0.05	0
scaffold_1	26989399	0.92	0.03	0.03
scaffold_1	27075597	0.56	0	0.03
scaffold_1	27148481	0.92	0.46	0.39
scaffold_1	27256555	0.97	0.38	0.22
scaffold_1	27281168	0.92	0.03	0
scaffold_1	27325539	0.83	0.15	0
scaffold_1	27701371	0.81	0.1	0
scaffold_1	27872699	0.94	0.36	0.06
scaffold_1	27880254	0.89	0.26	0.06
scaffold_1	27898882	0.86	0.26	0.06
scaffold_1	28043908	0.97	0.41	0.08
scaffold_1	28046697	0.92	0.36	0.08
scaffold_1	28114038	0.53	0	0
scaffold_1	28212168	0.56	0	0
scaffold_1	28338011	0.92	0	0
scaffold_1	28350908	0.61	0.03	0.03
scaffold_1	28351840	0.92	0.05	0.03
scaffold_1	28399431	0.33	0.74	0.56
scaffold_1	28587022	0.83	0.03	0
scaffold_1	28632845	0.89	0	0
scaffold_1	28643572	0.78	0	0
scaffold_1	28652648	0.75	0	0
scaffold_1	28743947	0.72	0	0
scaffold_1	28782073	0.86	0.03	0
scaffold_1	28802942	0.64	0	0
scaffold_1	28829740	0.64	0	0
scaffold_1	28831192	0.94	0.03	0
scaffold_1	29003248	0.67	0.05	0.06
scaffold_1	29028683	0.81	0.15	0
scaffold_1	29185950	0.75	0.18	0
scaffold_1	29212548	0.64	0.1	0
scaffold_1	29251925	0.75	0.13	0
scaffold_1	29346562	0.69	0.13	0
scaffold_1	29793361	0.89	0.44	0.06
scaffold_1	29864341	0.75	0.36	0.06
scaffold_1	32214227	0.86	0.18	0.06
scaffold_1	32389164	0.67	0	0
scaffold_1	32397232	0.83	0.08	0
scaffold_1	32683958	0.61	0.03	0
scaffold_1	32703961	0.78	0	0
scaffold_1	32885421	0.83	0.23	0.03
scaffold_1	32886049	0.89	0.23	0.03
scaffold_1	32945622	0.69	0.08	0
scaffold_1	32990876	0.83	0.31	0.03
scaffold_1	33109010	0.56	0.05	0
scaffold_1	33169895	0.75	0.13	0
scaffold_1	33172834	0.86	0.03	0
scaffold_1	33177874	0.83	0.13	0
scaffold_1	33208857	0.08	0.62	0.53
scaffold_1	33319430	0.56	0	0
scaffold_1	33329320	0.58	0	0
scaffold_1	33385772	0.78	0	0
scaffold_1	33414579	0.67	0	0
scaffold_1	33539028	0.64	0	0
scaffold_1	33556849	0.78	0	0
scaffold_1	33761790	0.56	0	0
scaffold_1	33819123	0.75	0	0
scaffold_1	33847040	0.81	0	0
scaffold_1	33961302	0.83	0	0
scaffold_1	34023519	0.53	0	0
scaffold_1	34028353	0.86	0	0
scaffold_1	34043435	0.69	0	0
scaffold_1	34234825	0.56	0	0
scaffold_1	34323840	0.94	0.23	0
scaffold_1	34349752	0.97	0.26	0
scaffold_1	34361842	0.61	0	0
scaffold_1	34477205	0.53	0	0
scaffold_1	34668484	0.81	0	0
scaffold_1	34689490	0.56	0	0
scaffold_1	34697757	0.64	0	0
scaffold_1	34701834	0.56	0	0
scaffold_1	34725721	0.58	0	0
scaffold_1	34726398	0.61	0	0
scaffold_1	34731817	0.61	0	0
scaffold_1	34747535	0.67	0	0
scaffold_1	34973476	0.64	0.05	0.06
scaffold_1	35047753	0.78	0	0
scaffold_1	35058013	0.94	0.03	0
scaffold_1	35093292	0.58	0	0
scaffold_1	35193491	0.92	0.13	0
scaffold_1	35225813	0.89	0.13	0
scaffold_1	35245896	0.58	0	0
scaffold_1	35265898	0.94	0.03	0
scaffold_1	35269177	0.78	0.03	0
scaffold_1	35292748	0.83	0.13	0
scaffold_1	35397497	0.94	0.15	0
scaffold_1	35417652	0.94	0.05	0
scaffold_1	35476461	0.69	0	0
scaffold_1	35481241	0.64	0	0
scaffold_1	35515905	0.83	0	0
scaffold_1	35574302	0.81	0.13	0.08
scaffold_1	35643559	0.61	0	0
scaffold_1	35684636	0.75	0	0
scaffold_1	35727065	0.97	0	0
scaffold_1	35901565	0.81	0	0
scaffold_1	35913257	0.53	0	0
scaffold_1	35937121	0.92	0	0
scaffold_1	35946646	0.78	0	0
scaffold_1	35984230	0.94	0.38	0.36
scaffold_1	36089546	0.83	0	0
scaffold_1	36107241	0.61	0	0.03
scaffold_1	36169974	0.92	0	0
scaffold_1	36224493	0.61	0	0
scaffold_1	36279367	0.81	0.03	0
scaffold_1	36385843	0.92	0.05	0
scaffold_1	36409817	0.56	0.05	0
scaffold_1	36441310	0.72	0.13	0
scaffold_1	36443317	0.61	0	0
scaffold_1	37021997	0.97	0.1	0.11
scaffold_1	37048035	0.94	0	0
scaffold_1	37134197	0.81	0	0
scaffold_1	37254619	0.58	0	0
scaffold_1	37297416	0.89	0.13	0.11
scaffold_1	37327629	0.86	0.08	0
scaffold_1	37598138	0.92	0.46	0.5
scaffold_1	37815883	0.94	0	0
scaffold_1	37816796	0.83	0.15	0.03
scaffold_1	37863165	0.75	0	0
scaffold_1	37954219	0.69	0	0
scaffold_1	37988593	0.94	0	0
scaffold_1	38015355	0.67	0	0
scaffold_1	38083368	0.97	0	0
scaffold_1	38090972	0.72	0	0
scaffold_1	38170209	0.67	0	0
scaffold_1	38177450	0.69	0	0
scaffold_1	38187779	0.72	0	0
scaffold_1	38188176	0.69	0	0
scaffold_1	38219255	0.67	0	0
scaffold_1	38270143	0.89	0.21	0
scaffold_1	38299173	0.92	0	0
scaffold_1	38325235	0.56	0	0
scaffold_1	38498892	0.83	0.03	0
scaffold_1	38551811	0.81	0.03	0
scaffold_1	38584464	0.69	0.03	0
scaffold_1	38629118	0.89	0.03	0
scaffold_1	38974205	0.53	0	0
scaffold_1	39009725	0.97	0.21	0.06
scaffold_1	39086556	0.58	0.03	0
scaffold_1	39128650	0.58	0	0
scaffold_1	39214341	0.69	0.03	0
scaffold_1	39228302	0.64	0.03	0
scaffold_1	39300335	0.56	0	0
scaffold_1	39306113	0.53	0	0
scaffold_1	39349243	0.94	0.1	0
scaffold_1	39373681	0.94	0.08	0.11
scaffold_1	39378320	0.83	0.05	0.03
scaffold_1	39382177	0.94	0.05	0.06
scaffold_1	39508723	0.89	0	0.03
scaffold_1	39531750	0.83	0.15	0.17
scaffold_1	39582082	0.86	0	0.03
scaffold_1	39715944	0.89	0.05	0.03
scaffold_1	39751218	0.61	0.08	0
scaffold_1	39885373	0.64	0	0
scaffold_1	40069124	0.97	0.38	0.42
scaffold_1	40178998	0.89	0.08	0
scaffold_1	40538508	0.67	0	0.08
scaffold_1	41078215	0.83	0	0
scaffold_1	41101505	0.61	0	0
scaffold_1	41120836	0.86	0.31	0.33
scaffold_1	41197136	0.97	0.28	0.08
scaffold_1	41405123	0.58	0.05	0
scaffold_1	41450292	0.92	0	0
scaffold_1	41480375	0.94	0.05	0
scaffold_1	41482981	0.56	0	0
scaffold_1	41517023	0.67	0.03	0
scaffold_1	41637024	0.64	0	0
scaffold_1	41661548	0.86	0	0
scaffold_1	41779972	0.97	0.23	0.14
scaffold_1	41855494	0.94	0.05	0
scaffold_1	41882658	0.92	0.08	0
scaffold_1	41976291	1	0.21	0.14
scaffold_2	247198	0.33	0.82	0.94
scaffold_2	673217	0.72	0.23	0.06
scaffold_2	1190178	0.69	0.26	0.19
scaffold_2	1830927	0.83	0.03	0.06
scaffold_2	1850051	0.53	0	0
scaffold_2	1959450	0.61	0.03	0
scaffold_2	1962826	0.89	0.03	0
scaffold_2	2103092	0.83	0	0
scaffold_2	2147586	0.83	0	0
scaffold_2	2155722	0.58	0	0
scaffold_2	2167948	0.75	0.18	0.06
scaffold_2	2190553	0.83	0.26	0.03
scaffold_2	2254122	0.72	0.13	0.06
scaffold_2	2276328	0.89	0.23	0.11
scaffold_2	2321835	0.86	0.15	0.03
scaffold_2	2360102	0.64	0.15	0.06
scaffold_2	2422227	0.92	0.08	0.06
scaffold_2	2685718	0.92	0	0.11
scaffold_2	2695904	0.78	0.03	0
scaffold_2	2714239	0.81	0.1	0
scaffold_2	2781500	0.61	0.05	0
scaffold_2	2984195	0.75	0.28	0.14
scaffold_2	3024682	0.64	0.03	0
scaffold_2	3081446	0.86	0.1	0.03
scaffold_2	3115683	0.75	0.26	0.19
scaffold_2	5677150	0.69	0.1	0.22
scaffold_2	5786454	0.86	0.28	0.28
scaffold_2	6020249	0.92	0.41	0.03
scaffold_2	6378281	0.64	0.1	0
scaffold_2	6632420	0.83	0.23	0.22
scaffold_2	6660395	0.69	0.23	0.22
scaffold_2	6789117	0.72	0.26	0.25
scaffold_2	6861708	0.83	0.21	0.22
scaffold_2	6888669	0.64	0.13	0.06
scaffold_2	6914753	0.83	0.28	0.06
scaffold_2	8063738	0.64	0.03	0
scaffold_2	8205654	0.83	0.31	0.39
scaffold_2	8758321	0.61	0	0
scaffold_2	8972611	0.78	0.08	0
scaffold_2	9341732	0.67	0.1	0.06
scaffold_2	9372732	0.72	0.08	0.06
scaffold_2	9385437	0.72	0.15	0.08
scaffold_2	9486038	0.64	0.13	0.08
scaffold_2	11049700	0.56	0.05	0
scaffold_2	11134286	0.81	0.15	0
scaffold_2	15805582	0.75	0.26	0.22
scaffold_2	17341069	0.81	0	0.03
scaffold_2	17430487	0.67	0.03	0.03
scaffold_2	17471675	0.56	0.03	0.03
scaffold_2	17603681	0.56	0.03	0.03
scaffold_2	18569588	0.58	0.03	0.03
scaffold_2	18570661	0.56	0.03	0.03
scaffold_2	19574094	0.67	0	0.03
scaffold_2	19754809	0.75	0.03	0.03
scaffold_2	21433959	0.61	0	0.03
scaffold_2	22699507	0.61	0.08	0.22
scaffold_2	22700024	0.61	0.08	0.25
scaffold_2	22749000	0.61	0.08	0
scaffold_2	23125710	0.58	0	0.03
scaffold_2	23207537	0.72	0.03	0.03
scaffold_2	23302709	0.56	0.03	0
scaffold_2	23527503	0.67	0.03	0.03
scaffold_2	23578625	0.67	0	0
scaffold_2	23770555	0.56	0	0
scaffold_2	23914116	0.53	0	0.03
scaffold_2	23932616	0.61	0.03	0.03
scaffold_2	23966414	0.75	0.03	0.03
scaffold_2	24294862	0.69	0	0
scaffold_2	24332959	0.61	0	0
scaffold_2	24473937	0.61	0	0
scaffold_2	25986249	0.64	0.15	0.11
scaffold_2	26327919	0.61	0.1	0.17
scaffold_2	26939527	0.81	0.13	0
scaffold_2	27284598	0.92	0.23	0.19
scaffold_2	27451208	0.72	0.21	0.19
scaffold_2	27513632	0.58	0.08	0.03
scaffold_2	27555767	0.75	0.36	0.39
scaffold_2	27574516	0.58	0.03	0.06
scaffold_2	28223161	0.75	0.23	0.39
scaffold_2	28898558	0.72	0.03	0
scaffold_2	28975215	0.78	0	0
scaffold_2	29311203	0.58	0	0
scaffold_2	29335318	0.58	0	0
scaffold_2	29413032	0.72	0.31	0.14
scaffold_2	29450364	0.61	0	0
scaffold_2	29524908	0.53	0	0
scaffold_2	29761567	0.53	0	0
scaffold_2	29924577	0.53	0	0
scaffold_2	29990697	0.53	0	0
scaffold_2	30022208	0.69	0.18	0.06
scaffold_2	30402864	0.56	0.05	0
scaffold_2	30989744	0.56	0	0
scaffold_2	31268072	0.53	0	0
scaffold_2	31384280	0.56	0.05	0.03
scaffold_2	31438763	0.75	0.08	0.03
scaffold_2	31447773	0.89	0.05	0.03
scaffold_2	31450406	0.75	0.08	0.03
scaffold_2	31575946	0.94	0.26	0.03
scaffold_2	31576485	0.97	0.26	0.06
scaffold_2	31579119	0.94	0	0.06
scaffold_2	31596339	0.94	0.31	0.06
scaffold_2	31827695	0.83	0	0
scaffold_2	31881805	0.83	0.05	0
scaffold_2	32108641	0.61	0	0
scaffold_2	32292576	0.94	0.23	0.14
scaffold_2	32310943	0.72	0	0
scaffold_2	32323266	0.81	0.05	0.03
scaffold_2	32520946	0.92	0.08	0.03
scaffold_2	32527500	0.86	0.05	0.03
scaffold_2	32706923	0.83	0.1	0.03
scaffold_2	32803369	0.67	0.08	0.03
scaffold_2	32908752	0.89	0	0
scaffold_2	32919270	0.75	0.08	0.03
scaffold_2	32919720	0.69	0	0
scaffold_2	32982888	0.64	0	0
scaffold_2	32986149	0.58	0	0
scaffold_2	33020837	0.64	0	0
scaffold_2	33028128	0.64	0	0
scaffold_2	33060448	0.89	0	0
scaffold_2	33120369	0.83	0	0
scaffold_2	33142560	0.53	0	0
scaffold_2	33151785	0.61	0	0
scaffold_2	33174628	0.53	0	0
scaffold_2	33222354	0.56	0	0
scaffold_2	33345833	0.83	0	0
scaffold_2	33444249	0.61	0	0
scaffold_2	33446268	0.81	0	0
scaffold_2	33518728	0.86	0	0
scaffold_2	33582545	0.53	0	0
scaffold_2	33614099	0.78	0	0
scaffold_2	33674397	0.89	0	0
scaffold_2	33695227	0.78	0	0
scaffold_2	33707745	0.67	0	0
scaffold_2	33716915	0.67	0.13	0.03
scaffold_2	33754636	0.75	0	0
scaffold_2	33812957	0.67	0.03	0
scaffold_2	33843821	0.72	0	0
scaffold_2	33852270	0.86	0	0
scaffold_2	33854927	0.92	0	0
scaffold_2	33932506	0.83	0	0
scaffold_2	33939507	0.94	0	0
scaffold_2	33942796	0.78	0	0
scaffold_2	33970562	0.89	0	0
scaffold_2	34027735	0.72	0	0
scaffold_2	34048173	0.89	0.33	0.14
scaffold_2	34120115	0.81	0	0
scaffold_2	34130163	0.75	0	0
scaffold_2	34130885	0.92	0	0
scaffold_2	34136166	0.86	0	0
scaffold_2	34146561	0.86	0.33	0.33
scaffold_2	34278099	0.64	0	0
scaffold_2	34359249	0.81	0	0
scaffold_2	34365778	0.72	0	0
scaffold_2	34402552	0.72	0	0
scaffold_2	34414999	0.89	0.31	0.14
scaffold_2	34440828	0.69	0.05	0
scaffold_2	34450408	0.81	0.36	0.14
scaffold_2	34492205	0.94	0.08	0
scaffold_2	34514506	0.64	0	0
scaffold_2	34524024	0.69	0	0
scaffold_2	34525702	0.67	0	0
scaffold_2	34532995	0.86	0	0
scaffold_2	34553681	0.61	0	0
scaffold_2	35230198	0.83	0.41	0.33
scaffold_2	36596970	0.53	0	0
scaffold_2	36613597	0.61	0	0
scaffold_2	36705742	0.89	0.21	0.22
scaffold_2	36708402	0.72	0	0
scaffold_2	36708972	0.78	0.18	0.22
scaffold_2	36795893	0.53	0	0
scaffold_2	36990955	0.69	0	0
scaffold_2	36994845	0.58	0	0
scaffold_2	37017604	0.56	0	0
scaffold_2	37035767	0.72	0	0
scaffold_2	37046654	0.81	0	0
scaffold_2	37138272	0.86	0.03	0
scaffold_2	37138777	0.92	0	0
scaffold_2	37203860	0.81	0.03	0
scaffold_2	37227373	0.86	0.03	0
scaffold_2	37248500	0.69	0	0
scaffold_2	37390575	0.89	0.21	0.06
scaffold_2	37391053	0.94	0.21	0.06
scaffold_2	37502382	0.75	0.21	0.06
scaffold_2	37569987	0.72	0.21	0.08
scaffold_2	37611460	0.94	0.44	0.33
scaffold_2	37655049	0.94	0.38	0.31
scaffold_2	37695991	0.53	0	0
scaffold_2	37759247	0.53	0	0
scaffold_2	37785768	0.89	0	0
scaffold_2	37803442	0.56	0	0
scaffold_2	37805422	0.64	0	0
scaffold_2	37825962	0.89	0	0
scaffold_2	37845935	0.89	0	0
scaffold_2	37915634	0.97	0	0
scaffold_2	37937122	0.86	0.38	0.25
scaffold_2	37971834	0.61	0	0
scaffold_2	38242239	0.83	0.23	0
scaffold_2	38400399	0.61	0	0
scaffold_2	38419767	0.58	0.08	0
scaffold_2	38454406	0.97	0.18	0.08
scaffold_2	38471780	0.81	0.03	0
scaffold_2	38491722	0.92	0.31	0.25
scaffold_2	38513328	0.81	0.08	0
scaffold_2	38513872	0.81	0.08	0
scaffold_2	38579665	0.94	0.08	0
scaffold_2	38598802	0.89	0.1	0
scaffold_2	38614647	0.56	0	0
scaffold_2	38676574	0.78	0.31	0.36
scaffold_2	38678146	0.72	0	0.03
scaffold_2	38678647	0.61	0	0
scaffold_2	38683279	0.86	0.15	0
scaffold_2	38683851	0.86	0.38	0.25
scaffold_2	38686005	0.56	0.03	0
scaffold_2	38711913	0.64	0.1	0
scaffold_2	38790309	0.92	0.08	0
scaffold_2	38915661	0.94	0.26	0.22
scaffold_2	38944984	0.69	0	0
scaffold_2	39163743	0.69	0.15	0
scaffold_2	39194976	0.92	0.15	0
scaffold_2	39224336	0.67	0.13	0.03
scaffold_2	39283273	0.72	0.21	0
scaffold_2	39286170	0.56	0.05	0
scaffold_2	39400487	0.78	0.31	0.03
scaffold_2	39442501	0.64	0.03	0
scaffold_2	39502426	0.94	0.33	0.14
scaffold_2	39632366	0.72	0.05	0
scaffold_2	39830687	0.64	0.08	0
scaffold_2	39955664	0.56	0.03	0.03
scaffold_2	40067345	0.83	0.21	0.03
scaffold_2	40493689	0.92	0.28	0.11
scaffold_2	40541339	0.94	0.33	0.06
scaffold_2	40603674	0.92	0.18	0.06
scaffold_2	40815221	0.92	0.36	0.25
scaffold_2	40823899	0.81	0.28	0.14
scaffold_2	40837807	0.75	0.36	0.17
scaffold_2	40977786	0.75	0.08	0.14
scaffold_2	41083882	0.53	0	0
scaffold_2	41137870	0.61	0	0
scaffold_2	41150872	0.69	0.15	0.14
scaffold_2	41155376	0.53	0	0
scaffold_2	41155967	0.53	0	0
scaffold_2	41159440	0.67	0.1	0.11
scaffold_2	41160748	0.64	0.13	0.08
scaffold_2	41292019	0.69	0.18	0.36
scaffold_2	41724665	0.69	0.03	0
scaffold_2	41725132	0.58	0	0
scaffold_2	41984669	0.94	0.31	0.31
scaffold_2	42064945	0.94	0.18	0.42
scaffold_2	42082884	0.97	0.15	0.42
scaffold_2	42437101	0.92	0.13	0
scaffold_2	42453092	0.69	0.05	0
scaffold_2	42563341	0.97	0.46	0.11
scaffold_2	42581030	0.83	0	0
scaffold_2	42759462	0.81	0.18	0.19
scaffold_2	42793936	0.67	0.15	0.19
scaffold_2	42836919	0.69	0.18	0.19
scaffold_2	43029496	0.75	0.23	0.39
scaffold_2	43456110	0.72	0	0
scaffold_2	43459518	0.83	0	0
scaffold_2	43898043	0.53	0	0
scaffold_2	43899888	0.58	0	0
scaffold_2	44029626	0.78	0	0
scaffold_2	44045531	0.78	0	0
scaffold_2	44082908	0.69	0.15	0.42
scaffold_2	44123267	0.56	0.05	0
scaffold_2	44555328	0.75	0.08	0.11
scaffold_2	44629935	0.92	0.08	0.11
scaffold_2	44729287	0.67	0.08	0.11
scaffold_2	44772906	0.58	0.08	0.11
scaffold_2	44986722	0.81	0.03	0
scaffold_2	45029695	0.83	0	0
scaffold_2	45071030	0.58	0	0
scaffold_2	45081178	0.86	0	0
scaffold_2	45163080	0.56	0	0
scaffold_2	45169001	0.61	0.03	0
scaffold_2	45176352	0.69	0.08	0
scaffold_2	45177116	0.64	0.03	0
scaffold_2	45367856	0.61	0	0
scaffold_2	45374675	0.56	0	0
scaffold_2	45402355	0.81	0	0
scaffold_2	45453079	0.97	0.41	0.22
scaffold_2	45748192	0.86	0.18	0.08
scaffold_2	45910577	0.64	0.05	0
scaffold_2	46077805	1	0.46	0.33
scaffold_2	46079320	0.97	0.46	0.33
scaffold_2	46098776	0.94	0.33	0.33
scaffold_2	46216936	0.89	0.36	0.33
scaffold_2	46568112	0.78	0	0
scaffold_2	46582868	0.53	0	0
scaffold_2	46693328	0.94	0	0
scaffold_2	46752679	0.56	0	0
scaffold_2	46752876	0.53	0	0
scaffold_2	46829390	0.61	0	0
scaffold_2	46830642	0.97	0.08	0
scaffold_2	46882076	0.72	0	0
scaffold_2	46944762	0.53	0	0
scaffold_2	47174956	0.72	0	0
scaffold_2	47272831	0.67	0	0
scaffold_2	47333613	0.97	0	0
scaffold_2	47451830	0.67	0.05	0
scaffold_2	47600161	0.89	0.21	0.17
scaffold_2	47850415	0.75	0	0
scaffold_2	47860301	0.72	0	0
scaffold_2	47894189	0.81	0.05	0
scaffold_2	48485442	0.81	0	0
scaffold_2	48489143	0.64	0	0
scaffold_2	48561183	0.75	0.28	0.31
scaffold_2	48644484	0.69	0.05	0
scaffold_2	48773561	0.67	0.1	0.19
scaffold_2	48774311	1	0.18	0.25
scaffold_2	49000965	0.92	0	0.06
scaffold_2	49003697	0.75	0.03	0
scaffold_2	49021640	0.67	0.05	0
scaffold_3	23435	0.67	0.13	0.08
scaffold_3	111599	0.86	0.13	0.03
scaffold_3	195100	0.72	0.1	0.06
scaffold_3	316540	0.86	0.18	0.14
scaffold_3	360093	0.94	0.38	0.25
scaffold_3	455892	0.69	0.05	0.03
scaffold_3	480018	0.83	0.15	0.14
scaffold_3	547846	0.64	0	0.03
scaffold_3	555895	0.69	0.03	0.06
scaffold_3	578114	0.94	0.28	0.03
scaffold_3	685973	0.86	0.23	0.11
scaffold_3	1037815	1	0.21	0.11
scaffold_3	1074443	0.81	0.26	0.08
scaffold_3	1103887	0.69	0.03	0
scaffold_3	1135672	0.81	0	0
scaffold_3	1141932	0.86	0.05	0
scaffold_3	1159811	0.94	0.05	0
scaffold_3	1182377	0.53	0	0
scaffold_3	1391596	0.64	0	0
scaffold_3	1417360	0.83	0	0
scaffold_3	1460271	0.92	0	0
scaffold_3	1498352	0.86	0	0
scaffold_3	1506765	0.94	0.05	0
scaffold_3	1645291	1	0.08	0
scaffold_3	1656497	0.72	0.03	0
scaffold_3	1695816	1	0.05	0
scaffold_3	1724001	0.92	0	0
scaffold_3	1783669	0.97	0.03	0
scaffold_3	1828303	0.69	0.03	0
scaffold_3	1852792	0.53	0	0
scaffold_3	1955514	0.83	0.13	0.19
scaffold_3	2042521	0.67	0.21	0.06
scaffold_3	2121252	0.67	0.1	0
scaffold_3	2185362	1	0.03	0
scaffold_3	2187180	0.89	0.05	0
scaffold_3	2270514	0.94	0.13	0
scaffold_3	2445003	0.58	0.03	0
scaffold_3	2462275	0.94	0	0
scaffold_3	2636833	0.67	0.05	0
scaffold_3	2657231	0.83	0.41	0.08
scaffold_3	2657742	1	0.13	0
scaffold_3	2661231	0.75	0.08	0
scaffold_3	2669433	0.81	0.1	0
scaffold_3	2693447	0.89	0.1	0
scaffold_3	2700145	0.97	0.23	0
scaffold_3	3153675	1	0.05	0
scaffold_3	3209441	0.97	0.23	0.06
scaffold_3	3211368	0.83	0.03	0
scaffold_3	3717484	0.75	0	0
scaffold_3	3790202	0.64	0	0
scaffold_3	4047965	0.64	0	0
scaffold_3	4136427	0.97	0	0
scaffold_3	4235195	0.81	0.03	0
scaffold_3	4245414	0.69	0	0
scaffold_3	4353847	0.56	0.03	0
scaffold_3	4409279	0.53	0	0
scaffold_3	4485772	0.53	0	0
scaffold_3	5425487	0.86	0.36	0.28
scaffold_3	5685500	0.67	0.1	0.11
scaffold_3	6112284	0.67	0.15	0.03
scaffold_3	6225875	0.14	0.62	0.83
scaffold_3	6258581	0.67	0.03	0.06
scaffold_3	6288724	0.81	0.38	0.19
scaffold_3	7243138	0.64	0.03	0
scaffold_3	7283119	0.86	0.03	0
scaffold_3	7310555	0.97	0.08	0
scaffold_3	7315686	0.86	0.28	0
scaffold_3	7616944	0.94	0.36	0.11
scaffold_3	7945865	0.61	0.08	0
scaffold_3	8023829	0.81	0.31	0.17
scaffold_3	8055148	0.83	0.31	0.14
scaffold_3	8080828	0.53	0	0
scaffold_3	8151630	0.56	0	0.03
scaffold_3	8311981	0.94	0.13	0.28
scaffold_3	9197568	0.31	0.77	0.58
scaffold_3	9421365	0.56	0.05	0.28
scaffold_3	9500162	0.67	0	0.06
scaffold_3	9508784	0.78	0	0
scaffold_3	9669959	0.86	0	0
scaffold_3	9699820	0.78	0	0
scaffold_3	9709828	0.61	0	0
scaffold_3	10081812	0.89	0	0
scaffold_3	10163298	0.69	0	0
scaffold_3	10188609	0.86	0	0
scaffold_3	10290233	0.64	0	0
scaffold_3	10292107	0.67	0	0
scaffold_3	10319764	0.67	0	0
scaffold_3	10405751	0.56	0	0
scaffold_3	10606707	0.78	0.36	0.22
scaffold_3	10672372	0.97	0.08	0.03
scaffold_3	10674472	0.75	0.03	0
scaffold_3	10677417	0.67	0.1	0.11
scaffold_3	11089965	0.94	0.08	0
scaffold_3	11101564	0.86	0.08	0
scaffold_3	11108034	0.64	0.05	0
scaffold_3	11232902	0.72	0.05	0
scaffold_3	11243651	0.64	0.05	0
scaffold_3	11307957	0.86	0.05	0
scaffold_3	11354214	0.75	0.03	0
scaffold_3	11357135	0.72	0.05	0
scaffold_3	11400316	0.75	0.03	0
scaffold_3	11627927	0.75	0.08	0
scaffold_3	11709371	0.86	0	0
scaffold_3	11749761	0.97	0.18	0.22
scaffold_3	11808350	0.75	0	0
scaffold_3	11857758	0.92	0	0
scaffold_3	11992544	0.97	0	0
scaffold_3	12155620	0.61	0	0
scaffold_3	12255727	0.89	0	0
scaffold_3	12387461	0.81	0.13	0
scaffold_3	12397531	0.86	0.03	0.14
scaffold_3	12414732	0.61	0.1	0
scaffold_3	12691901	0.58	0.08	0.11
scaffold_3	12748249	1	0.08	0.11
scaffold_3	12777133	0.61	0.05	0
scaffold_3	12889379	0.64	0.1	0.14
scaffold_3	12926222	0.97	0.33	0.36
scaffold_3	12979251	0.89	0.36	0.36
scaffold_3	13695255	0.56	0.05	0
scaffold_3	13802003	0.69	0.08	0.14
scaffold_3	14119377	0.75	0.31	0.36
scaffold_3	15709158	0.33	0.74	0.69
scaffold_3	16069104	0.81	0.28	0.25
scaffold_3	17072590	0.75	0.23	0.42
scaffold_3	17582222	0.89	0.28	0.47
scaffold_3	17595999	0.94	0.33	0.42
scaffold_3	17697018	0.64	0.05	0.17
scaffold_3	17737861	0.94	0.23	0.58
scaffold_3	18018796	0.75	0.36	0.08
scaffold_3	18546402	0.69	0.05	0.03
scaffold_3	19002753	0.81	0.21	0.03
scaffold_3	19004188	0.72	0.21	0.03
scaffold_3	19251660	0.56	0.03	0
scaffold_3	19252274	0.64	0.03	0
scaffold_3	19277046	0.75	0.03	0
scaffold_3	19605676	0.72	0.23	0
scaffold_3	19623474	0.69	0.23	0.19
scaffold_3	20492453	0.53	0	0
scaffold_3	21180783	0.58	0.03	0
scaffold_3	21383503	0.67	0.18	0.08
scaffold_3	21407820	0.92	0.36	0.11
scaffold_3	21567245	0.94	0.18	0.11
scaffold_3	21643658	0.97	0.18	0.11
scaffold_3	21863090	0.67	0.1	0.03
scaffold_3	21961590	0.78	0.18	0.08
scaffold_3	22078872	0.94	0.1	0.03
scaffold_3	22208933	0.67	0.03	0
scaffold_3	22273167	0.83	0.08	0
scaffold_3	22293721	0.75	0	0
scaffold_3	22634739	0.72	0.23	0.22
scaffold_3	22742330	0.86	0.31	0.25
scaffold_3	22769977	0.92	0.31	0.25
scaffold_3	22790654	0.78	0.13	0.22
scaffold_3	22804642	0.81	0.08	0
scaffold_3	22888463	0.69	0.15	0.33
scaffold_3	23189257	0.94	0.21	0.08
scaffold_3	23221820	0.94	0.36	0.22
scaffold_3	23368103	0.78	0.26	0.31
scaffold_3	23479359	0.83	0.23	0.28
scaffold_3	23515420	0.83	0.21	0.25
scaffold_3	23853185	0.94	0.33	0.25
scaffold_3	23869811	0.81	0.33	0.28
scaffold_3	24018111	0.64	0.1	0.19
scaffold_3	24026478	0.92	0.26	0.25
scaffold_3	24098124	0.86	0.28	0.22
scaffold_3	24160104	0.92	0.31	0.28
scaffold_3	24169393	0.97	0.31	0.28
scaffold_3	24263387	0.78	0.33	0.25
scaffold_3	24466147	0.61	0.03	0
scaffold_3	24482033	0.72	0.08	0.19
scaffold_3	24485390	0.81	0.08	0.19
scaffold_3	24498767	0.64	0.08	0.19
scaffold_3	24511625	0.81	0.08	0.19
scaffold_3	24525943	0.81	0.08	0.17
scaffold_3	24535251	0.61	0.03	0
scaffold_3	24649616	0.67	0	0
scaffold_3	24651415	0.69	0.03	0
scaffold_3	24701631	0.89	0.15	0.22
scaffold_3	24754125	0.97	0.36	0.22
scaffold_3	24913071	0.72	0.05	0.17
scaffold_3	25040112	0.61	0.05	0.17
scaffold_3	25111589	0.81	0.05	0
scaffold_3	26214920	0.83	0.1	0
scaffold_3	26417858	0.72	0.13	0
scaffold_3	26440894	0.86	0.1	0
scaffold_3	26501218	1	0.18	0.06
scaffold_3	26686584	0.97	0.23	0.22
scaffold_3	27313594	0.67	0	0
scaffold_3	27768979	0.94	0.13	0.17
scaffold_3	27785509	0.75	0.05	0
scaffold_3	27916165	0.86	0.08	0
scaffold_3	28105177	0.69	0.08	0
scaffold_3	28125691	0.92	0.08	0.03
scaffold_3	28293987	0.89	0.13	0.03
scaffold_3	28330790	0.67	0.13	0.03
scaffold_3	29108816	0.83	0.08	0.03
scaffold_3	29489343	0.64	0	0
scaffold_3	30079592	0.67	0.1	0.03
scaffold_3	31386279	0.58	0	0
scaffold_3	31406509	0.64	0	0
scaffold_3	31485968	0.69	0	0
scaffold_3	31794045	0.53	0	0
scaffold_3	32015439	0.56	0	0
scaffold_3	32500197	0.56	0	0
scaffold_3	32679493	0.69	0.05	0
scaffold_3	32845120	0.78	0.08	0
scaffold_3	34757207	0.67	0.1	0.03
scaffold_3	36544142	0.53	0	0
scaffold_3	36627301	0.56	0.05	0
scaffold_3	37850032	0.53	0	0
scaffold_3	38483560	0.58	0	0
scaffold_3	38717604	0.72	0.15	0.14
scaffold_3	39511392	0.67	0.1	0.03
scaffold_3	39515037	0.67	0.1	0.03
scaffold_3	40131816	0.67	0.05	0.03
scaffold_3	40133922	0.69	0.05	0.03
scaffold_3	40169797	0.58	0.05	0.03
scaffold_3	40277799	0.61	0.05	0.03
scaffold_3	40473496	0.53	0	0.03
scaffold_3	40598651	0.83	0	0.19
scaffold_3	40673118	0.56	0.05	0.03
scaffold_3	40750930	0.58	0	0.03
scaffold_3	41226760	0.97	0.21	0.31
scaffold_3	41322048	0.75	0.1	0.19
scaffold_3	41324519	0.69	0.1	0.19
scaffold_3	41330301	0.61	0.03	0.17
scaffold_3	41352961	0.61	0.13	0.19
scaffold_3	42151899	0.69	0.13	0.14
scaffold_3	42792095	0.86	0.26	0.28
scaffold_3	43203204	0.83	0.28	0.14
scaffold_3	43703058	0.72	0.18	0.06
scaffold_3	43964236	0.64	0.15	0.11
scaffold_3	44436216	0.78	0.15	0
scaffold_3	45094809	0.56	0.05	0
scaffold_3	45892057	0.75	0.15	0.17
scaffold_3	46779341	0.81	0.38	0.53
scaffold_3	47472877	0.72	0.05	0
scaffold_3	47706749	0.81	0.15	0.17
scaffold_3	47840896	0.64	0.08	0.08
scaffold_3	47960787	0.83	0.15	0
scaffold_3	48338181	0.97	0.31	0.08
scaffold_3	48352984	0.86	0.31	0.11
scaffold_3	48353536	0.89	0.08	0
scaffold_3	48356623	0.86	0.38	0.11
scaffold_3	48522278	0.83	0.15	0.03
scaffold_3	48605242	0.92	0.05	0
scaffold_3	48868111	0.58	0.08	0
scaffold_4	112965	0.58	0.05	0.03
scaffold_4	470822	0.64	0.13	0.11
scaffold_4	788316	0.58	0	0
scaffold_4	1515836	0.78	0.05	0.03
scaffold_4	1516389	0.64	0.05	0.03
scaffold_4	1539641	0.58	0	0
scaffold_4	1643506	0.89	0.15	0
scaffold_4	1688520	0.86	0.03	0
scaffold_4	1692694	0.75	0.33	0.25
[truncated: 2,585 more rows]
