# Supplementary material for: A graph-based genome and pan-genome variation of the model plant Setaria
Source: Nat Genet. 2023 Jun 8;55(7):1232–42. doi: 10.1038/s41588-023-01423-w (PMC10335933; doi:10.1038/s41588-023-01423-w)
Supplement: Source Data Fig. 5 — Source data for Fig. 5h–k,m. [file 41588_2023_1423_MOESM9_ESM.xlsx]

## Sheet: Fig. 5h
Fig. 5h Relative expressions levels for wild type and three OE lines.
WT	OE-1	OE-2	OE-3
1	3.41114	6.47616	3.71224
1	2.28582	4.87722	3.13234
1	2.14726	5.49073	3.68116
1	2.38697	4.51524	2.89469
1	2.51437	4.03718	3.83963
1	2.36954	3.9879	3.00248

## Sheet: Fig. 5i
Fig. 5i Thousand grain weight for wild type and three OE lines.
WT(g)	OE-1(g)	OE-2(g)	OE-3(g)
3.097	1.4418	0.9185	1.1822
3.0382	1.6176	0.9744	1.268
2.9567	1.472	0.9429	1.2845

## Sheet: Fig. 5j
Fig. 5j Grain width for wild type and three OE lines.
WT	OE-3	OE-8	OE-15
1.68563	1.43685	1.27766	1.31326
1.79467	1.35743	1.29686	1.42295
1.66159	1.26296	1.13097	1.59361
1.64912	1.34965	1.38606	1.25757
1.57142	1.55239	1.3676	1.28069
1.77567	1.33232	1.46178	1.08988
1.71215	1.45242	1.217	1.30865
1.85394	1.24259	1.4767	1.29768
1.73062	1.21094	1.25332	1.32493
1.73581	1.39207	1.34511	1.49426
1.62455	1.41705	1.25876	1.28695
1.72441	1.31604	1.21029	1.56641
1.7564	1.31358	1.40289	1.32793
1.6202	1.29854	1.39584	1.36677
1.62028	1.33646	1.16862	1.25258
1.74674	1.65457	1.16869	1.29706
1.73366	1.21671	1.35776	1.36027
1.66297	1.52842	1.25715	1.21249
1.73535	1.474	1.35184	1.40875
1.71766	1.18511	1.42738	1.28188
1.51467	1.41344	1.21679	1.51268
1.62672	1.27595	1.31418	1.24726
1.55431	1.25397	1.49726	1.18854
1.70821	1.41564	1.45542	1.3646
1.64257	1.61511	1.21521	1.18854
1.6887	1.49655	1.22101	1.39239
1.63952	1.65916	1.20058	1.30073
1.58779	1.42964	1.31728	1.34236
1.58139	1.31433	1.46328	1.25258
1.75199	1.34946	1.2192	1.29856
1.64936	1.58095	1.29686	1.47203
1.69362	1.20745	1.22371	1.36677
1.74543	1.41485	1.51967	1.34986
1.61901	1.53726	1.27298	1.28188
1.71101	1.391	1.452	1.32793

## Sheet: Fig. 5k
Fig. 5k Grain length for wild type and three OE lines.
WT(mm)	OE-1(mm)	OE-2(mm)	OE-3(mm)
2.56063	3.05716	2.6606	2.68426
2.39796	2.77642	2.78706	2.93336
2.50572	2.84294	2.62911	2.45619
2.54784	2.58487	2.66809	2.91101
2.6252	2.47694	2.66809	2.87517
2.55269	2.58982	2.97785	2.77249
2.35737	2.51593	2.56924	2.81036
2.54106	2.63339	2.67509	2.8
2.60442	2.71274	2.51748	2.67746
2.61131	2.68903	2.5751	2.78954
2.55502	2.70453	2.70111	2.82192
2.5695	2.92178	2.71798	2.83785
2.47195	2.76247	2.64059	2.68285
2.55402	2.77487	2.60383	2.76957
2.67963	2.69613	2.74476	2.91138
2.55852	2.61639	3.06437	2.66934
2.40891	2.54289	2.76964	2.85059
2.61849	2.51579	2.78966	2.76648
2.59733	2.59139	2.74442	2.80789
2.57218	2.62144	2.74035	2.66934
2.51342	2.40516	2.65919	2.7408
2.44204	2.57452	2.90681	2.83853
2.48208	2.73134	2.88135	2.73098
2.4746	2.63527	2.74442	2.82192
2.52699	2.53054	2.7519	2.65783
2.6163	2.46726	2.66809	2.72956
2.43851	2.69357	2.75738	2.92521
2.52597	2.83212	3.17131	2.9215
2.41543	2.73183	2.60118	2.60343
2.55811	2.7645	2.73746	2.68078
2.63238	2.59327	2.6126	2.80775
2.39067	2.69949	2.86567	2.72934
2.44373	2.71773	2.63443	2.74957
2.7761	2.70839	2.78031	2.70189
2.55242	2.668	3.17131	2.78376

## Sheet: Fig. 5m
Fig. 5m Relative expression levels according to different trasient assay constructs.
Repeats	W-pro	C-pro	△C-pro
1	0.910316	0.529647	1.37277
2	1.01359	0.70163	0.78481
3	1.11681	0.388602	1.13825
4	0.870234	0.269765	0.960955
5	1.08899	0.355255	1.08382
