# Supplementary material for: A graph-based genome and pan-genome variation of the model plant Setaria
Source: Nat Genet. 2023 Jun 8;55(7):1232–42. doi: 10.1038/s41588-023-01423-w (PMC10335933; doi:10.1038/s41588-023-01423-w)
Supplement: Source Data Fig. 6 — Source data for Fig. 6b,f,g. [file 41588_2023_1423_MOESM10_ESM.xlsx]

## Sheet: Fig. 6b
Fig. 6b Statistics of phenotype variations among different geographic locations.
Class		Biomass	Coloration							Disease resistance		Growth time				Plant architecture													Yield
		1	2	3	4	5	6	7	8	9	10	11	12	13	14	15	16	17	18	19	20	21	22	23	24	25	26	27	28	29	30	31	32	33	34	35	36	37	38	39	40	41
Trait	Year	Straw_weight	Anther_color	Bristle_color	Grain_color	Leaf_color_of_mature_plant	Leaf_color_of_seedling	Leaf_pulvinus_color	Leaf_sheath_color	Blast_resistance	Leaf_rust_resistance	Emergence_date	Flowering_time	Growth_duration	Heading_date	Branch_number_of_main_stem	Branch_number_per_plant	Diameter_of_main_stem	Leaf_attitude_of_flowering	Leaf_attitude_of_seedling	Leaf_length	Leaf_width	Panicle_shape	Peduncle_attitude	Peduncle_length	Plant_height	Stem_node_number	Tiller_number	Grain_number_per_primary_branch_of_main_panicle	Grain_weight_of_main_panicle	Grain_weight_of_tillers	Grain_weight_per_plant	Number_of_panicles_per_plant	Panicle_diameter	Panicle_length	Panicle_tightness	Panicle_weight_of_main_stem	Panicle_weight_of_tillers	Panicle_weight_per_plant	Primary_branch_number_per_main_stem	Spikelet_number_per_primary_branch_of_main_panicle	1000-grain_weight
Sanya	2010	NA	NA	2.39±0.49a	NA	NA	NA	2.35±0.48a	2.95±1.11b	NA	NA	NA	NA	NA	40.07±8.22kl	NA	0.24±0.74c	5.17±1.3e	NA	NA	NA	NA	2.48±1.26cd	NA	26.56±4.87e	77.62±19.19g	7.07±1.75d	0.47±0.79c	NA	5.68±2.84h	NA	NA	1.71±1.34bc	18.6±4.65f	13.52±3.58f	NA	7.8±3.75h	NA	NA	NA	NA	NA
Dingxi	2018	37.82±17.11b	NA	NA	NA	NA	NA	NA	NA	NA	NA	NA	NA	NA	95.33±10.13b	NA	NA	NA	2.69±1.08d	NA	NA	NA	NA	3.69±0.66a	NA	156.44±23.17bc	NA	NA	NA	NA	NA	NA	NA	NA	20.52±4.42d	NA	NA	NA	NA	NA	NA	2.9±0.63a
Dingxi	2019	NA	NA	NA	NA	NA	NA	NA	NA	NA	NA	NA	NA	NA	104.04±10.76a	NA	NA	NA	NA	2.45±0.68a	NA	NA	NA	NA	NA	NA	NA	NA	NA	14.55±7.59c	5.05±8.03b	NA	NA	27.96±9.45b	NA	NA	20.64±9.71e	7.44±11.53a	NA	NA	NA	NA
Anyang	2011	NA	2.43±0.82a	2.29±0.51b	2.47±1.49b	1.75±0.77b	1.97±0.81a	2.25±0.53b	3.21±1.57a	0.34±1.08b	1.37±1.96b	NA	44.35±5.38b	85.93±6.04e	38.33±5.5l	NA	0.29±1.21c	4.12±1.35f	3.08±0.96b	2.15±0.69c	35.86±7.25f	2.53±0.42d	2.88±1.36b	2.67±0.54c	29.65±5.33b	109.13±18.32f	NA	1.24±0.68b	73.54±39.75a	8.16±3.85g	NA	NA	1.6±2.06c	22.16±5.16d	19.69±5.1de	2.2±0.68a	10.49±4.6g	NA	11.5±4.6d	64.43±18.29e	102.35±50.28a	2.84±0.49a
Anyang	2016	11.26±4.72f	NA	NA	NA	NA	NA	NA	NA	NA	NA	NA	NA	NA	38.44±5.41l	NA	NA	NA	NA	NA	NA	NA	NA	NA	NA	NA	NA	NA	NA	NA	NA	10.29±4.43a	NA	NA	NA	NA	NA	NA	12.49±4.97cd	NA	NA	NA
Changzhi	2011	NA	NA	NA	NA	NA	NA	NA	NA	NA	NA	NA	NA	NA	NA	NA	0.23±0.85c	5.81±1.6c	NA	NA	38.98±6.78e	2.84±0.54c	NA	NA	24.03±6.29f	105.58±20.68f	11.25±2.16b	0.55±1.2c	64.37±33.52b	NA	NA	10.3±5.65a	1.94±2.65b	31.77±7.37a	22.06±4.9c	NA	NA	NA	16.65±6.93b	92.09±21.21c	82.42±41.62c	2.62±0.6b
Changzhi	2016	15.84±6.71e	NA	NA	NA	NA	NA	NA	NA	NA	NA	NA	NA	NA	72.74±9.4g	NA	NA	NA	NA	NA	NA	NA	NA	NA	NA	NA	NA	NA	NA	14.81±6.16c	NA	NA	NA	NA	NA	NA	19.7±7.31e	NA	NA	NA	NA	NA
Hengshui	2017	NA	NA	NA	NA	NA	NA	NA	NA	NA	NA	NA	NA	NA	NA	NA	NA	NA	2.8±0.46d	NA	NA	NA	3.23±0.96a	2.63±0.63c	30.73±5.23a	131.35±18.5e	NA	NA	NA	NA	NA	NA	1.16±0.65d	NA	18.94±5.04e	1.91±0.86b	NA	NA	NA	NA	NA	NA
Taiyuan	2012	NA	NA	NA	NA	NA	NA	NA	NA	NA	NA	NA	NA	NA	61.95±8.49i	NA	NA	NA	NA	NA	NA	NA	NA	NA	NA	NA	NA	NA	NA	NA	NA	NA	NA	NA	NA	NA	NA	NA	NA	NA	NA	NA
Taiyuan	2013	NA	NA	NA	NA	NA	NA	NA	NA	NA	NA	8.59±1.47b	NA	112.08±10.19c	61.26±8.43i	NA	NA	NA	NA	NA	NA	NA	NA	NA	NA	NA	NA	NA	NA	10.27±4.84ef	NA	NA	NA	NA	NA	NA	13.08±5.46f	NA	NA	NA	NA	NA
Yulin	2020	NA	NA	NA	NA	NA	NA	NA	NA	NA	NA	8.01±1.57c	NA	NA	74.84±8.98f	NA	NA	9.25±2.11a	NA	NA	NA	NA	2.34±1.59d	NA	28.07±7.09d	154.94±23.08c	10.85±2.07c	2.23±3.25a	NA	21.9±10.66a	NA	NA	3.4±3.62a	28.33±7.36b	26.3±5.69b	NA	27.12±12.47b	NA	NA	86.14±19.27d	NA	NA
Cangzhou	2018	NA	NA	NA	NA	NA	NA	NA	NA	NA	NA	NA	NA	NA	NA	NA	NA	NA	NA	NA	NA	NA	NA	NA	NA	NA	NA	NA	NA	NA	NA	NA	NA	NA	NA	NA	NA	NA	NA	NA	NA	NA
Beijing	2011	NA	1.79±0.43b	1.85±0.92d	2.75±1.52a	1.98±1.09a	1.96±0.2a	1.6±0.86c	2.77±1c	6.6±2.02a	NA	NA	58.04±7.39a	NA	54.17±7.86j	0.16±0.63a	2.04±2.55a	6.18±1.42b	3.7±0.67a	2.33±0.85b	42.84±7.16cd	2.91±0.46b	2.25±1.44d	2.39±0.86d	22.33±6.92g	130.88±21.65e	NA	1.32±0.79b	57.09±39.29c	NA	NA	NA	1.81±2.21bc	23.28±5.39c	21.74±5.77c	1.85±0.82b	11.79±5.69fg	NA	NA	108.31±27.29b	96.07±46.17b	2.47±0.5c
Beijing	2016	13.95±5.51e	NA	NA	NA	NA	NA	NA	NA	NA	NA	NA	NA	NA	41.69±5.2k	NA	NA	NA	NA	NA	NA	NA	NA	NA	NA	NA	NA	NA	NA	9.49±4.3f	6.78±5.79a	NA	NA	NA	NA	NA	NA	8.65±7.39a	NA	NA	NA	NA
Chaoyang	2011	25.53±10.86d	1.83±0.43b	2.19±0.48c	2.23±1.55c	1.58±0.49c	NA	2.25±0.43b	2.5±0.93d	NA	5.11±1.69a	NA	NA	102.15±8.25d	66.57±9.83h	0.07±0.42b	1.12±0.58b	5.57±1.3d	2.93±0.64c	NA	46.13±7.46b	2.79±0.56c	2.61±1.15c	2.86±0.43b	26.21±6.15e	138.3±22.46d	12.71±1.9a	NA	56.31±27.55c	NA	NA	9.23±5.2b	1.1±0.49d	20.56±4.57e	26.9±5.78b	2.28±0.81a	59.8±30.5a	NA	60.74±30.14a	121.09±25.01a	37.26±13.17d	NA
Urumqi	2016	31.99±14.1c	NA	NA	NA	NA	NA	NA	NA	NA	NA	NA	NA	125.74±13.17b	72.88±11.95g	NA	NA	NA	NA	NA	NA	NA	NA	NA	NA	NA	NA	NA	NA	20.82±7.85a	NA	NA	NA	NA	NA	NA	27.55±10.21b	NA	NA	NA	NA	NA
Qitai	2013	39.06±15.72b	NA	NA	NA	NA	NA	NA	NA	NA	NA	NA	NA	NA	85.13±11.56e	NA	NA	NA	NA	NA	41.61±4.87d	3.2±0.4a	NA	NA	28.12±6.6cd	152.72±23.23c	NA	NA	NA	20.57±7.4a	NA	NA	NA	NA	NA	NA	26.84±8.25bc	NA	NA	NA	NA	NA
Qitai	2014	44.94±14.77a	NA	NA	NA	NA	NA	NA	NA	NA	NA	NA	NA	NA	90.56±11.94c	NA	NA	NA	NA	NA	48.16±4.35a	NA	NA	NA	28.54±5.93bcd	166.51±23.13a	NA	NA	NA	17.74±6.6b	NA	NA	NA	NA	27.96±4.84a	NA	24.32±7.69cd	NA	NA	NA	NA	NA
Qitai	2015	37.55±12.13b	NA	NA	NA	NA	NA	NA	NA	NA	NA	NA	NA	NA	83.69±12.61e	NA	NA	NA	NA	NA	43.16±4.96c	NA	NA	NA	29.39±7.2bc	159.96±25.68b	NA	NA	NA	NA	NA	NA	NA	NA	NA	NA	21.74±6.62de	NA	NA	NA	NA	NA
Qiqihar	2016	14.92±7.47e	NA	NA	NA	NA	NA	NA	NA	NA	NA	NA	NA	NA	76.11±10.7f	NA	NA	NA	NA	NA	NA	NA	NA	NA	NA	NA	NA	NA	NA	11.58±5.64de	NA	NA	NA	NA	NA	NA	NA	NA	NA	NA	NA	NA
Qiqihar	2017	14.5±7.14e	NA	NA	NA	NA	NA	NA	NA	NA	NA	9.16±0.82a	NA	132.02±6.12a	88.02±9.9d	NA	NA	NA	NA	NA	NA	NA	NA	NA	NA	NA	NA	NA	NA	12.7±6.52d	NA	NA	NA	NA	NA	NA	NA	NA	14.46±6.31bc	NA	NA	NA
Note: The phenotye represented in each corresponding table cell by Mean±SD. Different letters represent significant differences (p < 0.05) according to Duncan’s multiple comparisons test.

## Sheet: Fig. 6f
Fig. 6f Comparation of the genomic prediction prescision using different subset of markers.
Class	Trait	Location	Year	SNP_cg	SNP_cg_gwas	SV_cg	SV_cg_gwas	SNPSV_cg	SNPSV_cg_gwas
Biomass	Straw_weight	Dingxi	2018	0.7651	0.7514	0.6503	0.6459	0.75	0.7608
Biomass	Straw_weight	Chaoyang	2011	0.8194	0.7952	0.6886	0.6825	0.8136	0.8136
Biomass	Straw_weight	Qitai	multiple	0.8866	0.891	0.8189	0.8307	0.8873	0.8887
Biomass	Straw_weight	Anyang	2016	0.7883	0.7896	0.7215	0.7239	0.8078	0.8001
Biomass	Straw_weight	Urumqi	2016	0.8167	0.8211	0.7766	0.7877	0.8255	0.824
Biomass	Straw_weight	Changzhi	2016	0.8535	0.851	0.8003	0.7987	0.8673	0.8685
Biomass	Straw_weight	Beijing	2016	0.7865	0.7778	0.715	0.7083	0.7887	0.7912
Biomass	Straw_weight	Qiqihar	multiple	0.8139	0.811	0.7603	0.7655	0.8258	0.8374
Coloration	Bristle_color	Beijing	2011	0.8658	0.8565	0.7961	0.7906	0.8626	0.8555
Coloration	Grain_color	Beijing	2011	0.7466	0.7344	0.6526	0.6364	0.7387	0.745
Coloration	Hull_color	Hengshui	2017	0.751	0.718	0.6793	0.6679	0.7077	0.7002
Coloration	Leaf_pulvinus_color	Chaoyang	2011	0.7829	0.7647	0.6335	0.6009	0.7753	0.7567
Coloration	Leaf_sheath_color	Sanya	2010	0.8942	0.8836	0.8443	0.8478	0.887	0.883
Coloration	Anther_color	Anyang	2011	0.7799	0.7546	0.7053	0.712	0.7967	0.7943
Coloration	Anther_color	Beijing	2011	0.8322	0.8207	0.8204	0.8175	0.8543	0.833
Coloration	Anther_color	Chaoyang	2011	0.7288	0.7115	0.6748	0.6638	0.7486	0.7427
Coloration	Bristle_color	Sanya	2010	0.8403	0.8271	0.7825	0.775	0.8458	0.8396
Coloration	Bristle_color	Anyang	2011	0.7779	0.7734	0.6907	0.6979	0.7885	0.7853
Coloration	Bristle_color	Chaoyang	2011	0.7507	0.7483	0.6025	0.6063	0.7616	0.7591
Coloration	Grain_color	Anyang	2011	0.7538	0.7264	0.6069	0.6123	0.7565	0.7522
Coloration	Grain_color	Chaoyang	2011	0.7111	0.7154	0.6367	0.6414	0.7371	0.7355
Coloration	Leaf_color_of_mature_plant	Beijing	2011	0.7675	0.7547	0.6757	0.6735	0.7799	0.7586
Coloration	Leaf_color_of_mature_plant	Chaoyang	2011	0.7494	0.7455	0.6234	0.6206	0.7649	0.76
Coloration	Leaf_color_of_seedling	Anyang	2011	0.686	0.6669	0.555	0.5183	0.7025	0.6612
Coloration	Leaf_pulvinus_color	Sanya	2010	0.8619	0.8512	0.8284	0.8237	0.8669	0.8595
Coloration	Leaf_pulvinus_color	Anyang	2011	0.7645	0.7647	0.6546	0.6303	0.7744	0.7539
Coloration	Leaf_pulvinus_color	Beijing	2011	0.8337	0.8069	0.7669	0.7421	0.8419	0.8161
Coloration	Leaf_sheath_color	Anyang	2011	0.7899	0.7629	0.691	0.6749	0.7992	0.7686
Coloration	Leaf_sheath_color	Beijing	2011	0.9173	0.9009	0.8889	0.8817	0.92	0.9093
Coloration	Leaf_sheath_color	Chaoyang	2011	0.7505	0.7288	0.6001	0.5698	0.7647	0.7356
Coloration	Leaf_color_of_mature_plant	Anyang	2011	0.7443	0.7512	0.6221	0.6421	0.749	0.7566
Coloration	Leaf_color_of_seedling	Beijing	2011	0.946	0.9458	0.5193	0.5531	0.9514	0.9525
Disease resistance	Blast_resistance	Beijing	2011	0.7909	0.7868	0.6769	0.6912	0.8005	0.7957
Disease resistance	Red_leaf_disease_resistance	Anyang	2011	0.6011	0.6025	0.4118	0.3982	0.637	0.6275
Disease resistance	Blast_resistance	Anyang	2011	0.5611	0.5592	0.5749	0.5367	0.5912	0.5969
Disease resistance	Leaf_rust_resistance	Anyang	2011	0.6977	0.7037	0.5316	0.5449	0.7066	0.7101
Disease resistance	Leaf_rust_resistance	Chaoyang	2011	0.7505	0.7569	0.6184	0.6192	0.7681	0.7699
Grain quality	Apparent_amylopectin_content_grain	Cangzhou	2018	0.7263	0.7417	0.68	0.6759	0.7158	0.6921
Grain quality	Gly	Taiyuan	2013	0.826	0.8281	0.7482	0.7492	0.828	0.8227
Grain quality	Protein	Taiyuan	2013	0.8433	0.8481	0.7905	0.7941	0.8445	0.8429
Grain quality	Ala	Taiyuan	2013	0.8588	0.8634	0.8173	0.8201	0.8686	0.8676
Grain quality	Asp	Taiyuan	2013	0.8541	0.8579	0.8027	0.798	0.8632	0.863
Grain quality	Leu	Taiyuan	2013	0.8675	0.871	0.8125	0.8153	0.8723	0.8693
Grain quality	Met	Taiyuan	2013	0.8468	0.8431	0.7992	0.8031	0.8496	0.8434
Grain quality	Phe	Taiyuan	2013	0.8595	0.8608	0.8102	0.8112	0.8721	0.8676
Grain quality	Ser	Taiyuan	2013	0.8436	0.8525	0.7859	0.7856	0.8539	0.8519
Grain quality	Thr	Taiyuan	2013	0.8571	0.8551	0.7972	0.7999	0.8594	0.8591
Grain quality	Total_amino_acid	Taiyuan	2013	0.8643	0.8651	0.8175	0.8186	0.8754	0.8725
Grain quality	Val	Taiyuan	2013	0.8508	0.8546	0.7792	0.7837	0.8608	0.8602
Grain quality	Apparent_amylopectin_content_starch	Cangzhou	2018	0.7506	0.7022	0.8274	0.81	0.8258	0.8288
Grain quality	Apparent_amylose_content_grain	Cangzhou	2018	0.7482	0.7233	0.7899	0.7918	0.7976	0.822
Grain quality	Apparent_amylose_content_starch	Cangzhou	2018	0.7506	0.7004	0.8262	0.8142	0.8233	0.828
Grain quality	Arg	Taiyuan	2013	0.8233	0.8193	0.7625	0.7546	0.8279	0.8319
Grain quality	Fat	Taiyuan	2013	0.8092	0.8115	0.6991	0.7069	0.8135	0.8237
Grain quality	Glu	Taiyuan	2013	0.8586	0.8599	0.808	0.8094	0.8661	0.8665
Grain quality	His	Taiyuan	2013	0.8625	0.8645	0.8097	0.8099	0.8602	0.8668
Grain quality	Ile	Taiyuan	2013	0.8565	0.8595	0.8051	0.806	0.8619	0.8626
Grain quality	Pro	Taiyuan	2013	0.8673	0.8679	0.823	0.8235	0.8709	0.8752
Grain quality	Trp	Taiyuan	2013	0.8265	0.8213	0.7838	0.7748	0.8357	0.8454
Grain quality	Tyr	Taiyuan	2013	0.8478	0.847	0.7972	0.799	0.8464	0.8505
Growth time	Emergence_date	Yulin	2020	0.7598	0.7584	0.5907	0.5926	0.7448	0.751
Growth time	Emergence_date	Qiqihar	2017	0.5588	0.4966	0.3771	0.3386	0.5583	0.5377
Growth time	Flowering_time	Anyang	2011	0.8307	0.8281	0.7636	0.7593	0.825	0.8196
Growth time	Flowering_time	Beijing	2011	0.8825	0.8819	0.814	0.8154	0.8689	0.8746
Growth time	Growth_duration	Qiqihar	2017	0.8459	0.8443	0.7509	0.7405	0.8215	0.8304
Growth time	Heading_date	Chaoyang	2011	0.7736	0.7727	0.6629	0.6625	0.7725	0.7705
Growth time	Emergence_date	Taiyuan	2013	0.7522	0.7462	0.6257	0.6331	0.7623	0.7613
Growth time	Growth_duration	Anyang	2011	0.7482	0.7491	0.6342	0.6467	0.7495	0.7485
Growth time	Growth_duration	Taiyuan	2013	0.8584	0.8604	0.8169	0.8141	0.8634	0.8621
Growth time	Growth_duration	Chaoyang	2011	0.787	0.7805	0.6968	0.7083	0.7949	0.7909
Growth time	Growth_duration	Urumqi	2016	0.8691	0.8649	0.8321	0.8327	0.8762	0.8745
Growth time	Heading_date	Sanya	2010	0.8976	0.8893	0.8621	0.8544	0.8999	0.8958
Growth time	Heading_date	Dingxi	multiple	0.9138	0.9059	0.8973	0.8934	0.9224	0.9212
Growth time	Heading_date	Changzhi	2016	0.8939	0.8929	0.8582	0.8598	0.9009	0.8958
Growth time	Heading_date	Beijing	multiple	0.9032	0.9049	0.8578	0.8536	0.9078	0.9055
Growth time	Heading_date	Urumqi	2016	0.9109	0.9065	0.8908	0.8886	0.9199	0.9192
Growth time	Heading_date	Qiqihar	multiple	0.9062	0.8982	0.8715	0.8665	0.9109	0.9096
Growth time	Heading_date	Anyang	multiple	0.8934	0.8912	0.8577	0.8566	0.8981	0.8994
Growth time	Heading_date	Taiyuan	multiple	0.9209	0.9211	0.8973	0.8988	0.9243	0.9251
Growth time	Heading_date	Yulin	2020	0.8577	0.8616	0.8178	0.8199	0.8728	0.8779
Growth time	Heading_date	Qitai	multiple	0.929	0.9253	0.9061	0.9039	0.933	0.9356
Plant architecture	Diameter_of_main_stem	Anyang	2011	0.8456	0.8413	0.7802	0.7721	0.8443	0.8415
Plant architecture	Leaf_attitude_of_flowering	Hengshui	2017	0.7455	0.7406	0.5957	0.5942	0.7294	0.7244
Plant architecture	Leaf_attitude_of_flowering	Beijing	2011	0.7656	0.7506	0.6538	0.6448	0.7556	0.7603
Plant architecture	Leaf_attitude_of_seedling	Dingxi	2019	0.7454	0.7357	0.6111	0.6085	0.728	0.7371
Plant architecture	Leaf_length	Chaoyang	2011	0.7518	0.7459	0.6125	0.6076	0.7482	0.7416
Plant architecture	Leaf_width	Changzhi	2011	0.8721	0.8649	0.8178	0.8208	0.8714	0.8662
Plant architecture	Peduncle_attitude	Anyang	2011	0.7638	0.7623	0.6265	0.6295	0.7562	0.7568
Plant architecture	Peduncle_attitude	Hengshui	2017	0.7812	0.7762	0.6829	0.6862	0.7811	0.7799
Plant architecture	Peduncle_length	Anyang	2011	0.8298	0.8243	0.7564	0.752	0.8208	0.8204
Plant architecture	Peduncle_length	Changzhi	2011	0.8473	0.8416	0.7994	0.7977	0.8447	0.8399
Plant architecture	Plant_height	Anyang	2011	0.8728	0.8723	0.7971	0.7935	0.8629	0.8677
Plant architecture	Plant_height	Hengshui	2017	0.8505	0.8454	0.7831	0.7947	0.8438	0.8469
Plant architecture	Plant_height	Beijing	2011	0.8433	0.8383	0.7819	0.7811	0.8388	0.8351
Plant architecture	Tiller_number	Sanya	2010	0.7979	0.7887	0.6982	0.6902	0.7922	0.7779
Plant architecture	Tiller_number	Anyang	2011	0.8319	0.812	0.7347	0.7182	0.8261	0.8003
Plant architecture	Branch_number_of_main_stem	Chaoyang	2011	0.4371	0.5185	0.1176	0.1488	0.3776	0.5138
Plant architecture	Branch_number_per_plant	Chaoyang	2011	0.4217	0.4263	0.1635	0.1538	0.4124	0.3977
Plant architecture	Leaf_attitude_of_flowering	Dingxi	2018	0.7723	0.78	0.632	0.6338	0.7655	0.7583
Plant architecture	Leaf_width	Chaoyang	2011	0.7435	0.7463	0.6064	0.6075	0.7142	0.7198
Plant architecture	Leaf_width	Qitai	2013	0.8719	0.8744	0.8136	0.8165	0.8676	0.8622
Plant architecture	Peduncle_attitude	Chaoyang	2011	0.6344	0.6498	0.5157	0.539	0.6459	0.6358
Plant architecture	Peduncle_length	Yulin	2020	0.7672	0.7694	0.6383	0.6307	0.7606	0.7515
Plant architecture	Plant_height	Chaoyang	2011	0.7542	0.7593	0.6598	0.6681	0.7487	0.7514
Plant architecture	Branch_number_of_main_stem	Beijing	2011	0.6639	0.6271	0.6388	0.6397	0.732	0.6992
Plant architecture	Branch_number_per_plant	Sanya	2010	0.8091	0.7725	0.6818	0.6674	0.8103	0.7892
Plant architecture	Branch_number_per_plant	Anyang	2011	0.6986	0.6629	0.6532	0.6785	0.7389	0.6865
Plant architecture	Branch_number_per_plant	Beijing	2011	0.8392	0.8364	0.7478	0.7524	0.842	0.8386
Plant architecture	Diameter_of_main_stem	Sanya	2010	0.8482	0.8405	0.7883	0.7906	0.8516	0.8482
Plant architecture	Diameter_of_main_stem	Changzhi	2011	0.8505	0.852	0.7994	0.8015	0.8545	0.8513
Plant architecture	Diameter_of_main_stem	Yulin	2020	0.7707	0.7804	0.663	0.6662	0.784	0.7826
Plant architecture	Leaf_attitude_of_flowering	Chaoyang	2011	0.7328	0.7264	0.6003	0.5988	0.7446	0.7415
Plant architecture	Leaf_attitude_of_seedling	Anyang	2011	0.7579	0.7611	0.6153	0.6095	0.7682	0.7577
Plant architecture	Leaf_length	Changzhi	2011	0.8358	0.838	0.778	0.7852	0.8586	0.8537
Plant architecture	Leaf_length	Beijing	2011	0.8372	0.8279	0.7748	0.7714	0.8462	0.8363
Plant architecture	Leaf_length	Qitai	multiple	0.8373	0.8389	0.7605	0.7642	0.8575	0.8425
Plant architecture	Leaf_width	Anyang	2011	0.8675	0.864	0.8208	0.8267	0.8786	0.878
Plant architecture	Leaf_width	Beijing	2011	0.8358	0.8391	0.7728	0.7755	0.8505	0.8498
Plant architecture	Panicle_shape	Anyang	2011	0.7351	0.7274	0.6252	0.6015	0.7502	0.7269
Plant architecture	Panicle_shape	Beijing	2011	0.7849	0.7781	0.7426	0.7497	0.8245	0.8226
Plant architecture	Panicle_shape	Chaoyang	2011	0.7483	0.7408	0.6169	0.6305	0.7614	0.7568
Plant architecture	Peduncle_attitude	Dingxi	2018	0.7959	0.7952	0.6913	0.7059	0.8037	0.7802
Plant architecture	Peduncle_attitude	Beijing	2011	0.7948	0.8008	0.7043	0.7152	0.8095	0.8062
Plant architecture	Peduncle_length	Sanya	2010	0.7977	0.7992	0.7323	0.7377	0.8044	0.7992
Plant architecture	Peduncle_length	Qitai	multiple	0.8911	0.8899	0.8554	0.8448	0.9022	0.9019
Plant architecture	Plant_architecture	Yulin	2020	0.6737	0.676	0.6782	0.6842	0.7221	0.686
Plant architecture	Plant_height	Sanya	2010	0.8675	0.8637	0.807	0.7998	0.8768	0.8752
Plant architecture	Plant_height	Dingxi	2018	0.8389	0.8391	0.7522	0.7484	0.8393	0.8296
Plant architecture	Plant_height	Changzhi	2011	0.8816	0.8815	0.8387	0.8414	0.8895	0.8834
Plant architecture	Plant_height	Qitai	multiple	0.892	0.8955	0.8363	0.8306	0.9038	0.8931
Plant architecture	Stem_length	Dingxi	2018	0.8327	0.8382	0.7562	0.7553	0.839	0.8306
Plant architecture	Stem_node_number	Yulin	2020	0.7986	0.7908	0.7106	0.7086	0.8011	0.7934
Plant architecture	Stem_node_number	Chaoyang	2011	0.7651	0.7617	0.6643	0.6695	0.7721	0.7705
Plant architecture	Tiller_number	Changzhi	2011	0.8462	0.8371	0.7706	0.7874	0.8531	0.8433
Plant architecture	Tiller_number	Yulin	2020	0.7948	0.799	0.6799	0.6895	0.8155	0.809
Plant architecture	Tiller_number	Beijing	2011	0.7344	0.7383	0.6201	0.6262	0.7627	0.7594
Plant architecture	Diameter_of_main_stem	Beijing	2011	0.814	0.815	0.7571	0.765	0.8318	0.8333
Plant architecture	Diameter_of_main_stem	Chaoyang	2011	0.738	0.7397	0.5899	0.6061	0.7471	0.7535
Plant architecture	Leaf_attitude_of_flowering	Anyang	2011	0.7588	0.7624	0.6438	0.6625	0.7596	0.7655
Plant architecture	Leaf_attitude_of_seedling	Beijing	2011	0.7553	0.766	0.6709	0.6797	0.7696	0.7701
Plant architecture	Leaf_length	Anyang	2011	0.8805	0.8788	0.8263	0.8294	0.8783	0.8836
Plant architecture	Panicle_shape	Hengshui	2017	0.7574	0.7559	0.7195	0.6876	0.8157	0.827
Plant architecture	Panicle_shape	Yulin	2020	0.7845	0.7977	0.6805	0.6941	0.7963	0.8097
Plant architecture	Peduncle_length	Hengshui	2017	0.8124	0.8104	0.7494	0.7488	0.8148	0.8194
Plant architecture	Peduncle_length	Beijing	2011	0.7743	0.7708	0.6858	0.6897	0.7751	0.7778
Plant architecture	Peduncle_length	Chaoyang	2011	0.7338	0.7233	0.6048	0.6053	0.7349	0.7391
Plant architecture	Plant_height	Yulin	2020	0.8474	0.8438	0.7713	0.7724	0.8464	0.8495
Plant architecture	Stem_node_number	Sanya	2010	0.8708	0.8706	0.8432	0.836	0.8783	0.8788
Plant architecture	Stem_node_number	Changzhi	2011	0.8483	0.8478	0.8042	0.8025	0.8586	0.8602
Plant architecture	Branch_number_per_plant	Changzhi	2011	0.7547	0.7398	0.77	0.7526	0.7463	0.7437
Plant architecture	Panicle_shape	Sanya	2010	0.5291	0.5598	0.7451	0.703	0.7017	0.7311
Yield	Number_of_panicles_per_plant	Sanya	2010	0.777	0.7615	0.7157	0.7088	0.759	0.7529
Yield	Number_of_panicles_per_plant	Anyang	2011	0.7651	0.7269	0.7427	0.7534	0.7641	0.7342
Yield	Number_of_panicles_per_plant	Hengshui	2017	0.7066	0.7009	0.6194	0.6113	0.6943	0.6701
Yield	Number_of_panicles_per_plant	Yulin	2020	0.7943	0.7799	0.6841	0.671	0.7897	0.7758
Yield	Panicle_length	Chaoyang	2011	0.7652	0.7621	0.6373	0.6404	0.7528	0.7529
Yield	Panicle_length	Qitai	2014	0.8868	0.883	0.8113	0.8085	0.8801	0.8838
Yield	Panicle_tightness	Hengshui	2017	0.8142	0.7963	0.7101	0.6921	0.8124	0.81
Yield	Panicle_weight_of_tillers	Dingxi	2019	0.7651	0.7475	0.6197	0.6182	0.7424	0.7331
Yield	Primary_branch_number_per_main_stem	Chaoyang	2011	0.7357	0.7268	0.584	0.5884	0.7036	0.7166
Yield	Spikelet_number_per_primary_branch_of_main_panicle	Chaoyang	2011	0.7314	0.7311	0.5783	0.5657	0.7273	0.7307
Yield	1000-grain_weight	Changzhi	2011	0.8237	0.8277	0.7587	0.7632	0.8224	0.8268
Yield	Grain_weight_of_main_panicle	Urumqi	2016	0.8307	0.8309	0.7646	0.7711	0.8305	0.8278
Yield	Number_of_panicles_per_plant	Beijing	2011	0.8144	0.8246	0.7117	0.7268	0.8232	0.8176
Yield	Panicle_diameter	Chaoyang	2011	0.7669	0.7674	0.661	0.6673	0.7617	0.7574
Yield	Panicle_length	Sanya	2010	0.8451	0.8481	0.788	0.786	0.847	0.8457
Yield	Panicle_weight_of_main_stem	Yulin	2020	0.8286	0.833	0.7509	0.7603	0.8241	0.8262
Yield	Panicle_weight_of_main_stem	Chaoyang	2011	0.7492	0.7638	0.5982	0.6231	0.7375	0.7407
Yield	1000-grain_weight	Beijing	2011	0.8156	0.8152	0.747	0.7435	0.8247	0.823
Yield	Grain_number_per_primary_branch_of_main_panicle	Beijing	2011	0.789	0.7924	0.6957	0.7012	0.7953	0.7807
Yield	Grain_number_per_primary_branch_of_main_panicle	Chaoyang	2011	0.7547	0.7577	0.6493	0.6556	0.7742	0.7703
Yield	Grain_weight_of_main_panicle	Sanya	2010	0.8668	0.8638	0.8104	0.8028	0.8724	0.8641
Yield	Grain_weight_of_main_panicle	Dingxi	2019	0.799	0.8032	0.7296	0.7367	0.8215	0.8209
Yield	Grain_weight_of_main_panicle	Changzhi	2016	0.8474	0.8442	0.7906	0.7902	0.8516	0.8496
Yield	Grain_weight_of_main_panicle	Taiyuan	2013	0.7993	0.8099	0.7267	0.7416	0.8324	0.8227
Yield	Grain_weight_of_main_panicle	Yulin	2020	0.8155	0.8204	0.7464	0.7492	0.8209	0.8181
Yield	Grain_weight_of_main_panicle	Beijing	2016	0.8228	0.823	0.7713	0.7607	0.8323	0.8306
Yield	Grain_weight_of_main_panicle	Qiqihar	multiple	0.7982	0.8099	0.7263	0.7283	0.8125	0.8117
Yield	Grain_weight_of_main_panicle	Qitai	multiple	0.8835	0.8908	0.8597	0.8441	0.8985	0.8937
Yield	Grain_weight_of_tillers	Dingxi	2019	0.729	0.7144	0.6076	0.6025	0.7328	0.718
Yield	Grain_weight_of_tillers	Beijing	2016	0.7419	0.748	0.6354	0.622	0.7616	0.7432
Yield	Grain_weight_per_plant	Anyang	2016	0.8121	0.8093	0.7471	0.7493	0.8143	0.8051
Yield	Grain_weight_per_plant	Chaoyang	2011	0.7346	0.7353	0.5754	0.5866	0.7395	0.7351
Yield	Number_of_panicles_per_plant	Changzhi	2011	0.8416	0.8312	0.7252	0.6985	0.8499	0.8223
Yield	Number_of_panicles_per_plant	Chaoyang	2011	0.4522	0.4343	0.2725	0.2568	0.5095	0.4826
Yield	Panicle_diameter	Dingxi	2019	0.7693	0.775	0.6281	0.6522	0.7785	0.7773
Yield	Panicle_diameter	Changzhi	2011	0.8105	0.8113	0.7453	0.7557	0.8173	0.8119
Yield	Panicle_length	Anyang	2011	0.8669	0.8605	0.7951	0.803	0.8745	0.8701
Yield	Panicle_length	Changzhi	2011	0.8334	0.8287	0.7822	0.7845	0.8367	0.8316
Yield	Panicle_length	Hengshui	2017	0.852	0.8514	0.7874	0.7995	0.8708	0.8588
Yield	Panicle_length	Yulin	2020	0.8196	0.817	0.727	0.7247	0.8199	0.8119
Yield	Panicle_length	Beijing	2011	0.7799	0.7718	0.7224	0.7328	0.7899	0.7886
Yield	Panicle_tightness	Anyang	2011	0.7503	0.7549	0.6484	0.6495	0.7783	0.7777
Yield	Panicle_tightness	Beijing	2011	0.7859	0.7823	0.6816	0.6781	0.7894	0.784
Yield	Panicle_weight	Anyang	multiple	0.844	0.8367	0.8083	0.8068	0.8459	0.8441
Yield	Panicle_weight_of_main_stem	Sanya	2010	0.868	0.8671	0.8275	0.8256	0.8825	0.8793
Yield	Panicle_weight_of_main_stem	Dingxi	2019	0.8022	0.801	0.7155	0.7193	0.8117	0.8098
Yield	Panicle_weight_of_main_stem	Anyang	2011	0.8691	0.8696	0.8222	0.8215	0.8744	0.8741
Yield	Panicle_weight_of_main_stem	Changzhi	2016	0.8491	0.8425	0.802	0.8066	0.8569	0.8506
Yield	Panicle_weight_of_main_stem	Taiyuan	2013	0.7928	0.8013	0.7439	0.7432	0.8172	0.8098
Yield	Panicle_weight_of_main_stem	Beijing	2011	0.8297	0.8302	0.7766	0.7771	0.8464	0.8383
Yield	Panicle_weight_of_main_stem	Urumqi	2016	0.8315	0.8303	0.7722	0.7787	0.8463	0.8391
Yield	Panicle_weight_of_main_stem	Qitai	multiple	0.876	0.8794	0.8506	0.8418	0.8803	0.8764
Yield	Panicle_weight_of_tillers	Beijing	2016	0.7737	0.7745	0.6068	0.6134	0.7943	0.7803
Yield	Panicle_weight_per_plant	Qiqihar	2017	0.7934	0.7869	0.7313	0.7277	0.8191	0.81
Yield	Primary_branch_number_per_main_stem	Anyang	2011	0.8215	0.8255	0.7499	0.7505	0.8336	0.8262
Yield	1000-grain_weight	Dingxi	2018	0.7794	0.7731	0.7026	0.7135	0.7897	0.7932
Yield	1000-grain_weight	Anyang	2011	0.8929	0.8937	0.8626	0.8636	0.893	0.8976
Yield	Grain_number_per_primary_branch_of_main_panicle	Anyang	2011	0.7515	0.744	0.6734	0.6735	0.7694	0.7724
Yield	Grain_number_per_primary_branch_of_main_panicle	Changzhi	2011	0.8088	0.8105	0.7441	0.7475	0.8191	0.8199
Yield	Grain_weight_of_main_panicle	Anyang	2011	0.866	0.8696	0.8161	0.8162	0.8691	0.8702
Yield	Grain_weight_per_plant	Changzhi	2011	0.768	0.7599	0.6772	0.6719	0.7865	0.7935
Yield	Panicle_diameter	Sanya	2010	0.8478	0.8452	0.7939	0.7899	0.8501	0.852
Yield	Panicle_diameter	Anyang	2011	0.7918	0.798	0.7252	0.7221	0.8057	0.8064
Yield	Panicle_diameter	Yulin	2020	0.7732	0.7685	0.6803	0.6788	0.7805	0.7879
Yield	Panicle_diameter	Beijing	2011	0.7975	0.7976	0.724	0.7301	0.8001	0.8001
Yield	Panicle_length	Dingxi	2018	0.8074	0.8078	0.7057	0.7133	0.8036	0.8085
Yield	Panicle_tightness	Chaoyang	2011	0.7755	0.7692	0.6425	0.6375	0.7806	0.7818
Yield	Panicle_weight_per_plant	Changzhi	2011	0.7819	0.7737	0.7059	0.7125	0.7758	0.7859
Yield	Panicle_weight_per_plant	Chaoyang	2011	0.7402	0.7407	0.6031	0.6004	0.7516	0.7546
Yield	Primary_branch_number_per_main_stem	Changzhi	2011	0.8189	0.8048	0.7755	0.7706	0.8183	0.8215
Yield	Primary_branch_number_per_main_stem	Yulin	2020	0.7629	0.7617	0.6279	0.6102	0.7669	0.7729
Yield	Primary_branch_number_per_main_stem	Beijing	2011	0.7854	0.7807	0.6758	0.6719	0.792	0.7971
Yield	Spikelet_number_per_primary_branch_of_main_panicle	Anyang	2011	0.7635	0.7652	0.6553	0.6597	0.7666	0.7735
Yield	Spikelet_number_per_primary_branch_of_main_panicle	Changzhi	2011	0.7862	0.7974	0.6964	0.7095	0.7962	0.8012
Yield	Spikelet_number_per_primary_branch_of_main_panicle	Beijing	2011	0.7689	0.7753	0.6564	0.6665	0.7858	0.7864
Year: Phenotype colletected years. (mutltiple means the data collected in different years, we used BLUE value for GS analysis.
SNP_cg: Markers were selected of only SNPs with high-effect identified by LightGBM algorithm.
SNP_cg_gwas: Markers were selected of only SNPs with high-effect identified LightGBM algorithm and GWAS.
SV_cg: Markers were selected of only SVs with high-effect identified by LightGBM algorithm.
SV_cg_gwas: Markers were selected of only SVs with high-effect identified LightGBM algorithm and GWAS.
SNPSV_cg: Markers were selected of SNPs and SVs with high-effect identified by LightGBM algorithm.
SNPSV_cg_gwas: Markers were selected of SNPs and SVs with high-effect identified by LightGBM algorithm and GWAS.

## Sheet: Fig. 6g
Fig. 6g Breeding potential prediction of yield and grain quality related traits
Class	Trait	Location	Year*	Improvement percentage
Grain quality	Ala	Taiyuan	2013	47.6
Grain quality	Arg	Taiyuan	2013	23.07
Grain quality	Asp	Taiyuan	2013	37.9
Grain quality	Fat	Taiyuan	2013	24.36
Grain quality	Glu	Taiyuan	2013	46.77
Grain quality	Gly	Taiyuan	2013	20.27
Grain quality	His	Taiyuan	2013	39.81
Grain quality	Ile	Taiyuan	2013	42.49
Grain quality	Leu	Taiyuan	2013	49.5
Grain quality	Met	Taiyuan	2013	31.59
Grain quality	Phe	Taiyuan	2013	48.44
Grain quality	Pro	Taiyuan	2013	48.77
Grain quality	Ser	Taiyuan	2013	38.38
Grain quality	Thr	Taiyuan	2013	39.08
Grain quality	Trp	Taiyuan	2013	37.34
Grain quality	Tyr	Taiyuan	2013	34.3
Grain quality	Total_amino_acid	Taiyuan	2013	46.32
Yield	1000-grain_weight	Dingxi	2018	41.06
Yield	1000-grain_weight	Anyang	2011	9.43
Yield	1000-grain_weight	Beijing	2011	2.76
Yield	1000-grain_weight	Changzhi	2011	5.46
Yield	Grain_weight_of_main_panicle	Changzhi	2016	2.92
Yield	Grain_weight_of_main_panicle	Qitai	multiple	0
Yield	Grain_weight_of_main_panicle	Taiyuan	2013	0.49
Yield	Grain_weight_of_main_panicle	Anyang	2011	0.74
Yield	Grain_weight_of_main_panicle	Yulin	2020	1.89
Yield	Grain_weight_of_main_panicle	Beijing	2016	0
Yield	Grain_weight_of_main_panicle	Urumqi	2016	11.97
Yield	Grain_weight_of_main_panicle	Qiqihar	multiple	14.54
Yield	Grain_weight_of_main_panicle	Dingxi	2019	15.53
Yield	Grain_weight_of_main_panicle	Sanya	2010	3.03
Yield	Grain_weight_per_plant	Chaoyang	2011	0.23
Yield	Grain_weight_per_plant	Anyang	2016	12.93
Yield	Grain_weight_per_plant	Changzhi	2011	20.16
Yield	Panicle_diameter	Anyang	2011	0
Yield	Panicle_diameter	Dingxi	2019	8.98
Yield	Panicle_diameter	Changzhi	2011	12.95
Yield	Panicle_diameter	Sanya	2010	15.54
Yield	Panicle_diameter	Chaoyang	2011	23.42
Yield	Panicle_diameter	Beijing	2011	3.27
Yield	Panicle_diameter	Yulin	2020	18.5
Yield	Panicle_length	Hengshui	2017	8.32
Yield	Panicle_length	Anyang	2011	37.64
Yield	Panicle_length	Beijing	2011	1.58
Yield	Panicle_length	Sanya	2010	0
Yield	Panicle_length	Qitai	2014	5.83
Yield	Panicle_length	Chaoyang	2011	6.96
Yield	Panicle_length	Dingxi	2018	23.1
Yield	Panicle_length	Yulin	2020	26.2
Yield	Panicle_length	Changzhi	2011	42.29
Yield	Panicle_weight_of_main_stem	Dingxi	2019	21.58
Yield	Panicle_weight_of_main_stem	Sanya	2010	0.65
Yield	Panicle_weight_of_main_stem	Taiyuan	2013	13.01
Yield	Panicle_weight_of_main_stem	Qitai	multiple	0.67
Yield	Panicle_weight_of_main_stem	Yulin	2020	0
Yield	Panicle_weight_of_main_stem	Changzhi	2016	0
Yield	Panicle_weight_of_main_stem	Urumqi	2016	4.49
Yield	Panicle_weight_of_main_stem	Anyang	2011	9.77
Yield	Panicle_weight_of_main_stem	Chaoyang	2011	13.42
Yield	Panicle_weight_of_main_stem	Beijing	2011	19.75
Yield	Panicle_weight_per_plant	Changzhi	2011	50.05
Yield	Panicle_weight_per_plant	Qiqihar	2017	0
Yield	Panicle_weight_per_plant	Chaoyang	2011	9.45
Year: Phenotype colletected date. (mutltiple means the data collected in different years, we used BLUE value for GS analysis.
